# Supplementary material for: Genome-wide analysis to identify a novel microRNA signature that predicts survival in patients with stomach adenocarcinoma
Source: J Cancer. 2019 Oct 17;10(25):6298–313. doi: 10.7150/jca.33250 (PMC6856753; doi:10.7150/jca.33250)
Supplement: Supplementary file 2 — Supplementary tables. [file jcav10p6298s2.xlsx]

## Sheet: Table S1
Table S1. Illustrated the multivariable survival analysis results of miRNAs.
ID	P-Value	HR	Low 95%CI	High 95%CI
hsa-mir-7-3	0.00180461	0.595679	0.430235	0.824744
hsa-mir-3605	0.00216591	1.6658	1.20218	2.3082
hsa-mir-138-2	0.00301288	0.612848	0.443458	0.846939
hsa-mir-99b	0.00349901	1.62253	1.1725	2.24529
hsa-mir-539	0.00397496	1.60648	1.16352	2.21807
hsa-mir-182	0.00421781	0.619279	0.446	0.859879
hsa-mir-6511b-1	0.0050144	1.59155	1.15042	2.20184
hsa-mir-323b	0.00586738	1.57571	1.14023	2.17752
hsa-mir-518b	0.00696816	0.640788	0.463789	0.885336
hsa-mir-653	0.00748306	1.55632	1.12545	2.15214
hsa-mir-134	0.00884971	1.54198	1.11497	2.13254
hsa-mir-450b	0.00966452	1.53277	1.10915	2.1182
hsa-mir-183	0.00983618	0.652966	0.472445	0.902465
hsa-mir-328	0.0104649	1.52186	1.10345	2.09893
hsa-mir-2355	0.011882	1.50857	1.09507	2.0782
hsa-mir-598	0.0123956	1.51127	1.0934	2.08885
hsa-mir-7-2	0.0131993	0.664086	0.480433	0.917943
hsa-mir-137	0.0135832	1.50202	1.08736	2.07481
hsa-mir-877	0.0154686	0.673104	0.488557	0.927361
hsa-mir-409	0.0156486	1.49032	1.07837	2.05964
hsa-mir-504	0.0169142	1.48053	1.07295	2.04294
hsa-mir-1292	0.0183542	0.678985	0.492183	0.936686
hsa-mir-136	0.0186261	1.46942	1.06639	2.02478
hsa-mir-125a	0.0189259	1.47561	1.06626	2.0421
hsa-mir-218-1	0.0208344	1.46037	1.0592	2.01346
hsa-mir-7-1	0.021567	0.678709	0.487664	0.944597
hsa-mir-130a	0.0256415	1.44287	1.04564	1.991
hsa-mir-145	0.0269319	1.43658	1.04222	1.98016
hsa-mir-187	0.0283181	1.43166	1.03885	1.97302
hsa-mir-2115	0.0303814	0.702488	0.510278	0.967098
hsa-mir-944	0.0336992	0.707276	0.513774	0.973658
hsa-mir-495	0.0344467	1.41259	1.02561	1.94557
hsa-mir-509-2	0.0364083	0.711134	0.516736	0.978664
hsa-mir-655	0.0368265	1.4079	1.02115	1.94114
hsa-mir-6802	0.0398367	1.39868	1.01571	1.92605
hsa-mir-4786	0.0436339	0.719934	0.523192	0.990658
hsa-mir-3917	0.0464855	0.721423	0.523103	0.99493
hsa-mir-1976	0.0471777	0.722857	0.524641	0.995963
hsa-mir-218-2	0.0481105	1.37999	1.00268	1.89929
hsa-mir-22	0.0481953	1.38436	1.00258	1.91151
hsa-mir-326	0.0483427	1.38133	1.00236	1.90358
hsa-mir-296	0.0515789	1.37851	0.997804	1.90446
hsa-mir-520d	0.0517431	0.726412	0.526401	1.00242
hsa-mir-1911	0.0520618	1.37411	0.997167	1.89356
hsa-mir-370	0.0534227	1.37285	0.995339	1.89354
hsa-mir-429	0.0538829	0.727628	0.52664	1.00532
hsa-mir-652	0.0540998	0.729994	0.529946	1.00556
hsa-mir-605	0.0559303	1.36533	0.992149	1.87887
hsa-mir-3193	0.0569903	0.732	0.530877	1.00932
hsa-mir-337	0.0591042	1.36008	0.988249	1.87181
hsa-mir-497	0.060136	1.35945	0.986989	1.87246
hsa-mir-6715a	0.0607121	1.36084	0.986235	1.87775
hsa-mir-1275	0.0618522	0.737293	0.535447	1.01523
hsa-mir-34b	0.0645347	1.35357	0.981905	1.86591
hsa-mir-3926-1	0.0660226	1.35279	0.980195	1.86702
hsa-mir-199a-1	0.0661001	1.35079	0.980201	1.86149
hsa-mir-15a	0.0665006	0.742063	0.539586	1.02052
hsa-mir-126	0.0668809	1.34876	0.9794	1.85741
hsa-mir-574	0.066884	1.34949	0.97936	1.85949
hsa-mir-221	0.0716718	0.745644	0.541786	1.02621
hsa-mir-125b-2	0.0730802	1.33958	0.973027	1.84422
hsa-mir-541	0.0739024	1.33822	0.972233	1.84197
hsa-mir-376a-1	0.0739856	1.33736	0.972204	1.83968
hsa-mir-559	0.0795124	0.749484	0.542976	1.03453
hsa-mir-216a	0.0799984	1.33191	0.96632	1.83582
hsa-mir-152	0.0803267	1.33134	0.966033	1.8348
hsa-mir-6510	0.084062	0.753479	0.546522	1.03881
hsa-mir-125b-1	0.0849653	1.32423	0.962038	1.82278
hsa-mir-6733	0.0855166	0.753815	0.546221	1.04031
hsa-mir-659	0.0858845	0.756448	0.550106	1.04019
hsa-mir-520f	0.0867863	0.753418	0.544892	1.04174
hsa-mir-551b	0.0883005	1.32111	0.95911	1.81974
hsa-mir-135a-1	0.0898674	1.31849	0.957898	1.81483
hsa-mir-203b	0.0913999	0.758932	0.550946	1.04543
hsa-mir-302d	0.0920506	0.75793	0.549021	1.04633
hsa-mir-548f-1	0.0920548	1.31709	0.955988	1.8146
hsa-mir-4709	0.0921106	1.31634	0.956025	1.81244
hsa-mir-675	0.0929057	1.31603	0.955316	1.81295
hsa-mir-149	0.0941056	1.31468	0.954361	1.81105
hsa-mir-628	0.0946387	1.31336	0.954032	1.80803
hsa-mir-155	0.0970445	0.762929	0.554215	1.05024
hsa-mir-524	0.0975813	0.762044	0.55253	1.051
hsa-mir-217	0.0983313	1.31009	0.95108	1.8046
hsa-mir-518a-2	0.0995528	0.763607	0.553968	1.05258
hsa-mir-203a	0.0998806	0.762419	0.55191	1.05322
hsa-mir-676	0.100142	1.30731	0.949832	1.79934
hsa-mir-1247	0.100284	1.30779	0.949638	1.80102
hsa-mir-3174	0.10079	0.76485	0.555298	1.05348
hsa-mir-549a	0.104222	0.767196	0.557268	1.05621
hsa-mir-103a-2	0.106152	0.768461	0.558309	1.05771
hsa-mir-708	0.107801	1.29891	0.944394	1.7865
hsa-mir-34c	0.108724	1.30016	0.943404	1.79182
hsa-mir-379	0.109133	1.29871	0.943289	1.78806
hsa-mir-3926-2	0.109816	1.29964	0.942556	1.792
hsa-mir-548au	0.111808	1.29531	0.941593	1.7819
hsa-mir-135b	0.112998	0.770965	0.558899	1.0635
hsa-mir-3170	0.113069	1.29331	0.940882	1.77774
hsa-mir-523	0.116169	0.772142	0.559236	1.0661
hsa-mir-758	0.117723	1.29265	0.937156	1.783
hsa-mir-498	0.118986	0.773817	0.560582	1.06816
hsa-mir-199a-2	0.120028	1.2895	0.935864	1.77675
hsa-mir-1251	0.121157	1.28717	0.935399	1.77122
hsa-mir-424	0.121539	1.28693	0.935137	1.77108
hsa-mir-3913-2	0.122472	1.28523	0.934722	1.76718
hsa-mir-520e	0.122815	0.776131	0.562513	1.07087
hsa-let-7a-1	0.124347	0.778858	0.566276	1.07125
hsa-let-7a-3	0.124347	0.778858	0.566276	1.07125
hsa-mir-525	0.124728	0.775214	0.560081	1.07298
hsa-mir-133a-2	0.125065	1.28335	0.933042	1.76518
hsa-mir-548v	0.125987	1.2834	0.932307	1.7667
hsa-mir-4521	0.126165	0.77955	0.566551	1.07263
hsa-mir-30e	0.126257	1.28228	0.932323	1.76361
hsa-mir-421	0.126979	0.779592	0.566234	1.07335
hsa-mir-100	0.130801	1.27856	0.929578	1.75854
hsa-mir-942	0.132336	0.782891	0.569198	1.07681
hsa-mir-556	0.132423	0.779248	0.563079	1.07841
hsa-mir-520b	0.133778	0.782391	0.567686	1.0783
hsa-let-7c	0.135642	1.27484	0.92671	1.75375
hsa-mir-433	0.136054	1.27712	0.925879	1.7616
hsa-mir-1283-2	0.136537	0.783639	0.568491	1.08021
hsa-mir-579	0.136659	1.27476	0.925961	1.75495
hsa-mir-331	0.137433	1.27717	0.924819	1.76377
hsa-mir-511	0.137846	1.27404	0.925234	1.75433
hsa-mir-485	0.137954	1.27432	0.925087	1.7554
hsa-mir-144	0.13914	0.786316	0.571799	1.08131
hsa-mir-1269a	0.141453	1.27091	0.923285	1.74941
hsa-mir-512-2	0.14237	0.786473	0.57058	1.08406
hsa-mir-887	0.142831	1.27006	0.922472	1.74862
hsa-mir-223	0.142876	0.787731	0.572482	1.08391
hsa-mir-16-1	0.148621	0.789025	0.572072	1.08825
hsa-mir-127	0.151544	1.26417	0.917634	1.74157
hsa-mir-129-1	0.153618	1.26222	0.916673	1.73802
hsa-mir-103a-1	0.155381	0.793423	0.576597	1.09179
hsa-mir-4685	0.15711	1.25807	0.915348	1.72912
hsa-mir-496	0.157177	1.2607	0.914566	1.73783
hsa-mir-95	0.158259	0.794426	0.577055	1.09368
hsa-mir-423	0.158529	0.795596	0.578968	1.09328
hsa-mir-516b-2	0.160311	0.794463	0.57621	1.09538
hsa-mir-329-2	0.162384	1.25554	0.912394	1.72774
hsa-mir-7705	0.163762	0.79586	0.57712	1.09751
hsa-mir-4652	0.165085	1.25387	0.911024	1.72573
hsa-mir-372	0.165614	1.25592	0.910045	1.73324
hsa-mir-29b-1	0.165868	0.797831	0.579645	1.09815
hsa-let-7b	0.169019	0.799401	0.581032	1.09984
hsa-mir-302c	0.169368	0.798154	0.578683	1.10086
hsa-mir-934	0.171781	1.25033	0.907533	1.72262
hsa-mir-624	0.174946	0.802059	0.58317	1.10311
hsa-mir-520g	0.175243	0.801082	0.581306	1.10395
hsa-mir-320c-1	0.179509	0.803704	0.584143	1.10579
hsa-mir-1291	0.182774	0.805087	0.585225	1.10755
hsa-mir-139	0.186474	1.2404	0.901058	1.70755
hsa-mir-520h	0.18665	0.805857	0.58496	1.11017
hsa-mir-107	0.188905	0.807283	0.58658	1.11103
hsa-mir-96	0.188995	0.805976	0.584177	1.11199
hsa-mir-412	0.189396	1.23702	0.900361	1.69955
hsa-mir-551a	0.189574	1.23808	0.899865	1.70341
hsa-mir-30c-1	0.191505	1.23691	0.899036	1.70177
hsa-mir-519b	0.191797	0.807265	0.585321	1.11336
hsa-mir-16-2	0.191859	0.80785	0.586358	1.11301
hsa-mir-194-2	0.19186	0.80833	0.587229	1.11268
hsa-mir-4664	0.194474	0.810176	0.589492	1.11348
hsa-mir-660	0.196064	0.810663	0.589714	1.11439
hsa-mir-365b	0.197111	1.23259	0.897046	1.69365
hsa-mir-365a	0.197111	1.23259	0.897046	1.69365
hsa-mir-376c	0.198086	1.23309	0.896235	1.69656
hsa-mir-522	0.199194	0.811225	0.589432	1.11647
hsa-mir-4443	0.199483	1.23175	0.895857	1.69359
hsa-mir-373	0.202922	0.811926	0.58916	1.11892
hsa-mir-192	0.20313	0.8125	0.590132	1.11866
hsa-mir-517b	0.204453	0.812815	0.590162	1.11947
hsa-mir-517a	0.204453	0.812815	0.590162	1.11947
hsa-mir-491	0.206088	1.23102	0.891956	1.69898
hsa-mir-3607	0.210582	1.22581	0.891241	1.68598
hsa-mir-643	0.212401	1.22558	0.890206	1.6873
hsa-mir-15b	0.215095	0.817656	0.594761	1.12408
hsa-mir-9-2	0.216309	1.22345	0.888675	1.68435
hsa-mir-1258	0.217053	0.81751	0.593678	1.12573
hsa-mir-106b	0.217556	0.817857	0.594123	1.12584
hsa-mir-20b	0.217788	1.22479	0.887186	1.69087
hsa-mir-124-3	0.218032	0.817759	0.593742	1.1263
hsa-mir-4788	0.220595	0.819695	0.596338	1.12671
hsa-mir-4326	0.220715	0.818941	0.594863	1.12743
hsa-mir-493	0.222245	1.22174	0.885749	1.68519
hsa-mir-582	0.224336	1.22261	0.884074	1.69079
hsa-mir-450a-2	0.224565	1.21829	0.885857	1.67547
hsa-mir-33b	0.22462	0.819146	0.593643	1.13031
hsa-mir-1245a	0.224754	1.21835	0.885716	1.6759
hsa-mir-193b	0.226548	1.2171	0.885185	1.67347
hsa-mir-548s	0.227748	1.21574	0.885075	1.66994
hsa-mir-4746	0.232391	0.822895	0.597595	1.13314
hsa-mir-184	0.232912	0.820851	0.593469	1.13535
hsa-mir-9-3	0.237088	1.2126	0.880917	1.66916
hsa-mir-18b	0.240921	0.825719	0.599556	1.13719
hsa-mir-324	0.241053	1.21072	0.879448	1.66678
hsa-mir-3684	0.242933	1.2088	0.879273	1.66181
hsa-mir-5703	0.251196	0.830007	0.60376	1.14103
hsa-mir-521-1	0.253601	0.829755	0.602289	1.14313
hsa-mir-7156	0.257788	0.831835	0.604704	1.14428
hsa-mir-376a-2	0.258429	0.832017	0.604807	1.14458
hsa-mir-299	0.258891	1.2019	0.873408	1.65394
hsa-mir-378d-1	0.26018	0.832346	0.604752	1.14559
hsa-mir-4662a	0.260904	1.20017	0.873163	1.64965
hsa-mir-374a	0.261943	0.8329	0.605142	1.14638
hsa-mir-3691	0.26235	0.833721	0.606617	1.14585
hsa-mir-133a-1	0.263181	1.19892	0.872519	1.64742
hsa-mir-4724	0.264592	1.19846	0.871952	1.64723
hsa-mir-194-1	0.264896	0.833807	0.60576	1.14771
hsa-mir-196b	0.265009	0.834275	0.606652	1.14731
hsa-mir-6761	0.265492	1.19774	0.871826	1.64549
hsa-mir-654	0.266289	1.1979	0.871278	1.64696
hsa-mir-375	0.267125	0.834219	0.605683	1.14899
hsa-mir-625	0.267764	0.834672	0.606335	1.149
hsa-mir-98	0.268471	0.835029	0.606766	1.14916
hsa-mir-891a	0.271887	1.19485	0.869759	1.64144
hsa-mir-214	0.276938	1.19335	0.867714	1.64119
hsa-mir-124-1	0.277053	0.836937	0.60715	1.15369
hsa-mir-490	0.278136	1.19302	0.867219	1.64121
hsa-mir-302a	0.279885	0.838542	0.609276	1.15408
hsa-mir-1294	0.279889	0.83854	0.609269	1.15409
hsa-mir-6820	0.281815	1.19149	0.86601	1.63929
hsa-mir-369	0.28265	1.19074	0.865976	1.63731
hsa-mir-520c	0.282854	0.839392	0.609814	1.1554
hsa-mir-30b	0.284142	0.839675	0.609874	1.15607
hsa-mir-664a	0.286007	1.18933	0.864909	1.63543
hsa-mir-885	0.289628	1.18745	0.863998	1.63198
hsa-mir-9-1	0.29073	1.18837	0.862799	1.63678
hsa-mir-7706	0.291873	1.18732	0.862799	1.63389
hsa-mir-519a-2	0.295164	0.843523	0.613384	1.16001
hsa-mir-4676	0.295248	0.843535	0.613377	1.16006
hsa-mir-517c	0.295448	0.842918	0.612007	1.16095
hsa-mir-518c	0.297071	0.843827	0.613249	1.1611
hsa-mir-200a	0.298222	0.84447	0.614131	1.1612
hsa-mir-3157	0.299112	1.18374	0.860949	1.62756
hsa-mir-3117	0.300677	0.845162	0.614589	1.16224
hsa-mir-508	0.301942	0.845468	0.614721	1.16283
hsa-mir-2110	0.302263	0.845321	0.614281	1.16326
hsa-mir-616	0.304124	1.1813	0.859704	1.6232
hsa-mir-19b-2	0.304641	0.844712	0.61203	1.16585
hsa-mir-335	0.30623	1.18128	0.858529	1.62536
hsa-mir-4791	0.308042	0.846677	0.614801	1.16601
hsa-mir-629	0.308708	1.18033	0.857758	1.62422
hsa-mir-340	0.309789	0.847626	0.616109	1.16614
hsa-mir-185	0.311714	0.848356	0.616884	1.16668
hsa-mir-199b	0.314913	1.17832	0.855621	1.62271
hsa-mir-452	0.316194	0.850069	0.618736	1.16789
hsa-mir-6514	0.31802	0.849751	0.617308	1.16972
hsa-mir-1306	0.319363	1.17619	0.854587	1.61883
hsa-mir-6842	0.319846	0.849711	0.616478	1.17118
hsa-mir-124-2	0.320271	0.850152	0.617255	1.17092
hsa-mir-323a	0.320502	1.17481	0.854923	1.61438
hsa-let-7f-1	0.322606	0.850814	0.617732	1.17184
hsa-mir-374b	0.324476	1.1736	0.853552	1.61366
hsa-mir-6511b-2	0.324995	1.17369	0.8532	1.61455
hsa-mir-376b	0.325531	1.17292	0.853452	1.61197
hsa-mir-509-1	0.326539	0.85275	0.620333	1.17225
hsa-mir-6808	0.33289	1.17167	0.850228	1.61464
hsa-mir-378c	0.334232	0.85449	0.620998	1.17577
hsa-mir-135a-2	0.334775	0.854527	0.620856	1.17614
hsa-mir-3176	0.335616	0.855289	0.622192	1.17571
hsa-let-7g	0.337784	0.855679	0.622165	1.17684
hsa-mir-3941	0.338133	0.85522	0.621007	1.17777
hsa-mir-802	0.338821	1.1683	0.849429	1.60688
hsa-mir-6854	0.344154	0.857212	0.622955	1.17956
hsa-let-7f-2	0.345069	0.857099	0.622323	1.18044
hsa-mir-3934	0.345205	0.858166	0.624655	1.17897
hsa-mir-153-1	0.346417	0.85732	0.622261	1.18117
hsa-mir-200b	0.347525	0.857976	0.623273	1.18106
hsa-mir-516b-1	0.34891	0.858241	0.623295	1.18175
hsa-mir-4661	0.349029	0.859005	0.624964	1.18069
hsa-mir-212	0.350506	1.16556	0.844998	1.60773
hsa-mir-1343	0.354747	1.16242	0.845141	1.59881
hsa-mir-4645	0.355339	1.16244	0.844793	1.59953
hsa-mir-191	0.359943	0.862043	0.627336	1.18456
hsa-mir-3065	0.362898	1.15898	0.84343	1.59257
hsa-mir-515-2	0.364458	0.862667	0.626887	1.18713
hsa-mir-29a	0.364655	0.863275	0.628203	1.18631
hsa-mir-3928	0.366862	1.15788	0.842141	1.592
hsa-let-7d	0.369905	0.864177	0.628095	1.189
hsa-mir-518f	0.371146	0.864268	0.627784	1.18983
hsa-mir-561	0.376508	1.15464	0.839553	1.58798
hsa-mir-3680-1	0.377486	1.15421	0.839384	1.58712
hsa-mir-3129	0.379511	1.15356	0.838826	1.58639
hsa-mir-550a-1	0.37956	0.866427	0.629278	1.19295
hsa-mir-32	0.380616	0.867221	0.630699	1.19244
hsa-mir-10b	0.381635	1.15281	0.838314	1.58528
hsa-mir-6815	0.382521	1.15297	0.837673	1.58693
hsa-mir-338	0.382628	0.867859	0.631352	1.19296
hsa-mir-382	0.383145	1.15272	0.837545	1.5865
hsa-mir-519a-1	0.383454	0.867758	0.630765	1.19379
hsa-mir-1287	0.38529	1.15143	0.837512	1.58302
hsa-mir-642a	0.39027	1.14949	0.836516	1.57955
hsa-mir-6516	0.392731	0.87022	0.63268	1.19694
hsa-mir-181b-1	0.393706	1.15048	0.833647	1.58772
hsa-mir-4707	0.400809	1.14649	0.833438	1.57712
hsa-mir-3682	0.401908	0.87239	0.633982	1.20045
hsa-mir-181a-2	0.404006	1.14619	0.83192	1.57918
hsa-mir-7641-1	0.407069	1.14411	0.832239	1.57284
hsa-mir-302b	0.407661	0.873795	0.634926	1.20253
hsa-mir-455	0.412446	1.14199	0.831321	1.56877
hsa-mir-515-1	0.417023	0.875737	0.635637	1.20653
hsa-mir-766	0.41823	1.14081	0.829256	1.56941
hsa-mir-3194	0.421266	0.8768	0.636421	1.20797
hsa-mir-516a-1	0.422152	1.13922	0.82868	1.56613
hsa-mir-656	0.427992	0.879303	0.639748	1.20856
hsa-mir-19b-1	0.432964	0.879625	0.638362	1.21207
hsa-mir-425	0.433767	0.880113	0.639245	1.21174
hsa-mir-195	0.437488	1.13439	0.825138	1.55955
hsa-mir-219a-1	0.438746	0.88149	0.640546	1.21307
hsa-mir-502	0.439705	0.882136	0.641777	1.21251
hsa-mir-1-1	0.441042	1.13329	0.824324	1.55806
hsa-mir-153-2	0.441951	0.882291	0.641171	1.21409
hsa-mir-301a	0.442999	1.1342	0.822178	1.56462
hsa-mir-342	0.44744	0.883716	0.642395	1.21569
hsa-mir-4461	0.449578	0.884358	0.643105	1.21612
hsa-mir-4444-2	0.449731	0.884448	0.643268	1.21605
hsa-mir-18a	0.450673	0.884734	0.643591	1.21623
hsa-mir-34a	0.451635	0.885053	0.643991	1.21635
hsa-mir-1323	0.453198	0.88495	0.643013	1.21792
hsa-mir-4732	0.455699	0.885438	0.643157	1.21899
hsa-mir-487b	0.456204	1.12848	0.821128	1.55088
hsa-mir-320b-2	0.456315	0.884613	0.640703	1.22138
hsa-mir-527	0.458003	0.886258	0.644271	1.21914
hsa-mir-345	0.45956	0.88592	0.642663	1.22125
hsa-mir-23c	0.460733	0.887224	0.645585	1.21931
hsa-mir-1254-1	0.461571	0.887571	0.646126	1.21924
hsa-mir-1270	0.462391	1.12733	0.818906	1.55192
hsa-mir-3130-1	0.463299	1.12623	0.819714	1.54736
hsa-mir-519d	0.463518	0.887715	0.645618	1.2206
hsa-mir-431	0.466687	1.12541	0.818741	1.54694
hsa-mir-99a	0.469691	1.12435	0.818294	1.54488
hsa-mir-128-2	0.470411	0.889667	0.647683	1.22206
hsa-mir-130b	0.471851	1.12471	0.816578	1.54911
hsa-mir-362	0.473377	1.12361	0.817065	1.54515
hsa-mir-889	0.473474	1.12373	0.816853	1.54589
hsa-mir-4756	0.478289	1.12197	0.81625	1.5422
hsa-mir-105-2	0.481567	1.12093	0.81566	1.54044
hsa-mir-105-1	0.483145	1.12031	0.815538	1.53896
hsa-mir-3651	0.48561	0.8929	0.649413	1.22768
hsa-mir-20a	0.492062	0.894593	0.651063	1.22922
hsa-mir-5586	0.492274	1.11792	0.81327	1.5367
hsa-mir-4728	0.492512	0.894472	0.650509	1.22993
hsa-mir-222	0.494063	0.895073	0.651453	1.2298
hsa-mir-501	0.49456	1.11747	0.81251	1.5369
hsa-mir-487a	0.50596	1.11526	0.808669	1.5381
hsa-mir-6755	0.507108	0.89807	0.653668	1.23385
hsa-mir-29b-2	0.51281	0.899294	0.654408	1.23582
hsa-mir-505	0.514719	1.11184	0.808226	1.5295
hsa-mir-550a-2	0.521376	1.10995	0.806924	1.52676
hsa-mir-219b	0.522475	0.90096	0.654474	1.24028
hsa-mir-181b-2	0.522804	1.11055	0.805131	1.53183
hsa-mir-4781	0.524907	0.902114	0.656668	1.2393
hsa-mir-21	0.531246	0.903325	0.657078	1.24185
hsa-mir-320c-2	0.534495	1.10628	0.804376	1.52149
hsa-mir-1271	0.535891	0.904094	0.657022	1.24408
hsa-mir-1288	0.538496	0.904461	0.65679	1.24553
hsa-mir-3614	0.540021	0.905483	0.659117	1.24394
hsa-mir-3923	0.541933	1.10423	0.802945	1.51856
hsa-mir-101-1	0.544458	0.906119	0.658765	1.24635
hsa-mir-4999	0.54554	1.10314	0.802409	1.51659
hsa-mir-518a-1	0.550414	0.907276	0.659217	1.24868
hsa-mir-6715b	0.555206	0.908273	0.659793	1.25033
hsa-mir-181c	0.556994	0.908789	0.660461	1.25049
hsa-mir-3662	0.558468	0.909374	0.661519	1.25009
hsa-mir-3189	0.559909	1.09901	0.800124	1.50954
hsa-mir-1304	0.561321	0.910077	0.662222	1.2507
hsa-mir-573	0.561609	0.910262	0.662656	1.25039
hsa-mir-589	0.562052	0.910395	0.662841	1.2504
hsa-mir-937	0.56209	1.09857	0.799464	1.50958
hsa-mir-519c	0.56222	0.909924	0.66125	1.25212
hsa-mir-3913-1	0.56386	1.09877	0.797969	1.51295
hsa-mir-6501	0.563964	1.09818	0.798917	1.50955
hsa-mir-545	0.568037	0.911433	0.662926	1.25309
hsa-mir-3678	0.568485	0.911218	0.661991	1.25428
hsa-mir-301b	0.568877	1.09685	0.798054	1.5075
hsa-mir-3909	0.570112	1.09655	0.797773	1.50722
hsa-mir-592	0.57293	1.09563	0.79757	1.50506
hsa-mir-374c	0.577649	0.913265	0.663591	1.25688
hsa-mir-532	0.578814	1.09433	0.796028	1.50441
hsa-mir-3173	0.57884	1.09429	0.796089	1.50418
hsa-mir-4491	0.578872	0.912863	0.661587	1.25957
hsa-mir-1284	0.580091	1.0939	0.795975	1.50332
hsa-mir-101-2	0.582443	0.914541	0.665124	1.25749
hsa-mir-548o	0.5843	1.09327	0.794312	1.50475
hsa-mir-138-1	0.584435	0.915047	0.665686	1.25782
hsa-mir-143	0.584657	0.915214	0.666118	1.25746
hsa-mir-93	0.585812	0.915365	0.665972	1.25815
hsa-mir-548j	0.587692	0.915256	0.664541	1.26056
hsa-mir-147b	0.593066	1.09114	0.792406	1.5025
hsa-mir-760	0.593405	1.09158	0.791317	1.50579
hsa-mir-1295a	0.594617	0.917048	0.666623	1.26155
hsa-mir-1254-2	0.600345	0.9184	0.667931	1.26279
hsa-mir-432	0.601039	1.08846	0.792199	1.49551
hsa-mir-5696	0.602967	1.0879	0.79198	1.49439
hsa-mir-4797	0.60424	1.08765	0.791598	1.49443
hsa-mir-133b	0.605932	1.08727	0.791198	1.49413
hsa-mir-5091	0.606064	0.919859	0.66964	1.26358
hsa-mir-205	0.606698	1.08715	0.790912	1.49434
hsa-mir-939	0.609	0.920215	0.669145	1.26549
hsa-mir-494	0.610444	1.08637	0.789885	1.49413
hsa-mir-935	0.610686	1.08646	0.789528	1.49506
hsa-mir-5706	0.614387	0.921251	0.669579	1.26752
hsa-mir-512-1	0.615132	0.92127	0.669195	1.2683
hsa-mir-146b	0.617089	0.92209	0.670936	1.26726
hsa-mir-320d-1	0.617817	1.08433	0.788929	1.49034
hsa-mir-6892	0.620861	0.923056	0.672117	1.26768
hsa-mir-454	0.62371	1.08326	0.787	1.49104
hsa-mir-7974	0.623788	0.923387	0.67152	1.26972
hsa-mir-1249	0.625962	1.08224	0.787609	1.48707
hsa-mir-26b	0.631492	0.925032	0.672757	1.27191
hsa-mir-4473	0.631792	1.08088	0.786363	1.48571
hsa-mir-1468	0.635905	1.08001	0.785297	1.48534
hsa-mir-1180	0.636702	1.07987	0.78504	1.48542
hsa-mir-377	0.638811	0.92676	0.674575	1.27322
hsa-mir-378a	0.639854	0.926887	0.674384	1.27393
hsa-mir-3653	0.641774	0.927202	0.674342	1.27488
hsa-mir-30d	0.642578	1.07816	0.784625	1.4815
hsa-mir-639	0.643209	0.927688	0.675264	1.27447
hsa-mir-197	0.643531	0.927691	0.675067	1.27485
hsa-mir-142	0.644101	1.07783	0.784236	1.48135
hsa-mir-6716	0.64427	0.92783	0.675119	1.27514
hsa-mir-330	0.644555	1.078	0.783513	1.48316
hsa-mir-361	0.644998	1.07776	0.783735	1.48209
hsa-mir-1269b	0.645968	0.927577	0.673045	1.27837
hsa-mir-128-1	0.646162	0.928167	0.675178	1.27595
hsa-mir-10a	0.651836	0.929457	0.676434	1.27712
hsa-mir-450a-1	0.652549	1.0759	0.78246	1.47938
hsa-mir-548o-2	0.654097	0.929667	0.675751	1.27899
hsa-mir-190a	0.6541	0.929683	0.67581	1.27892
hsa-mir-581	0.655826	0.9304	0.677469	1.27776
hsa-mir-550a-3	0.658812	0.930487	0.675808	1.28114
hsa-mir-577	0.659888	1.07397	0.78156	1.47578
hsa-mir-552	0.661312	1.07353	0.781553	1.47459
hsa-mir-665	0.661934	1.07373	0.780552	1.47704
hsa-mir-1293	0.66504	1.07342	0.77891	1.47927
hsa-mir-200c	0.666036	0.932381	0.67844	1.28137
hsa-mir-320b-1	0.666416	0.93229	0.677809	1.28231
hsa-mir-410	0.666677	1.07244	0.78012	1.47429
hsa-mir-4660	0.666819	0.932653	0.678996	1.28107
hsa-mir-23b	0.669362	1.07165	0.78003	1.4723
hsa-mir-584	0.670301	0.933248	0.679005	1.28269
hsa-mir-329-1	0.672426	1.071	0.779283	1.47193
hsa-mir-3131	0.673595	1.07054	0.779572	1.47011
hsa-mir-186	0.674059	1.07095	0.778124	1.47396
hsa-mir-548ba	0.67444	0.934165	0.679867	1.28358
hsa-mir-28	0.674766	1.07037	0.779085	1.47056
hsa-mir-3613	0.675814	0.934415	0.679929	1.28415
hsa-mir-1-2	0.682652	1.0687	0.777194	1.46954
hsa-mir-3199-2	0.684223	0.936194	0.681358	1.28634
hsa-mir-106a	0.686021	0.93652	0.681435	1.28709
hsa-mir-4668	0.686466	0.936725	0.681984	1.28662
hsa-mir-767	0.687137	0.93674	0.681556	1.28747
hsa-mir-4787	0.689167	1.06752	0.775062	1.47032
hsa-mir-3074	0.690806	1.06653	0.776502	1.46487
hsa-mir-3652	0.692447	0.937902	0.682639	1.28862
hsa-mir-6783	0.693329	0.93802	0.682498	1.28921
hsa-mir-503	0.694676	1.06581	0.775283	1.46522
hsa-mir-27b	0.696404	1.06561	0.774409	1.4663
hsa-mir-940	0.696687	0.938809	0.683426	1.28962
hsa-mir-1276	0.697717	1.06505	0.774929	1.46378
hsa-mir-1185-1	0.699205	1.06463	0.774889	1.4627
hsa-mir-486-2	0.700325	0.939454	0.683512	1.29123
hsa-mir-451a	0.700981	0.939607	0.683694	1.29131
hsa-mir-632	0.701064	0.939477	0.683052	1.29217
hsa-mir-378d-2	0.702364	0.939256	0.681073	1.29531
hsa-mir-486-1	0.702436	0.939521	0.682196	1.29391
hsa-mir-4677	0.703042	0.940061	0.684135	1.29173
hsa-mir-151a	0.703741	1.06367	0.773815	1.46211
hsa-mir-548e	0.704296	0.940011	0.682945	1.29384
hsa-mir-548b	0.704704	1.06353	0.773415	1.46246
hsa-mir-202	0.709087	0.941162	0.684404	1.29425
hsa-mir-4766	0.710144	1.06205	0.773151	1.45891
hsa-mir-383	0.711213	1.06191	0.772659	1.45943
hsa-mir-1277	0.714318	0.942476	0.686291	1.29429
hsa-mir-2116	0.71439	0.94242	0.685975	1.29473
hsa-mir-1266	0.721704	1.05978	0.769956	1.45869
hsa-mir-4636	0.722371	1.05932	0.770843	1.45575
hsa-mir-3610	0.723447	0.944269	0.687311	1.29729
hsa-mir-129-2	0.726802	1.05835	0.76995	1.45478
hsa-mir-371a	0.728845	0.945084	0.686729	1.30064
hsa-mir-615	0.729309	0.945179	0.686796	1.30077
hsa-mir-6503	0.729481	0.945262	0.687055	1.30051
hsa-mir-210	0.729812	1.05747	0.770114	1.45204
hsa-mir-516a-2	0.730419	1.05744	0.769637	1.45286
hsa-mir-30a	0.731192	1.05747	0.768789	1.45456
hsa-mir-3150b	0.73184	0.945737	0.687365	1.30123
hsa-mir-509-3	0.733812	0.946303	0.68846	1.30071
hsa-mir-489	0.735056	0.946375	0.687747	1.30226
hsa-mir-320a	0.735088	1.0566	0.768081	1.4535
hsa-mir-580	0.736361	0.946933	0.689387	1.3007
hsa-mir-7702	0.739756	0.947573	0.689635	1.30199
hsa-mir-744	0.740431	0.947733	0.689851	1.30202
hsa-let-7i	0.74186	1.05489	0.767578	1.44974
hsa-mir-4640	0.745908	1.05403	0.766693	1.44906
hsa-mir-3127	0.746437	1.05404	0.766141	1.45012
hsa-mir-542	0.748117	1.05345	0.766628	1.44759
hsa-mir-1248	0.750586	1.05297	0.765964	1.44751
hsa-mir-5000	0.750815	1.05283	0.766239	1.44662
hsa-mir-1229	0.757556	1.05145	0.764616	1.44589
hsa-let-7a-2	0.7577	0.951205	0.692225	1.30708
hsa-mir-1301	0.761264	1.05044	0.764716	1.44293
hsa-mir-484	0.761329	1.05039	0.764849	1.44253
hsa-mir-5698	0.764126	0.952621	0.693796	1.308
hsa-mir-518e	0.764554	1.04982	0.763723	1.4431
hsa-mir-27a	0.765056	1.04976	0.763424	1.4435
hsa-mir-141	0.765534	0.952742	0.693104	1.30964
hsa-mir-3136	0.765666	0.952851	0.693573	1.30905
hsa-mir-590	0.765692	1.04975	0.762802	1.44464
hsa-mir-4745	0.767208	1.0493	0.763014	1.44299
hsa-mir-4742	0.767849	1.04939	0.761948	1.44526
hsa-mir-1262	0.771338	1.04821	0.763038	1.43996
hsa-mir-5010	0.771774	1.04809	0.763047	1.43963
hsa-mir-5571	0.77653	1.04726	0.761328	1.44059
hsa-mir-769	0.777974	0.955196	0.69456	1.31364
hsa-mir-651	0.778979	1.0466	0.761433	1.43857
hsa-mir-26a-1	0.780557	0.955827	0.695576	1.31345
hsa-mir-196a-1	0.784395	1.04532	0.760937	1.43599
hsa-mir-1179	0.784527	0.956477	0.69526	1.31584
hsa-mir-132	0.785064	0.956538	0.695051	1.3164
hsa-mir-181a-1	0.78518	0.956755	0.696221	1.31478
hsa-mir-151b	0.789566	0.957717	0.697334	1.31533
hsa-mir-154	0.79258	0.958228	0.697185	1.31701
hsa-mir-520a	0.79459	0.958627	0.697439	1.31763
hsa-mir-6720	0.794789	1.04318	0.75858	1.43457
hsa-mir-150	0.795414	1.04307	0.75836	1.43467
hsa-mir-30c-2	0.797846	1.04245	0.758372	1.43295
hsa-mir-543	0.797846	0.959063	0.696528	1.32055
hsa-mir-3187	0.799848	0.959662	0.698055	1.31931
hsa-mir-6793	0.799983	0.959774	0.69861	1.31857
hsa-mir-204	0.808697	0.961485	0.699606	1.32139
hsa-mir-3942	0.813135	0.962428	0.700597	1.32211
hsa-mir-31	0.814226	0.962427	0.699255	1.32465
hsa-mir-146a	0.816299	0.962921	0.700081	1.32444
hsa-mir-17	0.82182	0.96411	0.701419	1.32518
hsa-mir-526b	0.823869	0.964492	0.701505	1.32607
hsa-mir-3130-2	0.825544	1.03638	0.754255	1.42404
hsa-mir-483	0.826259	1.03623	0.754129	1.42386
hsa-mir-585	0.82645	0.965109	0.70259	1.32572
hsa-mir-92a-2	0.82691	1.03642	0.752125	1.42817
hsa-mir-570	0.827697	1.03593	0.753841	1.42358
hsa-mir-380	0.830446	1.03527	0.753792	1.42187
hsa-mir-320d-2	0.830469	1.03541	0.752925	1.42389
hsa-mir-6718	0.830733	1.03524	0.753605	1.42212
hsa-mir-5683	0.831117	0.965756	0.701129	1.33026
hsa-mir-122	0.831315	0.965744	0.700771	1.33091
hsa-mir-224	0.833665	1.03471	0.752526	1.4227
hsa-mir-1226	0.833706	1.03468	0.752648	1.42239
hsa-mir-92b	0.834375	0.96671	0.703829	1.32778
hsa-mir-19a	0.839179	0.967552	0.703594	1.33054
hsa-mir-5001	0.839497	0.967486	0.702634	1.33217
hsa-mir-215	0.840972	0.96785	0.703364	1.33179
hsa-mir-1224	0.842209	0.968262	0.70483	1.33015
hsa-mir-500a	0.842985	0.968185	0.703102	1.33321
hsa-mir-576	0.843073	1.03267	0.751177	1.41964
hsa-mir-4772	0.844842	0.968611	0.703783	1.33309
hsa-mir-6806	0.844845	0.968787	0.705185	1.33093
hsa-mir-381	0.846605	0.968938	0.703807	1.33395
hsa-mir-500b	0.847495	0.969242	0.704952	1.33262
hsa-mir-148b	0.851463	1.03087	0.74991	1.41709
hsa-mir-1537	0.854686	0.970671	0.705861	1.33483
hsa-mir-196a-2	0.857487	0.971312	0.706944	1.33454
hsa-mir-339	0.859628	0.971645	0.706412	1.33646
hsa-mir-411	0.865222	1.02789	0.748155	1.41222
hsa-let-7e	0.865665	1.02812	0.745608	1.41767
hsa-mir-5684	0.86596	1.02786	0.74709	1.41414
hsa-mir-4424	0.867055	1.02748	0.748061	1.41126
hsa-mir-2114	0.868198	1.02738	0.746738	1.4135
hsa-mir-26a-2	0.869329	0.973594	0.707807	1.33919
hsa-mir-2277	0.870632	0.97357	0.705291	1.3439
hsa-mir-874	0.874026	0.974412	0.707259	1.34248
hsa-mir-6877	0.876441	1.02567	0.745168	1.41176
hsa-mir-4449	0.876657	1.02543	0.746739	1.40814
hsa-mir-1255a	0.87868	1.0253	0.743928	1.41309
hsa-mir-3619	0.879632	0.975749	0.710144	1.3407
hsa-mir-5699	0.881129	0.97587	0.708521	1.3441
hsa-mir-148a	0.883756	0.976294	0.707795	1.34665
hsa-mir-3922	0.88552	0.97695	0.711216	1.34197
hsa-mir-4444-1	0.886692	1.02336	0.744847	1.40603
hsa-mir-29c	0.887213	0.97729	0.711468	1.34243
hsa-mir-671	0.888674	0.977497	0.710747	1.34436
hsa-mir-6502	0.890416	0.977863	0.711172	1.34456
hsa-mir-6509	0.8953	1.02161	0.743028	1.40464
hsa-mir-23a	0.897074	1.02126	0.742474	1.40474
hsa-mir-140	0.90468	0.980744	0.71342	1.34824
hsa-mir-181d	0.905939	1.01942	0.740932	1.40259
hsa-mir-627	0.905954	0.980998	0.713583	1.34863
hsa-mir-514a-1	0.907371	1.01905	0.741555	1.40039
hsa-mir-25	0.908104	0.98146	0.714288	1.34857
hsa-mir-188	0.913192	1.01819	0.736295	1.40802
hsa-mir-24-1	0.916655	0.983184	0.715642	1.35075
hsa-mir-92a-1	0.918851	1.01682	0.737733	1.40148
hsa-mir-3940	0.920308	1.01637	0.739492	1.39691
hsa-mir-3912	0.921063	0.984041	0.715849	1.35271
hsa-mir-3200	0.936099	1.01308	0.737334	1.39195
hsa-mir-216b	0.938513	0.987488	0.717136	1.35976
hsa-mir-3944	0.93979	0.987826	0.718869	1.35741
hsa-mir-33a	0.944663	0.988796	0.719334	1.3592
hsa-mir-1228	0.947741	0.989337	0.717992	1.36323
hsa-mir-363	0.948381	0.989511	0.7191	1.36161
hsa-mir-514a-2	0.950387	1.01017	0.734541	1.38922
hsa-mir-7854	0.951526	1.00991	0.734847	1.38794
hsa-mir-3064	0.95344	1.00953	0.734334	1.38785
hsa-mir-3677	0.956205	0.991149	0.72168	1.36124
hsa-mir-6837	0.95655	0.991194	0.721058	1.36253
hsa-mir-664b	0.957295	1.00878	0.732681	1.38891
hsa-mir-3690-1	0.957983	1.0086	0.733421	1.38703
hsa-mir-449a	0.958651	1.00845	0.733621	1.38624
hsa-mir-1307	0.962971	0.992517	0.722812	1.36286
hsa-mir-5187	0.964859	0.992886	0.722696	1.36409
hsa-mir-193a	0.966364	0.993182	0.72266	1.36497
hsa-mir-206	0.966547	1.00685	0.731966	1.38495
hsa-mir-3615	0.966977	0.9933	0.722534	1.36553
hsa-mir-5589	0.975095	0.994932	0.723219	1.36873
hsa-mir-618	0.97624	0.995183	0.724276	1.36742
hsa-mir-499a	0.982278	0.996371	0.722932	1.37323
hsa-mir-4777	0.982288	0.996384	0.72363	1.37194
hsa-mir-24-2	0.98374	1.00331	0.730316	1.37834
hsa-mir-1296	0.98381	1.0033	0.729963	1.37898
hsa-mir-4638	0.993473	1.00133	0.728012	1.37726
hsa-mir-514a-3	0.994608	1.0011	0.728411	1.37587
hsa-mir-3664	0.999904	0.99998	0.727824	1.37391

## Sheet: Table S2
Table S2. Illustrated the multivariable survival analysis results of these prognostic miRNAs targeted genes.
ID	P-Value	HR	Low 95%CI	High 95%CI
SERPINE1	6.29548e-05	2.06307	1.44698	2.9415
MLEC	0.00113377	0.560852	0.395933	0.794465
ANGPT2	0.00412089	1.66284	1.1748	2.35364
C5orf38	0.00874302	0.624578	0.439322	0.887954
FZD7	0.0111453	1.56994	1.1082	2.22406
MARCKS	0.0140518	1.54874	1.09236	2.19578
PDGFD	0.014887	1.53546	1.08728	2.16838
DUSP6	0.0190303	1.5158	1.07067	2.146
IRS1	0.0231875	1.49585	1.05659	2.11771
PSAT1	0.0251748	0.674145	0.477341	0.95209
TENM3	0.0276657	1.48119	1.04413	2.10122
TMEM127	0.0280121	1.47335	1.04272	2.08184
BLMH	0.0301012	1.48032	1.03849	2.11013
TIRAP	0.0333336	0.689082	0.489008	0.971016
MYO5A	0.0516397	1.41066	0.997556	1.99483
BNIP3	0.0543347	1.40389	0.993707	1.98338
EIF5A2	0.0550525	1.40197	0.992717	1.97995
SMAD5	0.0668355	1.3869	0.977559	1.96764
ZNF606	0.0758021	1.37005	0.967833	1.93943
DLC1	0.0932715	1.34515	0.951473	1.90173
LAMC1	0.0936069	1.34316	0.951374	1.89628
NHLRC3	0.0956551	0.745568	0.527839	1.05311
ZNF281	0.111764	1.32143	0.93727	1.86304
KPNA2	0.119359	0.761277	0.540098	1.07303
ERG	0.122572	1.3103	0.929792	1.84654
MYLIP	0.142715	1.29641	0.916192	1.83442
MDM2	0.147446	0.774576	0.548237	1.09436
CTTN	0.158006	0.780344	0.553033	1.10109
MAP3K3	0.184384	1.26264	0.894815	1.78166
ZBTB37	0.188537	1.25865	0.893285	1.77346
SGK1	0.188754	1.26108	0.892292	1.78228
UBE2Z	0.189362	0.795408	0.565116	1.11955
PTP4A2	0.191483	0.795184	0.563791	1.12154
MTA3	0.192359	1.25876	0.8906	1.77911
MEMO1	0.199893	1.25498	0.886788	1.77606
ACTB	0.215715	1.24201	0.881271	1.75041
MYRF	0.215901	0.804416	0.569875	1.13548
NUP62	0.21769	0.806447	0.57284	1.13532
RAC1	0.218346	1.23966	0.880525	1.74527
IVNS1ABP	0.228499	0.809573	0.574034	1.14176
C5orf24	0.24042	1.22892	0.871079	1.73377
LRP6	0.252759	0.818323	0.580364	1.15385
DDC	0.262903	1.21742	0.862707	1.71798
FOXC1	0.266989	0.823931	0.585302	1.15985
ABHD17C	0.269942	0.823619	0.58345	1.16265
TSR1	0.280938	0.828105	0.587736	1.16678
TGFBR2	0.294951	1.20463	0.850246	1.70672
HNRNPA2B1	0.300364	0.833791	0.591097	1.17613
KLF5	0.329446	0.843485	0.599117	1.18753
C8orf33	0.372545	1.16903	0.829367	1.6478
CYGB	0.378054	1.16749	0.827401	1.64737
ADSS	0.38089	1.16551	0.827438	1.64172
MTCH1	0.381298	1.16535	0.827338	1.64146
PARP8	0.400109	1.15933	0.821573	1.63595
TP53INP1	0.401388	1.15898	0.821142	1.6358
C6orf106	0.40207	1.1583	0.821369	1.63345
ZBTB47	0.402648	1.15739	0.821895	1.62982
LINGO2	0.40748	1.1554	0.820919	1.62616
ATP5C1	0.409563	1.1551	0.819955	1.62724
RBM41	0.421311	0.867802	0.614231	1.22605
UBR7	0.441976	0.873801	0.619531	1.23243
ANKRD28	0.442234	0.874519	0.62122	1.2311
ZMAT3	0.46015	0.878613	0.623245	1.23862
CTNNBIP1	0.46531	0.876914	0.616355	1.24762
CNBP	0.4665	0.880232	0.62442	1.24085
SRGAP1	0.483072	1.13269	0.799652	1.60442
TWIST1	0.495095	1.12814	0.797872	1.5951
ABRACL	0.496308	1.12665	0.799075	1.58851
CLINT1	0.535124	0.89715	0.636664	1.26421
FAM45A	0.537815	1.11386	0.790415	1.56966
ZNF445	0.5395	0.898121	0.637191	1.2659
HSPA5	0.539619	0.897462	0.635166	1.26807
PHF13	0.544192	0.898305	0.635192	1.27041
NPM1	0.548847	0.900369	0.638857	1.26893
NRAS	0.553631	0.901684	0.640226	1.26992
PCDH11X	0.553659	0.900831	0.637605	1.27273
AFAP1	0.572577	1.10376	0.783332	1.55527
NIN	0.579844	0.907702	0.644243	1.2789
LRRC2	0.585667	1.10073	0.779506	1.55433
ZFP36L1	0.586106	0.90921	0.645461	1.28073
PRDM2	0.603329	1.0954	0.776801	1.54466
RNF41	0.605967	0.913639	0.64824	1.2877
ARF6	0.625375	0.918019	0.65122	1.29412
PPP3CA	0.632702	1.08709	0.771872	1.53103
CD164	0.637783	1.08631	0.769614	1.53334
ARL6IP5	0.642202	1.08518	0.76867	1.53202
GXYLT1	0.649249	0.923175	0.654148	1.30284
TPM3	0.653012	0.92431	0.655841	1.30268
VGLL4	0.653516	0.924015	0.65437	1.30477
MYO6	0.660682	0.925907	0.656588	1.30569
CEP19	0.662515	0.926461	0.657438	1.30557
IRF2BP2	0.667089	1.07793	0.765765	1.51734
DDX39B	0.675828	0.929727	0.660745	1.30821
KLHL15	0.684758	1.07357	0.76205	1.51245
NEDD9	0.69583	1.07165	0.757505	1.51608
DDT	0.712953	0.937481	0.664647	1.32231
KCTD15	0.713297	0.937857	0.666051	1.32058
SERINC5	0.72163	0.93907	0.664516	1.32706
AP1G1	0.721651	0.93965	0.66717	1.32341
OCRL	0.728481	1.0626	0.75419	1.49714
SHISA9	0.732165	1.06169	0.753571	1.49578
DDIT4	0.73237	1.06228	0.75137	1.50184
KIF21A	0.736714	0.942856	0.669072	1.32867
SMAD3	0.737809	1.06022	0.752835	1.49312
PAPOLG	0.741392	0.943852	0.669662	1.33031
RREB1	0.747789	0.945187	0.670338	1.33273
ITGB8	0.751534	1.05684	0.750569	1.48808
PPP2R5E	0.755997	0.947059	0.672013	1.33468
ADD3	0.756253	0.94675	0.670162	1.33749
RAD23B	0.760416	0.948099	0.673101	1.33545
AREL1	0.772094	0.950376	0.673464	1.34115
ZBTB18	0.773109	1.05159	0.747028	1.48032
MFAP3	0.778984	1.05066	0.744006	1.4837
CBX4	0.787752	1.04849	0.742788	1.48
QSER1	0.819165	1.041	0.73766	1.46907
GOLM1	0.821999	0.961417	0.682402	1.35451
LIPA	0.83014	1.03818	0.737248	1.46194
ADAM17	0.836612	0.964481	0.683953	1.36007
ZFYVE9	0.851792	1.03325	0.733105	1.45629
ZNF644	0.852771	0.968079	0.687248	1.36367
PHACTR2	0.872412	1.02847	0.730161	1.44864
GDE1	0.879875	1.02677	0.728884	1.44641
FSCN1	0.880211	1.027	0.72626	1.45227
NUFIP2	0.880603	0.973921	0.689878	1.37491
YY1	0.88328	1.02624	0.726239	1.45017
MOB1B	0.915666	1.01871	0.722807	1.43576
RTKN	0.944102	0.987782	0.700521	1.39284
FLI1	0.94583	1.01197	0.71794	1.42642
CBFB	0.951657	1.01074	0.715594	1.42762
TMEM9B	0.954946	1.00993	0.716742	1.42306
RPS6KB1	0.960918	1.00859	0.716364	1.42002
PLAGL2	0.985281	1.00323	0.711997	1.4136
NEURL1B	0.994456	1.00121	0.711259	1.40937
MEST	0.995088	0.998921	0.708371	1.40865

## Sheet: Table S3
Table S3. Showed the GSEA results of c2 (c2.all.v6.1. symbols) reference gene sets for higher risk groups in those patients who are suffering from STAD.
NAME	GS<br> follow link to MSigDB	GS DETAILS	SIZE	ES	NES	NOM p-val	FDR q-val	FWER p-val	RANK AT MAX	LEADING EDGE
NABA_CORE_MATRISOME	NABA_CORE_MATRISOME	Details ...	270	0.70358	2.37017	<0.0001	0.00118651	0.001	2870	tags=55%, list=15%, signal=64%
BERENJENO_TRANSFORMED_BY_RHOA_DN	BERENJENO_TRANSFORMED_BY_RHOA_DN	Details ...	376	0.584248	2.36809	<0.0001	0.000593256	0.001	2794	tags=38%, list=15%, signal=44%
SENESE_HDAC1_AND_HDAC2_TARGETS_DN	SENESE_HDAC1_AND_HDAC2_TARGETS_DN	Details ...	207	0.625123	2.36713	<0.0001	0.000395504	0.001	2095	tags=43%, list=11%, signal=47%
SENESE_HDAC1_TARGETS_DN	SENESE_HDAC1_TARGETS_DN	Details ...	228	0.592222	2.36262	<0.0001	0.000296628	0.001	2440	tags=42%, list=13%, signal=47%
CHEBOTAEV_GR_TARGETS_DN	CHEBOTAEV_GR_TARGETS_DN	Details ...	116	0.659454	2.3562	<0.0001	0.000474605	0.001	3656	tags=59%, list=20%, signal=72%
ONDER_CDH1_SIGNALING_VIA_CTNNB1	ONDER_CDH1_SIGNALING_VIA_CTNNB1	Details ...	78	0.706683	2.3458	<0.0001	0.000395504	0.001	1616	tags=49%, list=9%, signal=53%
NABA_ECM_GLYCOPROTEINS	NABA_ECM_GLYCOPROTEINS	Details ...	192	0.699585	2.33667	<0.0001	0.000481916	0.002	3227	tags=58%, list=17%, signal=69%
IZADPANAH_STEM_CELL_ADIPOSE_VS_BONE_DN	IZADPANAH_STEM_CELL_ADIPOSE_VS_BONE_DN	Details ...	103	0.702585	2.33546	<0.0001	0.000541916	0.003	2289	tags=50%, list=12%, signal=57%
BOQUEST_STEM_CELL_UP	BOQUEST_STEM_CELL_UP	Details ...	255	0.770637	2.3296	<0.0001	0.000481703	0.003	2570	tags=69%, list=14%, signal=79%
PASINI_SUZ12_TARGETS_DN	PASINI_SUZ12_TARGETS_DN	Details ...	307	0.63247	2.32772	<0.0001	0.000433533	0.003	2702	tags=48%, list=14%, signal=55%
MANALO_HYPOXIA_UP	MANALO_HYPOXIA_UP	Details ...	199	0.626981	2.32333	<0.0001	0.000394121	0.003	3607	tags=56%, list=19%, signal=68%
WILCOX_RESPONSE_TO_PROGESTERONE_DN	WILCOX_RESPONSE_TO_PROGESTERONE_DN	Details ...	63	0.720125	2.31451	<0.0001	0.000361278	0.003	1585	tags=48%, list=8%, signal=52%
KINSEY_TARGETS_OF_EWSR1_FLII_FUSION_DN	KINSEY_TARGETS_OF_EWSR1_FLII_FUSION_DN	Details ...	306	0.610095	2.30627	<0.0001	0.000333487	0.003	3084	tags=46%, list=16%, signal=54%
VERRECCHIA_EARLY_RESPONSE_TO_TGFB1	VERRECCHIA_EARLY_RESPONSE_TO_TGFB1	Details ...	58	0.759416	2.30517	<0.0001	0.000375734	0.004	1596	tags=50%, list=9%, signal=54%
HELLEBREKERS_SILENCED_DURING_TUMOR_ANGIOGENESIS	HELLEBREKERS_SILENCED_DURING_TUMOR_ANGIOGENESIS	Details ...	78	0.6799	2.30308	<0.0001	0.000485299	0.006	3264	tags=50%, list=17%, signal=60%
WANG_SMARCE1_TARGETS_UP	WANG_SMARCE1_TARGETS_UP	Details ...	268	0.656525	2.29574	<0.0001	0.000570448	0.007	2399	tags=48%, list=13%, signal=54%
BERTUCCI_MEDULLARY_VS_DUCTAL_BREAST_CANCER_DN	BERTUCCI_MEDULLARY_VS_DUCTAL_BREAST_CANCER_DN	Details ...	158	0.72084	2.29332	<0.0001	0.000593115	0.008	1989	tags=54%, list=11%, signal=60%
RODWELL_AGING_KIDNEY_NO_BLOOD_UP	RODWELL_AGING_KIDNEY_NO_BLOOD_UP	Details ...	203	0.645766	2.29323	<0.0001	0.000560164	0.008	1892	tags=39%, list=10%, signal=43%
LEE_NEURAL_CREST_STEM_CELL_UP	LEE_NEURAL_CREST_STEM_CELL_UP	Details ...	140	0.642387	2.2925	<0.0001	0.000530682	0.008	2362	tags=44%, list=13%, signal=50%
ZHU_CMV_24_HR_DN	ZHU_CMV_24_HR_DN	Details ...	89	0.714699	2.29234	<0.0001	0.000504148	0.008	1596	tags=48%, list=9%, signal=53%
BOQUEST_STEM_CELL_CULTURED_VS_FRESH_UP	BOQUEST_STEM_CELL_CULTURED_VS_FRESH_UP	Details ...	408	0.578515	2.28749	<0.0001	0.000480141	0.008	3298	tags=46%, list=18%, signal=54%
MIYAGAWA_TARGETS_OF_EWSR1_ETS_FUSIONS_DN	MIYAGAWA_TARGETS_OF_EWSR1_ETS_FUSIONS_DN	Details ...	201	0.658549	2.28716	<0.0001	0.000458316	0.008	4187	tags=65%, list=22%, signal=83%
LINDVALL_IMMORTALIZED_BY_TERT_DN	LINDVALL_IMMORTALIZED_BY_TERT_DN	Details ...	78	0.715154	2.28526	<0.0001	0.000507194	0.009	2020	tags=49%, list=11%, signal=54%
LIU_PROSTATE_CANCER_DN	LIU_PROSTATE_CANCER_DN	Details ...	451	0.687802	2.27916	<0.0001	0.000606959	0.012	2343	tags=51%, list=13%, signal=57%
VART_KSHV_INFECTION_ANGIOGENIC_MARKERS_DN	VART_KSHV_INFECTION_ANGIOGENIC_MARKERS_DN	Details ...	134	0.598922	2.27897	<0.0001	0.000582681	0.012	2459	tags=39%, list=13%, signal=44%
LIM_MAMMARY_STEM_CELL_UP	LIM_MAMMARY_STEM_CELL_UP	Details ...	454	0.698003	2.27102	<0.0001	0.000725859	0.015	2570	tags=55%, list=14%, signal=63%
BROWNE_HCMV_INFECTION_48HR_DN	BROWNE_HCMV_INFECTION_48HR_DN	Details ...	478	0.494225	2.26914	<0.0001	0.000698975	0.015	2750	tags=33%, list=15%, signal=38%
CHIARADONNA_NEOPLASTIC_TRANSFORMATION_KRAS_DN	CHIARADONNA_NEOPLASTIC_TRANSFORMATION_KRAS_DN	Details ...	139	0.618665	2.26853	<0.0001	0.000674012	0.015	3025	tags=47%, list=16%, signal=56%
YAO_TEMPORAL_RESPONSE_TO_PROGESTERONE_CLUSTER_16	YAO_TEMPORAL_RESPONSE_TO_PROGESTERONE_CLUSTER_16	Details ...	73	0.696939	2.26039	<0.0001	0.000808907	0.016	1556	tags=48%, list=8%, signal=52%
CAIRO_LIVER_DEVELOPMENT_UP	CAIRO_LIVER_DEVELOPMENT_UP	Details ...	158	0.569291	2.2524	<0.0001	0.000936888	0.019	2393	tags=39%, list=13%, signal=44%
RIGGI_EWING_SARCOMA_PROGENITOR_DN	RIGGI_EWING_SARCOMA_PROGENITOR_DN	Details ...	171	0.607249	2.24116	<0.0001	0.00116136	0.025	2553	tags=46%, list=14%, signal=53%
ONDER_CDH1_TARGETS_2_UP	ONDER_CDH1_TARGETS_2_UP	Details ...	242	0.733948	2.24096	<0.0001	0.00115641	0.025	2558	tags=63%, list=14%, signal=72%
CORRE_MULTIPLE_MYELOMA_DN	CORRE_MULTIPLE_MYELOMA_DN	Details ...	59	0.630154	2.24047	<0.0001	0.00115296	0.026	2773	tags=47%, list=15%, signal=56%
DAVICIONI_TARGETS_OF_PAX_FOXO1_FUSIONS_UP	DAVICIONI_TARGETS_OF_PAX_FOXO1_FUSIONS_UP	Details ...	242	0.570449	2.24022	<0.0001	0.00111905	0.026	3219	tags=45%, list=17%, signal=54%
CHARAFE_BREAST_CANCER_LUMINAL_VS_MESENCHYMAL_DN	CHARAFE_BREAST_CANCER_LUMINAL_VS_MESENCHYMAL_DN	Details ...	436	0.634448	2.2394	<0.0001	0.00118085	0.028	2674	tags=49%, list=14%, signal=55%
DURAND_STROMA_S_UP	DURAND_STROMA_S_UP	Details ...	279	0.592905	2.23872	<0.0001	0.00117301	0.028	3101	tags=47%, list=17%, signal=55%
SCHAEFFER_PROSTATE_DEVELOPMENT_48HR_DN	SCHAEFFER_PROSTATE_DEVELOPMENT_48HR_DN	Details ...	407	0.572565	2.23746	<0.0001	0.00116571	0.029	3334	tags=45%, list=18%, signal=54%
ACEVEDO_FGFR1_TARGETS_IN_PROSTATE_CANCER_MODEL_DN	ACEVEDO_FGFR1_TARGETS_IN_PROSTATE_CANCER_MODEL_DN	Details ...	293	0.593225	2.23625	<0.0001	0.00116567	0.03	2940	tags=42%, list=16%, signal=49%
SUNG_METASTASIS_STROMA_UP	SUNG_METASTASIS_STROMA_UP	Details ...	105	0.607475	2.23488	<0.0001	0.00113578	0.03	2722	tags=44%, list=15%, signal=51%
BASSO_HAIRY_CELL_LEUKEMIA_UP	BASSO_HAIRY_CELL_LEUKEMIA_UP	Details ...	80	0.704446	2.23341	<0.0001	0.00116674	0.031	3295	tags=61%, list=18%, signal=74%
ZHU_CMV_ALL_DN	ZHU_CMV_ALL_DN	Details ...	126	0.655704	2.23242	<0.0001	0.00116192	0.032	2023	tags=45%, list=11%, signal=50%
SENESE_HDAC2_TARGETS_DN	SENESE_HDAC2_TARGETS_DN	Details ...	113	0.62436	2.22931	<0.0001	0.00115551	0.032	3746	tags=57%, list=20%, signal=70%
BROWNE_HCMV_INFECTION_24HR_DN	BROWNE_HCMV_INFECTION_24HR_DN	Details ...	143	0.596075	2.22346	<0.0001	0.00118978	0.034	3040	tags=45%, list=16%, signal=54%
CHANDRAN_METASTASIS_DN	CHANDRAN_METASTASIS_DN	Details ...	283	0.560456	2.21037	<0.0001	0.00151885	0.043	2784	tags=41%, list=15%, signal=47%
REN_ALVEOLAR_RHABDOMYOSARCOMA_DN	REN_ALVEOLAR_RHABDOMYOSARCOMA_DN	Details ...	397	0.617899	2.21003	<0.0001	0.0014851	0.043	2755	tags=45%, list=15%, signal=52%
KEGG_ECM_RECEPTOR_INTERACTION	KEGG_ECM_RECEPTOR_INTERACTION	Details ...	83	0.707204	2.20451	<0.0001	0.00165491	0.047	2545	tags=55%, list=14%, signal=64%
REACTOME_EXTRACELLULAR_MATRIX_ORGANIZATION	REACTOME_EXTRACELLULAR_MATRIX_ORGANIZATION	Details ...	83	0.719587	2.20189	<0.0001	0.00167102	0.048	1772	tags=49%, list=9%, signal=54%
VANHARANTA_UTERINE_FIBROID_UP	VANHARANTA_UTERINE_FIBROID_UP	Details ...	44	0.681544	2.20129	<0.0001	0.00163621	0.048	1892	tags=48%, list=10%, signal=53%
PICCALUGA_ANGIOIMMUNOBLASTIC_LYMPHOMA_UP	PICCALUGA_ANGIOIMMUNOBLASTIC_LYMPHOMA_UP	Details ...	197	0.73593	2.20126	<0.0001	0.00160282	0.048	2678	tags=58%, list=14%, signal=67%
WANG_MLL_TARGETS	WANG_MLL_TARGETS	Details ...	277	0.545344	2.201	<0.0001	0.00157076	0.048	2656	tags=38%, list=14%, signal=43%
SCHAEFFER_PROSTATE_DEVELOPMENT_12HR_UP	SCHAEFFER_PROSTATE_DEVELOPMENT_12HR_UP	Details ...	112	0.60079	2.19982	<0.0001	0.00156298	0.049	2602	tags=46%, list=14%, signal=53%
BROWNE_HCMV_INFECTION_16HR_DN	BROWNE_HCMV_INFECTION_16HR_DN	Details ...	85	0.606732	2.19911	<0.0001	0.00155224	0.049	3736	tags=51%, list=20%, signal=63%
LIM_MAMMARY_LUMINAL_MATURE_DN	LIM_MAMMARY_LUMINAL_MATURE_DN	Details ...	96	0.694289	2.19753	<0.0001	0.00156126	0.05	3129	tags=61%, list=17%, signal=73%
BERENJENO_TRANSFORMED_BY_RHOA_REVERSIBLY_DN	BERENJENO_TRANSFORMED_BY_RHOA_REVERSIBLY_DN	Details ...	29	0.805233	2.19646	<0.0001	0.00153235	0.05	1596	tags=59%, list=9%, signal=64%
SERVITJA_ISLET_HNF1A_TARGETS_UP	SERVITJA_ISLET_HNF1A_TARGETS_UP	Details ...	159	0.648062	2.19559	<0.0001	0.00150449	0.05	2983	tags=51%, list=16%, signal=60%
GAUSSMANN_MLL_AF4_FUSION_TARGETS_E_UP	GAUSSMANN_MLL_AF4_FUSION_TARGETS_E_UP	Details ...	88	0.612547	2.19415	<0.0001	0.00149622	0.051	2524	tags=44%, list=13%, signal=51%
PID_AVB3_INTEGRIN_PATHWAY	PID_AVB3_INTEGRIN_PATHWAY	Details ...	74	0.669728	2.19349	<0.0001	0.00146997	0.051	2157	tags=47%, list=12%, signal=53%
MCLACHLAN_DENTAL_CARIES_DN	MCLACHLAN_DENTAL_CARIES_DN	Details ...	77	0.626257	2.18787	<0.0001	0.00159783	0.056	2508	tags=42%, list=13%, signal=48%
REACTOME_MUSCLE_CONTRACTION	REACTOME_MUSCLE_CONTRACTION	Details ...	46	0.750902	2.18666	<0.0001	0.00162823	0.058	1738	tags=52%, list=9%, signal=57%
KEGG_FOCAL_ADHESION	KEGG_FOCAL_ADHESION	Details ...	197	0.591286	2.18615	<0.0001	0.00160109	0.058	2922	tags=43%, list=16%, signal=50%
DELYS_THYROID_CANCER_DN	DELYS_THYROID_CANCER_DN	Details ...	224	0.606355	2.18382	<0.0001	0.00163746	0.061	3152	tags=48%, list=17%, signal=57%
ZHANG_TLX_TARGETS_60HR_UP	ZHANG_TLX_TARGETS_60HR_UP	Details ...	283	0.539131	2.18238	<0.0001	0.00162949	0.062	4330	tags=50%, list=23%, signal=64%
RADMACHER_AML_PROGNOSIS	RADMACHER_AML_PROGNOSIS	Details ...	74	0.581442	2.1815	<0.0001	0.00160362	0.062	2940	tags=43%, list=16%, signal=51%
REACTOME_RESPONSE_TO_ELEVATED_PLATELET_CYTOSOLIC_CA2_	REACTOME_RESPONSE_TO_ELEVATED_PLATELET_CYTOSOLIC_CA2_	Details ...	80	0.64014	2.17841	<0.0001	0.00168147	0.064	5090	tags=69%, list=27%, signal=94%
HARRIS_BRAIN_CANCER_PROGENITORS	HARRIS_BRAIN_CANCER_PROGENITORS	Details ...	42	0.676408	2.17836	<0.0001	0.0016556	0.064	3563	tags=60%, list=19%, signal=73%
KAAB_HEART_ATRIUM_VS_VENTRICLE_UP	KAAB_HEART_ATRIUM_VS_VENTRICLE_UP	Details ...	244	0.563776	2.17095	<0.0001	0.00189146	0.073	1763	tags=35%, list=9%, signal=38%
KEGG_HYPERTROPHIC_CARDIOMYOPATHY_HCM	KEGG_HYPERTROPHIC_CARDIOMYOPATHY_HCM	Details ...	83	0.635368	2.16907	<0.0001	0.0019267	0.073	4335	tags=60%, list=23%, signal=78%
LU_AGING_BRAIN_UP	LU_AGING_BRAIN_UP	Details ...	254	0.550648	2.16802	<0.0001	0.00195665	0.074	3446	tags=44%, list=18%, signal=53%
FRIDMAN_SENESCENCE_UP	FRIDMAN_SENESCENCE_UP	Details ...	77	0.62146	2.1664	<0.0001	0.00194106	0.074	2217	tags=36%, list=12%, signal=41%
BURTON_ADIPOGENESIS_9	BURTON_ADIPOGENESIS_9	Details ...	88	0.588394	2.16401	0.00191205	0.00200277	0.075	3414	tags=42%, list=18%, signal=51%
RUIZ_TNC_TARGETS_UP	RUIZ_TNC_TARGETS_UP	Details ...	148	0.591857	2.16061	<0.0001	0.00216245	0.081	3831	tags=49%, list=20%, signal=61%
NABA_PROTEOGLYCANS	NABA_PROTEOGLYCANS	Details ...	34	0.723175	2.16027	<0.0001	0.00213241	0.081	1937	tags=47%, list=10%, signal=52%
NEWMAN_ERCC6_TARGETS_DN	NEWMAN_ERCC6_TARGETS_DN	Details ...	36	0.743222	2.15665	<0.0001	0.00222003	0.086	2702	tags=61%, list=14%, signal=71%
REACTOME_A_TETRASACCHARIDE_LINKER_SEQUENCE_IS_REQUIRED_FOR_GAG_SYNTHESIS	REACTOME_A_TETRASACCHARIDE_LINKER_SEQUENCE_IS_REQUIRED_FOR_GAG_SYNTHESIS	Details ...	25	0.712167	2.15642	<0.0001	0.00220729	0.086	748	tags=36%, list=4%, signal=37%
REACTOME_AXON_GUIDANCE	REACTOME_AXON_GUIDANCE	Details ...	239	0.527557	2.15594	<0.0001	0.00221413	0.087	2911	tags=36%, list=16%, signal=42%
DAVICIONI_MOLECULAR_ARMS_VS_ERMS_DN	DAVICIONI_MOLECULAR_ARMS_VS_ERMS_DN	Details ...	169	0.54639	2.15387	<0.0001	0.00228798	0.092	3494	tags=44%, list=19%, signal=54%
VECCHI_GASTRIC_CANCER_ADVANCED_VS_EARLY_UP	VECCHI_GASTRIC_CANCER_ADVANCED_VS_EARLY_UP	Details ...	165	0.755934	2.15384	<0.0001	0.00225826	0.092	1928	tags=59%, list=10%, signal=66%
WESTON_VEGFA_TARGETS_12HR	WESTON_VEGFA_TARGETS_12HR	Details ...	34	0.735162	2.15158	<0.0001	0.00228635	0.093	1317	tags=41%, list=7%, signal=44%
GAUSSMANN_MLL_AF4_FUSION_TARGETS_F_UP	GAUSSMANN_MLL_AF4_FUSION_TARGETS_F_UP	Details ...	174	0.563321	2.15095	<0.0001	0.00229418	0.095	2621	tags=39%, list=14%, signal=44%
YAMAZAKI_TCEB3_TARGETS_UP	YAMAZAKI_TCEB3_TARGETS_UP	Details ...	169	0.537095	2.14898	<0.0001	0.00231565	0.096	2741	tags=37%, list=15%, signal=43%
AMIT_SERUM_RESPONSE_60_MCF10A	AMIT_SERUM_RESPONSE_60_MCF10A	Details ...	56	0.646869	2.14596	<0.0001	0.00239883	0.1	2502	tags=41%, list=13%, signal=47%
REACTOME_COLLAGEN_FORMATION	REACTOME_COLLAGEN_FORMATION	Details ...	54	0.778097	2.14508	<0.0001	0.0024115	0.1	1772	tags=63%, list=9%, signal=69%
HOELZEL_NF1_TARGETS_DN	HOELZEL_NF1_TARGETS_DN	Details ...	99	0.659962	2.14126	<0.0001	0.00254528	0.107	2851	tags=53%, list=15%, signal=62%
BURTON_ADIPOGENESIS_8	BURTON_ADIPOGENESIS_8	Details ...	84	0.629788	2.13947	<0.0001	0.00257275	0.109	2955	tags=46%, list=16%, signal=55%
AFFAR_YY1_TARGETS_UP	AFFAR_YY1_TARGETS_UP	Details ...	204	0.491931	2.13909	<0.0001	0.00256647	0.109	4367	tags=44%, list=23%, signal=57%
PETRETTO_CARDIAC_HYPERTROPHY	PETRETTO_CARDIAC_HYPERTROPHY	Details ...	33	0.766302	2.1376	<0.0001	0.00263371	0.112	1317	tags=55%, list=7%, signal=59%
YAO_TEMPORAL_RESPONSE_TO_PROGESTERONE_CLUSTER_0	YAO_TEMPORAL_RESPONSE_TO_PROGESTERONE_CLUSTER_0	Details ...	70	0.6147	2.13588	<0.0001	0.00263698	0.113	4273	tags=54%, list=23%, signal=70%
COWLING_MYCN_TARGETS	COWLING_MYCN_TARGETS	Details ...	42	0.729254	2.1348	<0.0001	0.00266732	0.115	2306	tags=57%, list=12%, signal=65%
WESTON_VEGFA_TARGETS_6HR	WESTON_VEGFA_TARGETS_6HR	Details ...	57	0.692368	2.13349	<0.0001	0.00267498	0.116	1317	tags=42%, list=7%, signal=45%
BERTUCCI_INVASIVE_CARCINOMA_DUCTAL_VS_LOBULAR_DN	BERTUCCI_INVASIVE_CARCINOMA_DUCTAL_VS_LOBULAR_DN	Details ...	43	0.786128	2.13253	<0.0001	0.00266767	0.118	2135	tags=65%, list=11%, signal=73%
WU_SILENCED_BY_METHYLATION_IN_BLADDER_CANCER	WU_SILENCED_BY_METHYLATION_IN_BLADDER_CANCER	Details ...	52	0.69769	2.13214	<0.0001	0.0026483	0.119	2216	tags=54%, list=12%, signal=61%
JOHANSSON_BRAIN_CANCER_EARLY_VS_LATE_DN	JOHANSSON_BRAIN_CANCER_EARLY_VS_LATE_DN	Details ...	44	0.638652	2.13122	<0.0001	0.00265451	0.122	3562	tags=48%, list=19%, signal=59%
KEGG_DILATED_CARDIOMYOPATHY	KEGG_DILATED_CARDIOMYOPATHY	Details ...	90	0.621631	2.13011	<0.0001	0.00267626	0.123	4335	tags=60%, list=23%, signal=78%
SWEET_LUNG_CANCER_KRAS_DN	SWEET_LUNG_CANCER_KRAS_DN	Details ...	414	0.572184	2.13002	<0.0001	0.00264779	0.123	3650	tags=50%, list=20%, signal=60%
LINDGREN_BLADDER_CANCER_HIGH_RECURRENCE	LINDGREN_BLADDER_CANCER_HIGH_RECURRENCE	Details ...	48	0.762649	2.12983	<0.0001	0.00261991	0.123	2292	tags=60%, list=12%, signal=69%
LINDVALL_IMMORTALIZED_BY_TERT_UP	LINDVALL_IMMORTALIZED_BY_TERT_UP	Details ...	73	0.597623	2.12976	<0.0001	0.00260306	0.123	4081	tags=52%, list=22%, signal=66%
SCHUETZ_BREAST_CANCER_DUCTAL_INVASIVE_UP	SCHUETZ_BREAST_CANCER_DUCTAL_INVASIVE_UP	Details ...	333	0.754602	2.12873	<0.0001	0.00265471	0.127	2765	tags=66%, list=15%, signal=76%
VERRECCHIA_RESPONSE_TO_TGFB1_C2	VERRECCHIA_RESPONSE_TO_TGFB1_C2	Details ...	25	0.796843	2.12749	<0.0001	0.00267195	0.13	2474	tags=56%, list=13%, signal=64%
SWEET_KRAS_TARGETS_UP	SWEET_KRAS_TARGETS_UP	Details ...	80	0.694437	2.1194	<0.0001	0.0031213	0.149	4149	tags=71%, list=22%, signal=91%
PID_SYNDECAN_1_PATHWAY	PID_SYNDECAN_1_PATHWAY	Details ...	46	0.733434	2.11905	<0.0001	0.00310038	0.15	2437	tags=57%, list=13%, signal=65%
CERVERA_SDHB_TARGETS_2	CERVERA_SDHB_TARGETS_2	Details ...	105	0.541063	2.11827	<0.0001	0.00310883	0.152	4676	tags=52%, list=25%, signal=69%
JECHLINGER_EPITHELIAL_TO_MESENCHYMAL_TRANSITION_UP	JECHLINGER_EPITHELIAL_TO_MESENCHYMAL_TRANSITION_UP	Details ...	70	0.672975	2.11826	<0.0001	0.00307835	0.152	1206	tags=37%, list=6%, signal=40%
TURASHVILI_BREAST_DUCTAL_CARCINOMA_VS_LOBULAR_NORMAL_DN	TURASHVILI_BREAST_DUCTAL_CARCINOMA_VS_LOBULAR_NORMAL_DN	Details ...	63	0.681247	2.11686	<0.0001	0.00318322	0.156	2440	tags=44%, list=13%, signal=51%
NABA_BASEMENT_MEMBRANES	NABA_BASEMENT_MEMBRANES	Details ...	40	0.770323	2.11551	<0.0001	0.00321446	0.157	2636	tags=70%, list=14%, signal=81%
MCBRYAN_PUBERTAL_TGFB1_TARGETS_UP	MCBRYAN_PUBERTAL_TGFB1_TARGETS_UP	Details ...	168	0.555181	2.11454	<0.0001	0.00322966	0.158	3669	tags=47%, list=20%, signal=58%
ROZANOV_MMP14_TARGETS_UP	ROZANOV_MMP14_TARGETS_UP	Details ...	257	0.496714	2.11172	<0.0001	0.00332922	0.164	3137	tags=37%, list=17%, signal=44%
KANG_GIST_WITH_PDGFRA_UP	KANG_GIST_WITH_PDGFRA_UP	Details ...	48	0.705899	2.1114	<0.0001	0.00329811	0.164	2601	tags=50%, list=14%, signal=58%
PID_INTEGRIN1_PATHWAY	PID_INTEGRIN1_PATHWAY	Details ...	66	0.740796	2.11003	<0.0001	0.0032946	0.164	2437	tags=62%, list=13%, signal=71%
PETROVA_ENDOTHELIUM_LYMPHATIC_VS_BLOOD_DN	PETROVA_ENDOTHELIUM_LYMPHATIC_VS_BLOOD_DN	Details ...	157	0.598565	2.10843	<0.0001	0.0033879	0.17	3983	tags=50%, list=21%, signal=63%
CHARAFE_BREAST_CANCER_BASAL_VS_MESENCHYMAL_DN	CHARAFE_BREAST_CANCER_BASAL_VS_MESENCHYMAL_DN	Details ...	49	0.690559	2.10723	<0.0001	0.00340321	0.17	3717	tags=57%, list=20%, signal=71%
WAMUNYOKOLI_OVARIAN_CANCER_LMP_DN	WAMUNYOKOLI_OVARIAN_CANCER_LMP_DN	Details ...	184	0.66918	2.10721	0.00197628	0.00337255	0.17	3349	tags=60%, list=18%, signal=72%
BROWNE_HCMV_INFECTION_20HR_DN	BROWNE_HCMV_INFECTION_20HR_DN	Details ...	96	0.570164	2.1066	<0.0001	0.00338786	0.172	2445	tags=40%, list=13%, signal=45%
CORRE_MULTIPLE_MYELOMA_UP	CORRE_MULTIPLE_MYELOMA_UP	Details ...	64	0.601312	2.1043	<0.0001	0.00345627	0.174	4384	tags=56%, list=23%, signal=73%
BRUECKNER_TARGETS_OF_MIRLET7A3_DN	BRUECKNER_TARGETS_OF_MIRLET7A3_DN	Details ...	72	0.596862	2.10269	<0.0001	0.00349285	0.174	1614	tags=36%, list=9%, signal=39%
NAKAMURA_ADIPOGENESIS_LATE_DN	NAKAMURA_ADIPOGENESIS_LATE_DN	Details ...	37	0.717227	2.10188	<0.0001	0.00349166	0.175	1596	tags=54%, list=9%, signal=59%
WOO_LIVER_CANCER_RECURRENCE_UP	WOO_LIVER_CANCER_RECURRENCE_UP	Details ...	102	0.586469	2.10139	<0.0001	0.00348096	0.175	3650	tags=48%, list=20%, signal=59%
LIEN_BREAST_CARCINOMA_METAPLASTIC	LIEN_BREAST_CARCINOMA_METAPLASTIC	Details ...	35	0.794559	2.10049	<0.0001	0.00347726	0.175	1821	tags=69%, list=10%, signal=76%
DANG_REGULATED_BY_MYC_DN	DANG_REGULATED_BY_MYC_DN	Details ...	243	0.51797	2.10028	<0.0001	0.0034556	0.175	4302	tags=45%, list=23%, signal=57%
CROONQUIST_STROMAL_STIMULATION_UP	CROONQUIST_STROMAL_STIMULATION_UP	Details ...	58	0.743712	2.09767	<0.0001	0.00357454	0.18	2745	tags=59%, list=15%, signal=68%
TURASHVILI_BREAST_LOBULAR_CARCINOMA_VS_DUCTAL_NORMAL_UP	TURASHVILI_BREAST_LOBULAR_CARCINOMA_VS_DUCTAL_NORMAL_UP	Details ...	67	0.772684	2.09665	0.00193798	0.00362185	0.182	1699	tags=61%, list=9%, signal=67%
ZHANG_TLX_TARGETS_UP	ZHANG_TLX_TARGETS_UP	Details ...	108	0.570718	2.09317	<0.0001	0.0037626	0.187	4327	tags=52%, list=23%, signal=67%
NAKAMURA_ADIPOGENESIS_EARLY_DN	NAKAMURA_ADIPOGENESIS_EARLY_DN	Details ...	38	0.743596	2.09272	<0.0001	0.00373931	0.187	1596	tags=55%, list=9%, signal=60%
BURTON_ADIPOGENESIS_PEAK_AT_0HR	BURTON_ADIPOGENESIS_PEAK_AT_0HR	Details ...	60	0.636382	2.09107	<0.0001	0.00377463	0.188	1296	tags=42%, list=7%, signal=45%
STEGER_ADIPOGENESIS_DN	STEGER_ADIPOGENESIS_DN	Details ...	25	0.841612	2.08919	<0.0001	0.00381155	0.188	1341	tags=64%, list=7%, signal=69%
KANG_IMMORTALIZED_BY_TERT_UP	KANG_IMMORTALIZED_BY_TERT_UP	Details ...	87	0.518999	2.08867	<0.0001	0.00382644	0.19	2194	tags=31%, list=12%, signal=35%
AMUNDSON_POOR_SURVIVAL_AFTER_GAMMA_RADIATION_8G	AMUNDSON_POOR_SURVIVAL_AFTER_GAMMA_RADIATION_8G	Details ...	92	0.579089	2.08729	<0.0001	0.00384939	0.192	1574	tags=34%, list=8%, signal=37%
REACTOME_SIGNALING_BY_PDGF	REACTOME_SIGNALING_BY_PDGF	Details ...	117	0.539506	2.08691	<0.0001	0.00381908	0.192	2851	tags=40%, list=15%, signal=47%
LI_WILMS_TUMOR_VS_FETAL_KIDNEY_2_DN	LI_WILMS_TUMOR_VS_FETAL_KIDNEY_2_DN	Details ...	50	0.654817	2.08665	<0.0001	0.00381942	0.194	1506	tags=46%, list=8%, signal=50%
LANDIS_BREAST_CANCER_PROGRESSION_DN	LANDIS_BREAST_CANCER_PROGRESSION_DN	Details ...	67	0.655248	2.08447	0.00190476	0.00387869	0.196	2896	tags=54%, list=15%, signal=63%
TSENG_IRS1_TARGETS_DN	TSENG_IRS1_TARGETS_DN	Details ...	131	0.524518	2.08434	<0.0001	0.00384885	0.196	3799	tags=47%, list=20%, signal=59%
RAGHAVACHARI_PLATELET_SPECIFIC_GENES	RAGHAVACHARI_PLATELET_SPECIFIC_GENES	Details ...	67	0.592802	2.08418	<0.0001	0.00381947	0.196	4098	tags=54%, list=22%, signal=69%
VANTVEER_BREAST_CANCER_BRCA1_DN	VANTVEER_BREAST_CANCER_BRCA1_DN	Details ...	41	0.617452	2.08252	<0.0001	0.0038644	0.198	2316	tags=37%, list=12%, signal=42%
SASAI_RESISTANCE_TO_NEOPLASTIC_TRANSFROMATION	SASAI_RESISTANCE_TO_NEOPLASTIC_TRANSFROMATION	Details ...	48	0.741917	2.08135	<0.0001	0.00388548	0.199	1602	tags=54%, list=9%, signal=59%
CHANG_CORE_SERUM_RESPONSE_DN	CHANG_CORE_SERUM_RESPONSE_DN	Details ...	194	0.535467	2.07618	<0.0001	0.00409102	0.205	4603	tags=50%, list=25%, signal=66%
CUI_TCF21_TARGETS_UP	CUI_TCF21_TARGETS_UP	Details ...	36	0.678292	2.0735	<0.0001	0.00422156	0.211	2351	tags=47%, list=13%, signal=54%
FRASOR_RESPONSE_TO_ESTRADIOL_UP	FRASOR_RESPONSE_TO_ESTRADIOL_UP	Details ...	37	0.639134	2.07255	<0.0001	0.00423604	0.212	2851	tags=51%, list=15%, signal=60%
NAKAMURA_ADIPOGENESIS_EARLY_UP	NAKAMURA_ADIPOGENESIS_EARLY_UP	Details ...	61	0.612287	2.06977	<0.0001	0.0044095	0.22	2776	tags=49%, list=15%, signal=58%
INGRAM_SHH_TARGETS_UP	INGRAM_SHH_TARGETS_UP	Details ...	119	0.535788	2.06901	<0.0001	0.00442099	0.222	2176	tags=37%, list=12%, signal=42%
CAIRO_HEPATOBLASTOMA_CLASSES_DN	CAIRO_HEPATOBLASTOMA_CLASSES_DN	Details ...	199	0.582536	2.06698	<0.0001	0.00447289	0.224	3597	tags=44%, list=19%, signal=54%
CERVERA_SDHB_TARGETS_1_UP	CERVERA_SDHB_TARGETS_1_UP	Details ...	109	0.540739	2.06439	<0.0001	0.00473175	0.236	3507	tags=41%, list=19%, signal=51%
TURASHVILI_BREAST_LOBULAR_CARCINOMA_VS_LOBULAR_NORMAL_DN	TURASHVILI_BREAST_LOBULAR_CARCINOMA_VS_LOBULAR_NORMAL_DN	Details ...	72	0.703421	2.06264	0.00199203	0.00484574	0.24	1396	tags=49%, list=7%, signal=52%
KATSANOU_ELAVL1_TARGETS_UP	KATSANOU_ELAVL1_TARGETS_UP	Details ...	162	0.506062	2.06191	<0.0001	0.00482979	0.241	4520	tags=45%, list=24%, signal=59%
REACTOME_GLYCOSAMINOGLYCAN_METABOLISM	REACTOME_GLYCOSAMINOGLYCAN_METABOLISM	Details ...	107	0.554973	2.06106	<0.0001	0.00485133	0.243	4344	tags=52%, list=23%, signal=68%
IVANOVA_HEMATOPOIESIS_STEM_CELL_LONG_TERM	IVANOVA_HEMATOPOIESIS_STEM_CELL_LONG_TERM	Details ...	289	0.435195	2.06067	<0.0001	0.00484114	0.244	2927	tags=30%, list=16%, signal=36%
LIU_SMARCA4_TARGETS	LIU_SMARCA4_TARGETS	Details ...	54	0.612373	2.05944	<0.0001	0.00488204	0.246	2822	tags=43%, list=15%, signal=50%
GUENTHER_GROWTH_SPHERICAL_VS_ADHERENT_DN	GUENTHER_GROWTH_SPHERICAL_VS_ADHERENT_DN	Details ...	25	0.706622	2.05807	<0.0001	0.00499243	0.252	1639	tags=56%, list=9%, signal=61%
PANGAS_TUMOR_SUPPRESSION_BY_SMAD1_AND_SMAD5_UP	PANGAS_TUMOR_SUPPRESSION_BY_SMAD1_AND_SMAD5_UP	Details ...	122	0.59773	2.05661	<0.0001	0.00508356	0.256	3665	tags=51%, list=20%, signal=63%
ELVIDGE_HYPOXIA_BY_DMOG_UP	ELVIDGE_HYPOXIA_BY_DMOG_UP	Details ...	127	0.564657	2.05439	<0.0001	0.00519539	0.26	4185	tags=52%, list=22%, signal=66%
PLASARI_TGFB1_TARGETS_10HR_DN	PLASARI_TGFB1_TARGETS_10HR_DN	Details ...	233	0.524198	2.05247	0.00192308	0.00538364	0.265	3302	tags=46%, list=18%, signal=55%
MOROSETTI_FACIOSCAPULOHUMERAL_MUSCULAR_DISTROPHY_UP	MOROSETTI_FACIOSCAPULOHUMERAL_MUSCULAR_DISTROPHY_UP	Details ...	18	0.820112	2.05015	<0.0001	0.00559994	0.273	1261	tags=61%, list=7%, signal=65%
ELVIDGE_HYPOXIA_UP	ELVIDGE_HYPOXIA_UP	Details ...	164	0.537277	2.04884	<0.0001	0.00571547	0.281	4185	tags=49%, list=22%, signal=62%
REACTOME_NCAM1_INTERACTIONS	REACTOME_NCAM1_INTERACTIONS	Details ...	39	0.719208	2.04854	<0.0001	0.00570145	0.282	1772	tags=49%, list=9%, signal=54%
NABA_COLLAGENS	NABA_COLLAGENS	Details ...	44	0.744304	2.0464	<0.0001	0.00587815	0.286	2853	tags=66%, list=15%, signal=78%
NAKAYAMA_SOFT_TISSUE_TUMORS_PCA2_DN	NAKAYAMA_SOFT_TISSUE_TUMORS_PCA2_DN	Details ...	76	0.650971	2.04379	0.00192678	0.00607536	0.294	3964	tags=58%, list=21%, signal=73%
ZIRN_TRETINOIN_RESPONSE_WT1_UP	ZIRN_TRETINOIN_RESPONSE_WT1_UP	Details ...	22	0.685788	2.04318	<0.0001	0.00609173	0.296	3291	tags=64%, list=18%, signal=77%
BROWNE_HCMV_INFECTION_18HR_DN	BROWNE_HCMV_INFECTION_18HR_DN	Details ...	168	0.539543	2.04279	<0.0001	0.00606634	0.296	3134	tags=40%, list=17%, signal=47%
COLIN_PILOCYTIC_ASTROCYTOMA_VS_GLIOBLASTOMA_UP	COLIN_PILOCYTIC_ASTROCYTOMA_VS_GLIOBLASTOMA_UP	Details ...	34	0.625799	2.04271	<0.0001	0.00604114	0.296	3843	tags=53%, list=21%, signal=67%
LINDGREN_BLADDER_CANCER_CLUSTER_2B	LINDGREN_BLADDER_CANCER_CLUSTER_2B	Details ...	373	0.646382	2.0421	0.00195695	0.00606541	0.298	2799	tags=49%, list=15%, signal=57%
IGLESIAS_E2F_TARGETS_UP	IGLESIAS_E2F_TARGETS_UP	Details ...	148	0.575527	2.04176	0.00386847	0.00604755	0.3	3528	tags=48%, list=19%, signal=59%
KIM_WT1_TARGETS_12HR_UP	KIM_WT1_TARGETS_12HR_UP	Details ...	154	0.514928	2.04077	<0.0001	0.0061244	0.303	2558	tags=31%, list=14%, signal=36%
CHIANG_LIVER_CANCER_SUBCLASS_CTNNB1_DN	CHIANG_LIVER_CANCER_SUBCLASS_CTNNB1_DN	Details ...	161	0.55384	2.03767	<0.0001	0.00643369	0.316	3687	tags=40%, list=20%, signal=50%
REACTOME_NITRIC_OXIDE_STIMULATES_GUANYLATE_CYCLASE	REACTOME_NITRIC_OXIDE_STIMULATES_GUANYLATE_CYCLASE	Details ...	25	0.771917	2.03729	<0.0001	0.00643097	0.317	1163	tags=52%, list=6%, signal=55%
CHIARADONNA_NEOPLASTIC_TRANSFORMATION_KRAS_CDC25_DN	CHIARADONNA_NEOPLASTIC_TRANSFORMATION_KRAS_CDC25_DN	Details ...	48	0.683307	2.03728	<0.0001	0.00639152	0.317	3728	tags=63%, list=20%, signal=78%
ZHANG_TLX_TARGETS_36HR_UP	ZHANG_TLX_TARGETS_36HR_UP	Details ...	217	0.51241	2.03619	<0.0001	0.00650886	0.323	4327	tags=46%, list=23%, signal=59%
KONDO_EZH2_TARGETS	KONDO_EZH2_TARGETS	Details ...	221	0.484412	2.03619	<0.0001	0.00646941	0.323	4494	tags=44%, list=24%, signal=58%
TRAYNOR_RETT_SYNDROM_UP	TRAYNOR_RETT_SYNDROM_UP	Details ...	40	0.647162	2.03482	<0.0001	0.00657224	0.325	4187	tags=60%, list=22%, signal=77%
REACTOME_DEVELOPMENTAL_BIOLOGY	REACTOME_DEVELOPMENTAL_BIOLOGY	Details ...	378	0.452928	2.03384	<0.0001	0.00661332	0.326	3174	tags=32%, list=17%, signal=38%
LEIN_PONS_MARKERS	LEIN_PONS_MARKERS	Details ...	85	0.524359	2.03371	<0.0001	0.0065903	0.326	4508	tags=46%, list=24%, signal=60%
WONG_ENDMETRIUM_CANCER_DN	WONG_ENDMETRIUM_CANCER_DN	Details ...	76	0.751954	2.03331	<0.0001	0.00656379	0.326	2253	tags=63%, list=12%, signal=72%
EBAUER_MYOGENIC_TARGETS_OF_PAX3_FOXO1_FUSION	EBAUER_MYOGENIC_TARGETS_OF_PAX3_FOXO1_FUSION	Details ...	49	0.687771	2.03253	<0.0001	0.00661433	0.326	2045	tags=47%, list=11%, signal=53%
BEGUM_TARGETS_OF_PAX3_FOXO1_FUSION_UP	BEGUM_TARGETS_OF_PAX3_FOXO1_FUSION_UP	Details ...	60	0.634193	2.03163	0.0039604	0.00667426	0.329	3446	tags=55%, list=18%, signal=67%
SMID_BREAST_CANCER_LUMINAL_A_UP	SMID_BREAST_CANCER_LUMINAL_A_UP	Details ...	80	0.683024	2.03113	<0.0001	0.00668275	0.332	2336	tags=56%, list=12%, signal=64%
SAKAI_TUMOR_INFILTRATING_MONOCYTES_UP	SAKAI_TUMOR_INFILTRATING_MONOCYTES_UP	Details ...	27	0.668333	2.03029	<0.0001	0.00672227	0.334	2745	tags=44%, list=15%, signal=52%
PID_ALK1_PATHWAY	PID_ALK1_PATHWAY	Details ...	25	0.651568	2.02965	<0.0001	0.00677229	0.336	3515	tags=52%, list=19%, signal=64%
CLASPER_LYMPHATIC_VESSELS_DURING_METASTASIS_DN	CLASPER_LYMPHATIC_VESSELS_DURING_METASTASIS_DN	Details ...	36	0.843622	2.0258	<0.0001	0.007162	0.351	1438	tags=75%, list=8%, signal=81%
PID_INTEGRIN3_PATHWAY	PID_INTEGRIN3_PATHWAY	Details ...	43	0.704125	2.02545	<0.0001	0.00716218	0.352	1603	tags=51%, list=9%, signal=56%
TOMLINS_PROSTATE_CANCER_DN	TOMLINS_PROSTATE_CANCER_DN	Details ...	39	0.841515	2.02467	<0.0001	0.00722379	0.355	1798	tags=77%, list=10%, signal=85%
REACTOME_SIGNALING_BY_BMP	REACTOME_SIGNALING_BY_BMP	Details ...	22	0.704879	2.02003	<0.0001	0.00770509	0.37	3515	tags=59%, list=19%, signal=73%
ISSAEVA_MLL2_TARGETS	ISSAEVA_MLL2_TARGETS	Details ...	56	0.592142	2.01989	<0.0001	0.00767617	0.37	4126	tags=50%, list=22%, signal=64%
GROSS_ELK3_TARGETS_UP	GROSS_ELK3_TARGETS_UP	Details ...	27	0.669031	2.01858	0.00408163	0.00772174	0.372	4547	tags=70%, list=24%, signal=93%
REACTOME_CHONDROITIN_SULFATE_DERMATAN_SULFATE_METABOLISM	REACTOME_CHONDROITIN_SULFATE_DERMATAN_SULFATE_METABOLISM	Details ...	47	0.635255	2.01596	<0.0001	0.0078793	0.377	4509	tags=62%, list=24%, signal=81%
CHIARADONNA_NEOPLASTIC_TRANSFORMATION_CDC25_UP	CHIARADONNA_NEOPLASTIC_TRANSFORMATION_CDC25_UP	Details ...	117	0.508222	2.01345	<0.0001	0.00812801	0.385	3268	tags=39%, list=17%, signal=47%
WAMUNYOKOLI_OVARIAN_CANCER_GRADES_1_2_DN	WAMUNYOKOLI_OVARIAN_CANCER_GRADES_1_2_DN	Details ...	63	0.670791	2.01318	<0.0001	0.00812554	0.385	3995	tags=67%, list=21%, signal=84%
VALK_AML_CLUSTER_9	VALK_AML_CLUSTER_9	Details ...	34	0.665479	2.01101	<0.0001	0.0082746	0.39	3408	tags=56%, list=18%, signal=68%
KUNINGER_IGF1_VS_PDGFB_TARGETS_DN	KUNINGER_IGF1_VS_PDGFB_TARGETS_DN	Details ...	43	0.571363	2.01066	<0.0001	0.00824528	0.39	3660	tags=53%, list=20%, signal=66%
WESTON_VEGFA_TARGETS	WESTON_VEGFA_TARGETS	Details ...	103	0.561559	2.01065	0.00191205	0.00820576	0.39	3133	tags=39%, list=17%, signal=46%
VART_KSHV_INFECTION_ANGIOGENIC_MARKERS_UP	VART_KSHV_INFECTION_ANGIOGENIC_MARKERS_UP	Details ...	162	0.580152	2.01012	<0.0001	0.00820777	0.393	2459	tags=38%, list=13%, signal=44%
IWANAGA_CARCINOGENESIS_BY_KRAS_PTEN_DN	IWANAGA_CARCINOGENESIS_BY_KRAS_PTEN_DN	Details ...	325	0.441831	2.00755	<0.0001	0.00855442	0.404	3340	tags=34%, list=18%, signal=40%
NADERI_BREAST_CANCER_PROGNOSIS_DN	NADERI_BREAST_CANCER_PROGNOSIS_DN	Details ...	18	0.778829	2.00724	<0.0001	0.00855047	0.404	2546	tags=67%, list=14%, signal=77%
JEPSEN_SMRT_TARGETS	JEPSEN_SMRT_TARGETS	Details ...	33	0.56563	2.00618	<0.0001	0.00865444	0.407	3918	tags=52%, list=21%, signal=65%
ROZANOV_MMP14_TARGETS_SUBSET	ROZANOV_MMP14_TARGETS_SUBSET	Details ...	31	0.777154	2.00437	<0.0001	0.00882106	0.411	2805	tags=74%, list=15%, signal=87%
BURTON_ADIPOGENESIS_7	BURTON_ADIPOGENESIS_7	Details ...	49	0.587473	2.00379	0.00200803	0.00885304	0.411	2459	tags=39%, list=13%, signal=45%
KIM_GLIS2_TARGETS_UP	KIM_GLIS2_TARGETS_UP	Details ...	84	0.679162	2.00352	0.00389864	0.0088115	0.411	1596	tags=43%, list=9%, signal=47%
HUANG_FOXA2_TARGETS_DN	HUANG_FOXA2_TARGETS_DN	Details ...	36	0.637939	2.00343	<0.0001	0.00877255	0.411	3272	tags=53%, list=17%, signal=64%
SASSON_RESPONSE_TO_FORSKOLIN_DN	SASSON_RESPONSE_TO_FORSKOLIN_DN	Details ...	87	0.559371	2.00102	<0.0001	0.00903183	0.421	3229	tags=43%, list=17%, signal=51%
MAHAJAN_RESPONSE_TO_IL1A_DN	MAHAJAN_RESPONSE_TO_IL1A_DN	Details ...	72	0.517192	1.99646	<0.0001	0.00945969	0.434	3565	tags=46%, list=19%, signal=56%
SIMBULAN_PARP1_TARGETS_UP	SIMBULAN_PARP1_TARGETS_UP	Details ...	31	0.697888	1.99627	<0.0001	0.00942688	0.434	3651	tags=65%, list=20%, signal=80%
RICKMAN_HEAD_AND_NECK_CANCER_F	RICKMAN_HEAD_AND_NECK_CANCER_F	Details ...	53	0.657885	1.99563	<0.0001	0.00941545	0.436	2117	tags=47%, list=11%, signal=53%
VERRECCHIA_RESPONSE_TO_TGFB1_C1	VERRECCHIA_RESPONSE_TO_TGFB1_C1	Details ...	19	0.718844	1.99532	0.002	0.00941185	0.437	1596	tags=53%, list=9%, signal=57%
ASTON_MAJOR_DEPRESSIVE_DISORDER_UP	ASTON_MAJOR_DEPRESSIVE_DISORDER_UP	Details ...	44	0.594752	1.99522	<0.0001	0.00936897	0.437	1521	tags=36%, list=8%, signal=39%
KOKKINAKIS_METHIONINE_DEPRIVATION_96HR_UP	KOKKINAKIS_METHIONINE_DEPRIVATION_96HR_UP	Details ...	113	0.503021	1.99448	<0.0001	0.00939012	0.44	1795	tags=32%, list=10%, signal=35%
NIELSEN_MALIGNAT_FIBROUS_HISTIOCYTOMA_UP	NIELSEN_MALIGNAT_FIBROUS_HISTIOCYTOMA_UP	Details ...	18	0.817178	1.99435	<0.0001	0.00935963	0.44	843	tags=44%, list=5%, signal=46%
DELASERNA_MYOD_TARGETS_DN	DELASERNA_MYOD_TARGETS_DN	Details ...	54	0.531466	1.99355	<0.0001	0.00938174	0.442	2155	tags=33%, list=12%, signal=38%
WEINMANN_ADAPTATION_TO_HYPOXIA_DN	WEINMANN_ADAPTATION_TO_HYPOXIA_DN	Details ...	39	0.609884	1.99301	<0.0001	0.00939589	0.444	4584	tags=64%, list=25%, signal=85%
CHIBA_RESPONSE_TO_TSA_UP	CHIBA_RESPONSE_TO_TSA_UP	Details ...	51	0.620716	1.99219	<0.0001	0.00943054	0.445	2533	tags=39%, list=14%, signal=45%
MIKKELSEN_IPS_ICP_WITH_H3K4ME3_AND_H327ME3	MIKKELSEN_IPS_ICP_WITH_H3K4ME3_AND_H327ME3	Details ...	117	0.527091	1.99122	<0.0001	0.0094739	0.446	2694	tags=37%, list=14%, signal=43%
TSENG_ADIPOGENIC_POTENTIAL_DN	TSENG_ADIPOGENIC_POTENTIAL_DN	Details ...	44	0.630689	1.99075	<0.0001	0.00949125	0.449	2324	tags=48%, list=12%, signal=54%
DAVICIONI_PAX_FOXO1_SIGNATURE_IN_ARMS_UP	DAVICIONI_PAX_FOXO1_SIGNATURE_IN_ARMS_UP	Details ...	55	0.538741	1.98917	<0.0001	0.00964893	0.453	3219	tags=42%, list=17%, signal=50%
PID_NCADHERIN_PATHWAY	PID_NCADHERIN_PATHWAY	Details ...	33	0.6089	1.98825	<0.0001	0.00973175	0.454	4385	tags=48%, list=23%, signal=63%
LEE_AGING_MUSCLE_DN	LEE_AGING_MUSCLE_DN	Details ...	45	0.542778	1.98782	<0.0001	0.00976368	0.455	1535	tags=27%, list=8%, signal=29%
LEIN_CHOROID_PLEXUS_MARKERS	LEIN_CHOROID_PLEXUS_MARKERS	Details ...	99	0.490227	1.98755	<0.0001	0.00973451	0.455	1342	tags=25%, list=7%, signal=27%
SABATES_COLORECTAL_ADENOMA_DN	SABATES_COLORECTAL_ADENOMA_DN	Details ...	262	0.606389	1.9874	0.00197239	0.00970853	0.455	3717	tags=53%, list=20%, signal=66%
EBAUER_TARGETS_OF_PAX3_FOXO1_FUSION_UP	EBAUER_TARGETS_OF_PAX3_FOXO1_FUSION_UP	Details ...	199	0.490977	1.98702	<0.0001	0.00967786	0.455	3706	tags=40%, list=20%, signal=50%
PLASARI_TGFB1_TARGETS_10HR_UP	PLASARI_TGFB1_TARGETS_10HR_UP	Details ...	196	0.522148	1.98595	<0.0001	0.009723	0.457	3540	tags=42%, list=19%, signal=51%
KAYO_CALORIE_RESTRICTION_MUSCLE_UP	KAYO_CALORIE_RESTRICTION_MUSCLE_UP	Details ...	94	0.553495	1.98416	<0.0001	0.00991047	0.466	4206	tags=50%, list=22%, signal=64%
ALONSO_METASTASIS_EMT_UP	ALONSO_METASTASIS_EMT_UP	Details ...	35	0.590791	1.9833	<0.0001	0.00999868	0.47	2367	tags=43%, list=13%, signal=49%
GERHOLD_ADIPOGENESIS_DN	GERHOLD_ADIPOGENESIS_DN	Details ...	63	0.57274	1.982	<0.0001	0.0101221	0.473	1586	tags=32%, list=8%, signal=35%
ZHENG_GLIOBLASTOMA_PLASTICITY_DN	ZHENG_GLIOBLASTOMA_PLASTICITY_DN	Details ...	55	0.644081	1.97958	<0.0001	0.010387	0.48	2520	tags=47%, list=13%, signal=54%
KEGG_ARRHYTHMOGENIC_RIGHT_VENTRICULAR_CARDIOMYOPATHY_ARVC	KEGG_ARRHYTHMOGENIC_RIGHT_VENTRICULAR_CARDIOMYOPATHY_ARVC	Details ...	74	0.583232	1.97938	0.00197239	0.0103729	0.48	4335	tags=58%, list=23%, signal=75%
CHEN_LVAD_SUPPORT_OF_FAILING_HEART_UP	CHEN_LVAD_SUPPORT_OF_FAILING_HEART_UP	Details ...	100	0.606977	1.97895	<0.0001	0.0104073	0.481	4018	tags=59%, list=21%, signal=75%
REACTOME_NCAM_SIGNALING_FOR_NEURITE_OUT_GROWTH	REACTOME_NCAM_SIGNALING_FOR_NEURITE_OUT_GROWTH	Details ...	64	0.566096	1.97827	<0.0001	0.01044	0.482	2911	tags=39%, list=16%, signal=46%
GAUSSMANN_MLL_AF4_FUSION_TARGETS_G_UP	GAUSSMANN_MLL_AF4_FUSION_TARGETS_G_UP	Details ...	217	0.444119	1.97759	<0.0001	0.0105099	0.485	2713	tags=29%, list=15%, signal=33%
BAELDE_DIABETIC_NEPHROPATHY_DN	BAELDE_DIABETIC_NEPHROPATHY_DN	Details ...	418	0.468607	1.97749	0.00195312	0.010482	0.486	3549	tags=39%, list=19%, signal=46%
KEEN_RESPONSE_TO_ROSIGLITAZONE_DN	KEEN_RESPONSE_TO_ROSIGLITAZONE_DN	Details ...	103	0.573438	1.97546	<0.0001	0.0107126	0.491	4236	tags=52%, list=23%, signal=67%
VECCHI_GASTRIC_CANCER_EARLY_DN	VECCHI_GASTRIC_CANCER_EARLY_DN	Details ...	327	0.608525	1.97536	<0.0001	0.0106816	0.492	3712	tags=50%, list=20%, signal=62%
TONKS_TARGETS_OF_RUNX1_RUNX1T1_FUSION_ERYTHROCYTE_UP	TONKS_TARGETS_OF_RUNX1_RUNX1T1_FUSION_ERYTHROCYTE_UP	Details ...	151	0.532019	1.97506	0.00191939	0.0106663	0.493	4080	tags=49%, list=22%, signal=62%
TERAMOTO_OPN_TARGETS_CLUSTER_6	TERAMOTO_OPN_TARGETS_CLUSTER_6	Details ...	26	0.64533	1.97481	<0.0001	0.0106624	0.496	1816	tags=38%, list=10%, signal=43%
LANDIS_ERBB2_BREAST_TUMORS_324_DN	LANDIS_ERBB2_BREAST_TUMORS_324_DN	Details ...	141	0.534906	1.97452	0.00594059	0.0106529	0.496	3247	tags=43%, list=17%, signal=51%
ONDER_CDH1_TARGETS_3_UP	ONDER_CDH1_TARGETS_3_UP	Details ...	17	0.798465	1.9742	<0.0001	0.010677	0.498	3101	tags=82%, list=17%, signal=99%
KYNG_DNA_DAMAGE_BY_4NQO	KYNG_DNA_DAMAGE_BY_4NQO	Details ...	37	0.543072	1.97341	<0.0001	0.0107808	0.505	3039	tags=46%, list=16%, signal=55%
BOQUEST_STEM_CELL_CULTURED_VS_FRESH_DN	BOQUEST_STEM_CELL_CULTURED_VS_FRESH_DN	Details ...	30	0.719731	1.97107	<0.0001	0.0111167	0.512	3256	tags=70%, list=17%, signal=85%
FRIDMAN_IMMORTALIZATION_DN	FRIDMAN_IMMORTALIZATION_DN	Details ...	33	0.687304	1.97069	0.0020284	0.0111185	0.513	2794	tags=55%, list=15%, signal=64%
HUANG_DASATINIB_RESISTANCE_UP	HUANG_DASATINIB_RESISTANCE_UP	Details ...	78	0.621421	1.96873	<0.0001	0.0113323	0.521	2129	tags=42%, list=11%, signal=48%
RICKMAN_HEAD_AND_NECK_CANCER_B	RICKMAN_HEAD_AND_NECK_CANCER_B	Details ...	44	0.576105	1.96821	<0.0001	0.0113487	0.525	1296	tags=27%, list=7%, signal=29%
PID_SYNDECAN_4_PATHWAY	PID_SYNDECAN_4_PATHWAY	Details ...	32	0.614107	1.96794	<0.0001	0.0113143	0.525	2098	tags=38%, list=11%, signal=42%
TONKS_TARGETS_OF_RUNX1_RUNX1T1_FUSION_HSC_UP	TONKS_TARGETS_OF_RUNX1_RUNX1T1_FUSION_HSC_UP	Details ...	176	0.496216	1.96762	0.00196464	0.0113447	0.525	4185	tags=47%, list=22%, signal=59%
NAKAMURA_CANCER_MICROENVIRONMENT_UP	NAKAMURA_CANCER_MICROENVIRONMENT_UP	Details ...	21	0.699541	1.96644	<0.0001	0.0114474	0.528	2570	tags=48%, list=14%, signal=55%
NAKAYAMA_FGF2_TARGETS	NAKAYAMA_FGF2_TARGETS	Details ...	27	0.614138	1.96611	0.00197239	0.0114653	0.528	1361	tags=37%, list=7%, signal=40%
ALCALAY_AML_BY_NPM1_LOCALIZATION_UP	ALCALAY_AML_BY_NPM1_LOCALIZATION_UP	Details ...	129	0.4542	1.96553	<0.0001	0.0115057	0.531	2777	tags=29%, list=15%, signal=34%
VERRECCHIA_DELAYED_RESPONSE_TO_TGFB1	VERRECCHIA_DELAYED_RESPONSE_TO_TGFB1	Details ...	39	0.636001	1.96385	<0.0001	0.0116535	0.537	2210	tags=49%, list=12%, signal=55%
GU_PDEF_TARGETS_UP	GU_PDEF_TARGETS_UP	Details ...	71	0.633272	1.96365	<0.0001	0.0116432	0.538	2024	tags=44%, list=11%, signal=49%
LABBE_TARGETS_OF_TGFB1_AND_WNT3A_UP	LABBE_TARGETS_OF_TGFB1_AND_WNT3A_UP	Details ...	106	0.515418	1.96344	<0.0001	0.0116286	0.539	3982	tags=44%, list=21%, signal=56%
ZHU_CMV_8_HR_DN	ZHU_CMV_8_HR_DN	Details ...	52	0.563632	1.96316	<0.0001	0.0116121	0.541	2570	tags=40%, list=14%, signal=47%
MAHADEVAN_IMATINIB_RESISTANCE_UP	MAHADEVAN_IMATINIB_RESISTANCE_UP	Details ...	19	0.667054	1.96231	<0.0001	0.0116986	0.544	2206	tags=47%, list=12%, signal=54%
HERNANDEZ_MITOTIC_ARREST_BY_DOCETAXEL_1_UP	HERNANDEZ_MITOTIC_ARREST_BY_DOCETAXEL_1_UP	Details ...	30	0.627576	1.96092	0.00192678	0.0118399	0.546	4195	tags=53%, list=22%, signal=69%
LABBE_TGFB1_TARGETS_UP	LABBE_TGFB1_TARGETS_UP	Details ...	100	0.496434	1.95901	<0.0001	0.0120496	0.552	4794	tags=51%, list=26%, signal=68%
BRIDEAU_IMPRINTED_GENES	BRIDEAU_IMPRINTED_GENES	Details ...	58	0.523737	1.9589	<0.0001	0.0120164	0.553	3459	tags=43%, list=18%, signal=53%
KEGG_VASCULAR_SMOOTH_MUSCLE_CONTRACTION	KEGG_VASCULAR_SMOOTH_MUSCLE_CONTRACTION	Details ...	115	0.541254	1.9587	0.004	0.0119863	0.553	3348	tags=42%, list=18%, signal=51%
HOWLIN_PUBERTAL_MAMMARY_GLAND	HOWLIN_PUBERTAL_MAMMARY_GLAND	Details ...	64	0.55601	1.95846	0.00376648	0.0119826	0.554	2696	tags=38%, list=14%, signal=44%
REACTOME_INTEGRIN_CELL_SURFACE_INTERACTIONS	REACTOME_INTEGRIN_CELL_SURFACE_INTERACTIONS	Details ...	77	0.596162	1.95774	0.00387597	0.012033	0.557	3227	tags=48%, list=17%, signal=58%
BHAT_ESR1_TARGETS_NOT_VIA_AKT1_DN	BHAT_ESR1_TARGETS_NOT_VIA_AKT1_DN	Details ...	85	0.535918	1.95772	0.00389864	0.0119922	0.558	4866	tags=52%, list=26%, signal=70%
DACOSTA_ERCC3_ALLELE_XPCS_VS_TTD_DN	DACOSTA_ERCC3_ALLELE_XPCS_VS_TTD_DN	Details ...	34	0.641338	1.955	0.00190114	0.012433	0.571	3595	tags=62%, list=19%, signal=76%
REACTOME_NEUROTRANSMITTER_RECEPTOR_BINDING_AND_DOWNSTREAM_TRANSMISSION_IN_THE_POSTSYNAPTIC_CELL	REACTOME_NEUROTRANSMITTER_RECEPTOR_BINDING_AND_DOWNSTREAM_TRANSMISSION_IN_THE_POSTSYNAPTIC_CELL	Details ...	135	0.479163	1.95464	<0.0001	0.0124451	0.573	3673	tags=37%, list=20%, signal=46%
ROY_WOUND_BLOOD_VESSEL_UP	ROY_WOUND_BLOOD_VESSEL_UP	Details ...	49	0.70452	1.95414	0.00197239	0.0124791	0.575	2514	tags=57%, list=13%, signal=66%
MAHADEVAN_IMATINIB_RESISTANCE_DN	MAHADEVAN_IMATINIB_RESISTANCE_DN	Details ...	18	0.748912	1.95026	0.00198807	0.0130899	0.589	2340	tags=67%, list=13%, signal=76%
PAPASPYRIDONOS_UNSTABLE_ATEROSCLEROTIC_PLAQUE_DN	PAPASPYRIDONOS_UNSTABLE_ATEROSCLEROTIC_PLAQUE_DN	Details ...	42	0.814595	1.94884	<0.0001	0.013275	0.592	896	tags=64%, list=5%, signal=67%
PETROVA_PROX1_TARGETS_DN	PETROVA_PROX1_TARGETS_DN	Details ...	62	0.640666	1.94573	<0.0001	0.0137934	0.603	3306	tags=52%, list=18%, signal=62%
MASRI_RESISTANCE_TO_TAMOXIFEN_AND_AROMATASE_INHIBITORS_UP	MASRI_RESISTANCE_TO_TAMOXIFEN_AND_AROMATASE_INHIBITORS_UP	Details ...	19	0.694112	1.94534	0.00191571	0.0138031	0.605	1410	tags=37%, list=8%, signal=40%
LANDIS_ERBB2_BREAST_TUMORS_65_DN	LANDIS_ERBB2_BREAST_TUMORS_65_DN	Details ...	35	0.630641	1.94418	0.00194932	0.0139241	0.61	1913	tags=40%, list=10%, signal=44%
REACTOME_CGMP_EFFECTS	REACTOME_CGMP_EFFECTS	Details ...	19	0.758704	1.94383	<0.0001	0.0139213	0.611	868	tags=47%, list=5%, signal=50%
SCHAEFFER_PROSTATE_DEVELOPMENT_12HR_DN	SCHAEFFER_PROSTATE_DEVELOPMENT_12HR_DN	Details ...	55	0.608349	1.94232	0.00200401	0.0141292	0.619	2980	tags=51%, list=16%, signal=60%
REACTOME_GABA_B_RECEPTOR_ACTIVATION	REACTOME_GABA_B_RECEPTOR_ACTIVATION	Details ...	38	0.576022	1.94037	<0.0001	0.0144131	0.619	2851	tags=37%, list=15%, signal=43%
CROMER_TUMORIGENESIS_UP	CROMER_TUMORIGENESIS_UP	Details ...	61	0.659683	1.94033	0.0094697	0.0143709	0.619	1699	tags=36%, list=9%, signal=40%
SUZUKI_RESPONSE_TO_TSA_AND_DECITABINE_1A	SUZUKI_RESPONSE_TO_TSA_AND_DECITABINE_1A	Details ...	20	0.68552	1.93991	<0.0001	0.0143924	0.619	1047	tags=35%, list=6%, signal=37%
TSAI_RESPONSE_TO_RADIATION_THERAPY	TSAI_RESPONSE_TO_RADIATION_THERAPY	Details ...	32	0.696396	1.93729	<0.0001	0.0147952	0.628	1614	tags=47%, list=9%, signal=51%
MIKKELSEN_NPC_ICP_WITH_H3K4ME3	MIKKELSEN_NPC_ICP_WITH_H3K4ME3	Details ...	410	0.403365	1.93644	<0.0001	0.0149392	0.633	3875	tags=35%, list=21%, signal=43%
BEGUM_TARGETS_OF_PAX3_FOXO1_FUSION_DN	BEGUM_TARGETS_OF_PAX3_FOXO1_FUSION_DN	Details ...	45	0.573333	1.93508	0.00369686	0.0151081	0.636	2360	tags=38%, list=13%, signal=43%
DORSEY_GAB2_TARGETS	DORSEY_GAB2_TARGETS	Details ...	31	0.640002	1.93499	0.00187617	0.0150781	0.636	2157	tags=39%, list=12%, signal=44%
REACTOME_PHOSPHOLIPASE_C_MEDIATED_CASCADE	REACTOME_PHOSPHOLIPASE_C_MEDIATED_CASCADE	Details ...	52	0.562069	1.93462	0.00392927	0.0151211	0.637	3348	tags=46%, list=18%, signal=56%
URS_ADIPOCYTE_DIFFERENTIATION_DN	URS_ADIPOCYTE_DIFFERENTIATION_DN	Details ...	30	0.674568	1.93424	0.00390625	0.0151118	0.638	3036	tags=53%, list=16%, signal=64%
SANA_TNF_SIGNALING_DN	SANA_TNF_SIGNALING_DN	Details ...	87	0.568508	1.93379	<0.0001	0.0151574	0.64	2765	tags=41%, list=15%, signal=48%
ANASTASSIOU_MULTICANCER_INVASIVENESS_SIGNATURE	ANASTASSIOU_MULTICANCER_INVASIVENESS_SIGNATURE	Details ...	63	0.883516	1.93221	<0.0001	0.0153863	0.642	1427	tags=87%, list=8%, signal=94%
BROWNE_HCMV_INFECTION_12HR_DN	BROWNE_HCMV_INFECTION_12HR_DN	Details ...	95	0.489904	1.93022	0.00197628	0.0156589	0.646	2361	tags=34%, list=13%, signal=38%
RODRIGUES_THYROID_CARCINOMA_ANAPLASTIC_DN	RODRIGUES_THYROID_CARCINOMA_ANAPLASTIC_DN	Details ...	474	0.465906	1.92935	0.00589391	0.0157307	0.65	2678	tags=32%, list=14%, signal=36%
REACTOME_CA_DEPENDENT_EVENTS	REACTOME_CA_DEPENDENT_EVENTS	Details ...	28	0.620248	1.9291	0.00770713	0.0157237	0.65	3348	tags=57%, list=18%, signal=69%
HORIUCHI_WTAP_TARGETS_UP	HORIUCHI_WTAP_TARGETS_UP	Details ...	283	0.480289	1.92892	<0.0001	0.0156923	0.65	4327	tags=41%, list=23%, signal=53%
TING_SILENCED_BY_DICER	TING_SILENCED_BY_DICER	Details ...	28	0.642421	1.92808	<0.0001	0.0157738	0.652	3121	tags=50%, list=17%, signal=60%
CHIARADONNA_NEOPLASTIC_TRANSFORMATION_CDC25_DN	CHIARADONNA_NEOPLASTIC_TRANSFORMATION_CDC25_DN	Details ...	146	0.503793	1.92719	<0.0001	0.0158349	0.653	3344	tags=40%, list=18%, signal=48%
HERNANDEZ_ABERRANT_MITOSIS_BY_DOCETACEL_4NM_UP	HERNANDEZ_ABERRANT_MITOSIS_BY_DOCETACEL_4NM_UP	Details ...	22	0.668497	1.92708	<0.0001	0.0158009	0.653	4544	tags=59%, list=24%, signal=78%
NIELSEN_GIST_VS_SYNOVIAL_SARCOMA_DN	NIELSEN_GIST_VS_SYNOVIAL_SARCOMA_DN	Details ...	19	0.743953	1.92708	<0.0001	0.0157444	0.653	1414	tags=53%, list=8%, signal=57%
MALONEY_RESPONSE_TO_17AAG_UP	MALONEY_RESPONSE_TO_17AAG_UP	Details ...	41	0.560276	1.92677	<0.0001	0.0157338	0.653	2977	tags=41%, list=16%, signal=49%
REACTOME_HEPARAN_SULFATE_HEPARIN_HS_GAG_METABOLISM	REACTOME_HEPARAN_SULFATE_HEPARIN_HS_GAG_METABOLISM	Details ...	51	0.541103	1.92566	<0.0001	0.0158843	0.658	5335	tags=59%, list=29%, signal=82%
REACTOME_L1CAM_INTERACTIONS	REACTOME_L1CAM_INTERACTIONS	Details ...	83	0.5028	1.92557	<0.0001	0.0158382	0.658	3265	tags=35%, list=17%, signal=42%
MOHANKUMAR_TLX1_TARGETS_DN	MOHANKUMAR_TLX1_TARGETS_DN	Details ...	167	0.474944	1.92506	<0.0001	0.0159257	0.664	3152	tags=34%, list=17%, signal=41%
BERENJENO_ROCK_SIGNALING_NOT_VIA_RHOA_DN	BERENJENO_ROCK_SIGNALING_NOT_VIA_RHOA_DN	Details ...	43	0.636571	1.92393	0.0019802	0.0160643	0.668	1574	tags=40%, list=8%, signal=43%
NAKAMURA_ADIPOGENESIS_LATE_UP	NAKAMURA_ADIPOGENESIS_LATE_UP	Details ...	97	0.482007	1.92391	<0.0001	0.0160182	0.669	2755	tags=37%, list=15%, signal=43%
ZHAN_MULTIPLE_MYELOMA_MS_UP	ZHAN_MULTIPLE_MYELOMA_MS_UP	Details ...	44	0.623817	1.92361	0.00400802	0.0160043	0.669	2380	tags=43%, list=13%, signal=49%
PID_BMP_PATHWAY	PID_BMP_PATHWAY	Details ...	42	0.579831	1.92096	<0.0001	0.0164281	0.678	3518	tags=52%, list=19%, signal=64%
JEON_SMAD6_TARGETS_UP	JEON_SMAD6_TARGETS_UP	Details ...	23	0.690367	1.91987	0.00193798	0.016595	0.682	1836	tags=43%, list=10%, signal=48%
ONDER_CDH1_TARGETS_1_UP	ONDER_CDH1_TARGETS_1_UP	Details ...	131	0.471969	1.91976	<0.0001	0.0165686	0.683	4274	tags=46%, list=23%, signal=59%
LEIN_NEURON_MARKERS	LEIN_NEURON_MARKERS	Details ...	64	0.585248	1.9178	<0.0001	0.0169562	0.69	4983	tags=56%, list=27%, signal=76%
RIGGI_EWING_SARCOMA_PROGENITOR_UP	RIGGI_EWING_SARCOMA_PROGENITOR_UP	Details ...	405	0.451697	1.91663	<0.0001	0.0171405	0.694	3852	tags=39%, list=21%, signal=48%
HATADA_METHYLATED_IN_LUNG_CANCER_UP	HATADA_METHYLATED_IN_LUNG_CANCER_UP	Details ...	366	0.450121	1.91531	<0.0001	0.0173918	0.703	3465	tags=35%, list=19%, signal=42%
MASRI_RESISTANCE_TO_TAMOXIFEN_AND_AROMATASE_INHIBITORS_DN	MASRI_RESISTANCE_TO_TAMOXIFEN_AND_AROMATASE_INHIBITORS_DN	Details ...	19	0.733291	1.91491	<0.0001	0.0174019	0.705	2838	tags=63%, list=15%, signal=74%
KOYAMA_SEMA3B_TARGETS_UP	KOYAMA_SEMA3B_TARGETS_UP	Details ...	257	0.404003	1.91385	<0.0001	0.0175074	0.706	3439	tags=30%, list=18%, signal=36%
WANG_LSD1_TARGETS_UP	WANG_LSD1_TARGETS_UP	Details ...	23	0.621374	1.91384	<0.0001	0.0174483	0.706	3713	tags=52%, list=20%, signal=65%
REACTOME_SEMAPHORIN_INTERACTIONS	REACTOME_SEMAPHORIN_INTERACTIONS	Details ...	64	0.530736	1.91183	<0.0001	0.0177475	0.709	2891	tags=41%, list=15%, signal=48%
HELLER_HDAC_TARGETS_SILENCED_BY_METHYLATION_UP	HELLER_HDAC_TARGETS_SILENCED_BY_METHYLATION_UP	Details ...	435	0.4088	1.91169	<0.0001	0.0177385	0.71	3701	tags=32%, list=20%, signal=39%
OUELLET_CULTURED_OVARIAN_CANCER_INVASIVE_VS_LMP_DN	OUELLET_CULTURED_OVARIAN_CANCER_INVASIVE_VS_LMP_DN	Details ...	31	0.589318	1.91098	0.00191939	0.0178657	0.711	1908	tags=32%, list=10%, signal=36%
GAUSSMANN_MLL_AF4_FUSION_TARGETS_D_UP	GAUSSMANN_MLL_AF4_FUSION_TARGETS_D_UP	Details ...	35	0.547372	1.91043	<0.0001	0.017902	0.712	2608	tags=37%, list=14%, signal=43%
COLIN_PILOCYTIC_ASTROCYTOMA_VS_GLIOBLASTOMA_DN	COLIN_PILOCYTIC_ASTROCYTOMA_VS_GLIOBLASTOMA_DN	Details ...	28	0.608495	1.90819	0.00760456	0.0183697	0.723	4842	tags=64%, list=26%, signal=87%
PID_ANGIOPOIETIN_RECEPTOR_PATHWAY	PID_ANGIOPOIETIN_RECEPTOR_PATHWAY	Details ...	50	0.553367	1.90791	<0.0001	0.0183599	0.724	2891	tags=36%, list=15%, signal=42%
REACTOME_SMOOTH_MUSCLE_CONTRACTION	REACTOME_SMOOTH_MUSCLE_CONTRACTION	Details ...	23	0.860601	1.90713	0.00400802	0.0184979	0.727	1738	tags=83%, list=9%, signal=91%
SASSON_RESPONSE_TO_GONADOTROPHINS_DN	SASSON_RESPONSE_TO_GONADOTROPHINS_DN	Details ...	86	0.549642	1.90577	<0.0001	0.0186716	0.729	3229	tags=42%, list=17%, signal=50%
VERNOCHET_ADIPOGENESIS	VERNOCHET_ADIPOGENESIS	Details ...	19	0.645641	1.90507	<0.0001	0.0187671	0.731	2572	tags=47%, list=14%, signal=55%
QI_PLASMACYTOMA_DN	QI_PLASMACYTOMA_DN	Details ...	97	0.464109	1.90289	<0.0001	0.0191502	0.737	1832	tags=27%, list=10%, signal=30%
HAN_JNK_SINGALING_DN	HAN_JNK_SINGALING_DN	Details ...	37	0.602735	1.90204	0.00389864	0.0192948	0.741	3386	tags=54%, list=18%, signal=66%
LEE_METASTASIS_AND_ALTERNATIVE_SPLICING_UP	LEE_METASTASIS_AND_ALTERNATIVE_SPLICING_UP	Details ...	71	0.520455	1.90138	<0.0001	0.0193853	0.741	2796	tags=37%, list=15%, signal=43%
ABRAHAM_ALPC_VS_MULTIPLE_MYELOMA_UP	ABRAHAM_ALPC_VS_MULTIPLE_MYELOMA_UP	Details ...	26	0.648816	1.90094	0.00197628	0.0194069	0.742	4359	tags=62%, list=23%, signal=80%
YAO_TEMPORAL_RESPONSE_TO_PROGESTERONE_CLUSTER_1	YAO_TEMPORAL_RESPONSE_TO_PROGESTERONE_CLUSTER_1	Details ...	65	0.535452	1.90084	<0.0001	0.0193688	0.742	2410	tags=34%, list=13%, signal=39%
NIELSEN_LEIOMYOSARCOMA_CNN1_DN	NIELSEN_LEIOMYOSARCOMA_CNN1_DN	Details ...	20	0.665304	1.90055	0.002	0.0194063	0.744	2479	tags=50%, list=13%, signal=58%
GAUSSMANN_MLL_AF4_FUSION_TARGETS_G_DN	GAUSSMANN_MLL_AF4_FUSION_TARGETS_G_DN	Details ...	32	0.530393	1.89922	<0.0001	0.0196409	0.749	1832	tags=31%, list=10%, signal=35%
KEGG_GLYCOSAMINOGLYCAN_BIOSYNTHESIS_CHONDROITIN_SULFATE	KEGG_GLYCOSAMINOGLYCAN_BIOSYNTHESIS_CHONDROITIN_SULFATE	Details ...	22	0.670522	1.89886	0.0019305	0.0196506	0.75	4344	tags=68%, list=23%, signal=89%
WIEDERSCHAIN_TARGETS_OF_BMI1_AND_PCGF2	WIEDERSCHAIN_TARGETS_OF_BMI1_AND_PCGF2	Details ...	56	0.597155	1.89786	<0.0001	0.0198297	0.752	2194	tags=39%, list=12%, signal=44%
YAO_HOXA10_TARGETS_VIA_PROGESTERONE_UP	YAO_HOXA10_TARGETS_VIA_PROGESTERONE_UP	Details ...	71	0.54362	1.89783	<0.0001	0.01977	0.752	3402	tags=45%, list=18%, signal=55%
SCHRAETS_MLL_TARGETS_DN	SCHRAETS_MLL_TARGETS_DN	Details ...	32	0.622633	1.89775	0.00194175	0.0197219	0.752	2640	tags=47%, list=14%, signal=54%
PID_UPA_UPAR_PATHWAY	PID_UPA_UPAR_PATHWAY	Details ...	42	0.616043	1.89604	0.00580271	0.0200486	0.758	4849	tags=69%, list=26%, signal=93%
VALK_AML_CLUSTER_10	VALK_AML_CLUSTER_10	Details ...	30	0.637637	1.89566	<0.0001	0.020091	0.76	2390	tags=47%, list=13%, signal=53%
GHANDHI_DIRECT_IRRADIATION_DN	GHANDHI_DIRECT_IRRADIATION_DN	Details ...	32	0.604065	1.89371	<0.0001	0.0205151	0.764	4354	tags=56%, list=23%, signal=73%
AZARE_NEOPLASTIC_TRANSFORMATION_BY_STAT3_UP	AZARE_NEOPLASTIC_TRANSFORMATION_BY_STAT3_UP	Details ...	115	0.508025	1.89274	0.00373134	0.0206272	0.765	1343	tags=26%, list=7%, signal=28%
HERNANDEZ_MITOTIC_ARREST_BY_DOCETAXEL_2_DN	HERNANDEZ_MITOTIC_ARREST_BY_DOCETAXEL_2_DN	Details ...	18	0.624376	1.89258	<0.0001	0.0206229	0.767	2143	tags=50%, list=11%, signal=56%
GEORGANTAS_HSC_MARKERS	GEORGANTAS_HSC_MARKERS	Details ...	66	0.562267	1.89129	0.00194553	0.0208182	0.768	3853	tags=45%, list=21%, signal=57%
REACTOME_OPIOID_SIGNALLING	REACTOME_OPIOID_SIGNALLING	Details ...	75	0.505072	1.88945	0.00193424	0.0211397	0.771	4437	tags=48%, list=24%, signal=63%
VERHAAK_AML_WITH_NPM1_MUTATED_DN	VERHAAK_AML_WITH_NPM1_MUTATED_DN	Details ...	234	0.487304	1.88897	<0.0001	0.0211477	0.772	3909	tags=39%, list=21%, signal=49%
VERRECCHIA_RESPONSE_TO_TGFB1_C5	VERRECCHIA_RESPONSE_TO_TGFB1_C5	Details ...	21	0.663926	1.88704	<0.0001	0.0215905	0.781	2210	tags=52%, list=12%, signal=59%
NIELSEN_GIST	NIELSEN_GIST	Details ...	93	0.502987	1.88685	0.00613497	0.0215574	0.781	2766	tags=34%, list=15%, signal=40%
HUMMERICH_SKIN_CANCER_PROGRESSION_DN	HUMMERICH_SKIN_CANCER_PROGRESSION_DN	Details ...	100	0.500596	1.88681	<0.0001	0.0215038	0.781	1404	tags=28%, list=8%, signal=30%
KORKOLA_YOLK_SAC_TUMOR	KORKOLA_YOLK_SAC_TUMOR	Details ...	57	0.541909	1.88654	0.00199203	0.0215021	0.781	4280	tags=44%, list=23%, signal=57%
KEGG_REGULATION_OF_ACTIN_CYTOSKELETON	KEGG_REGULATION_OF_ACTIN_CYTOSKELETON	Details ...	209	0.445445	1.88381	<0.0001	0.0221681	0.786	3138	tags=32%, list=17%, signal=38%
THUM_SYSTOLIC_HEART_FAILURE_UP	THUM_SYSTOLIC_HEART_FAILURE_UP	Details ...	384	0.472615	1.88375	0.00792079	0.0221081	0.786	4427	tags=43%, list=24%, signal=55%
LEIN_ASTROCYTE_MARKERS	LEIN_ASTROCYTE_MARKERS	Details ...	40	0.577973	1.88358	0.004	0.0220814	0.786	4745	tags=55%, list=25%, signal=74%
HADDAD_T_LYMPHOCYTE_AND_NK_PROGENITOR_UP	HADDAD_T_LYMPHOCYTE_AND_NK_PROGENITOR_UP	Details ...	73	0.504976	1.88317	0.00196464	0.0221146	0.788	2352	tags=33%, list=13%, signal=37%
LEI_HOXC8_TARGETS_DN	LEI_HOXC8_TARGETS_DN	Details ...	17	0.709915	1.88288	<0.0001	0.0221076	0.788	3227	tags=65%, list=17%, signal=78%
VANHARANTA_UTERINE_FIBROID_DN	VANHARANTA_UTERINE_FIBROID_DN	Details ...	62	0.565792	1.88106	0.00193424	0.022533	0.793	3985	tags=56%, list=21%, signal=71%
GOLDRATH_IMMUNE_MEMORY	GOLDRATH_IMMUNE_MEMORY	Details ...	63	0.473387	1.88089	0.002	0.0224982	0.793	3978	tags=35%, list=21%, signal=44%
REACTOME_PLATELET_ACTIVATION_SIGNALING_AND_AGGREGATION	REACTOME_PLATELET_ACTIVATION_SIGNALING_AND_AGGREGATION	Details ...	196	0.474802	1.88082	<0.0001	0.0224508	0.793	5096	tags=52%, list=27%, signal=70%
MOLENAAR_TARGETS_OF_CCND1_AND_CDK4_UP	MOLENAAR_TARGETS_OF_CCND1_AND_CDK4_UP	Details ...	62	0.512769	1.88067	0.0020284	0.0224142	0.793	4893	tags=53%, list=26%, signal=72%
DEMAGALHAES_AGING_UP	DEMAGALHAES_AGING_UP	Details ...	53	0.584039	1.87865	0.0194553	0.0228657	0.8	3651	tags=49%, list=20%, signal=61%
JAATINEN_HEMATOPOIETIC_STEM_CELL_UP	JAATINEN_HEMATOPOIETIC_STEM_CELL_UP	Details ...	289	0.410086	1.8784	0.00195695	0.0228586	0.8	2719	tags=30%, list=15%, signal=34%
BACOLOD_RESISTANCE_TO_ALKYLATING_AGENTS_UP	BACOLOD_RESISTANCE_TO_ALKYLATING_AGENTS_UP	Details ...	24	0.605479	1.87817	<0.0001	0.0228301	0.801	2508	tags=38%, list=13%, signal=43%
BIOCARTA_CARDIACEGF_PATHWAY	BIOCARTA_CARDIACEGF_PATHWAY	Details ...	18	0.626553	1.87809	0.00788955	0.0227766	0.801	4406	tags=67%, list=24%, signal=87%
DUTERTRE_ESTRADIOL_RESPONSE_24HR_DN	DUTERTRE_ESTRADIOL_RESPONSE_24HR_DN	Details ...	486	0.465809	1.87718	0.00196464	0.0229334	0.804	3494	tags=36%, list=19%, signal=43%
REACTOME_NEURONAL_SYSTEM	REACTOME_NEURONAL_SYSTEM	Details ...	274	0.45178	1.87634	0.00196464	0.023083	0.806	4361	tags=39%, list=23%, signal=51%
PID_HEDGEHOG_2PATHWAY	PID_HEDGEHOG_2PATHWAY	Details ...	21	0.674541	1.87473	<0.0001	0.0234232	0.81	4402	tags=81%, list=24%, signal=106%
FAELT_B_CLL_WITH_VH_REARRANGEMENTS_UP	FAELT_B_CLL_WITH_VH_REARRANGEMENTS_UP	Details ...	47	0.528343	1.87458	0.00412371	0.0233856	0.81	3334	tags=45%, list=18%, signal=54%
VERHAAK_GLIOBLASTOMA_CLASSICAL	VERHAAK_GLIOBLASTOMA_CLASSICAL	Details ...	155	0.447061	1.87397	0.002	0.0235316	0.812	4490	tags=41%, list=24%, signal=53%
GOZGIT_ESR1_TARGETS_UP	GOZGIT_ESR1_TARGETS_UP	Details ...	134	0.4439	1.87382	<0.0001	0.023503	0.812	2508	tags=30%, list=13%, signal=34%
BROWNE_HCMV_INFECTION_14HR_DN	BROWNE_HCMV_INFECTION_14HR_DN	Details ...	282	0.388994	1.87303	<0.0001	0.0236983	0.813	3038	tags=29%, list=16%, signal=34%
SMID_BREAST_CANCER_RELAPSE_IN_LUNG_DN	SMID_BREAST_CANCER_RELAPSE_IN_LUNG_DN	Details ...	36	0.632499	1.87048	0.00390625	0.0242864	0.816	1803	tags=42%, list=10%, signal=46%
DELACROIX_RAR_TARGETS_DN	DELACROIX_RAR_TARGETS_DN	Details ...	24	0.603253	1.86981	0.00203252	0.0243772	0.816	401	tags=25%, list=2%, signal=26%
REACTOME_PLATELET_HOMEOSTASIS	REACTOME_PLATELET_HOMEOSTASIS	Details ...	76	0.529407	1.86861	0.00195312	0.0246488	0.818	1632	tags=30%, list=9%, signal=33%
VALK_AML_WITH_FLT3_ITD	VALK_AML_WITH_FLT3_ITD	Details ...	36	0.54638	1.86843	0.0020284	0.0246512	0.819	2592	tags=36%, list=14%, signal=42%
RODRIGUES_THYROID_CARCINOMA_DN	RODRIGUES_THYROID_CARCINOMA_DN	Details ...	73	0.532148	1.86793	0.003861	0.0246969	0.822	4167	tags=45%, list=22%, signal=58%
SAMOLS_TARGETS_OF_KHSV_MIRNAS_DN	SAMOLS_TARGETS_OF_KHSV_MIRNAS_DN	Details ...	56	0.489624	1.86704	0.00193798	0.0248422	0.823	4958	tags=48%, list=27%, signal=65%
REACTOME_TRANSMISSION_ACROSS_CHEMICAL_SYNAPSES	REACTOME_TRANSMISSION_ACROSS_CHEMICAL_SYNAPSES	Details ...	184	0.441114	1.86667	0.00193798	0.0248631	0.823	4260	tags=38%, list=23%, signal=48%
BIOCARTA_ALK_PATHWAY	BIOCARTA_ALK_PATHWAY	Details ...	36	0.580076	1.86414	<0.0001	0.0254554	0.828	2501	tags=39%, list=13%, signal=45%
REACTOME_SIGNAL_TRANSDUCTION_BY_L1	REACTOME_SIGNAL_TRANSDUCTION_BY_L1	Details ...	34	0.559294	1.86412	<0.0001	0.0253883	0.828	2911	tags=41%, list=16%, signal=49%
CHANG_POU5F1_TARGETS_UP	CHANG_POU5F1_TARGETS_UP	Details ...	15	0.714862	1.86367	0.00795229	0.0254099	0.828	626	tags=47%, list=3%, signal=48%
GOTZMANN_EPITHELIAL_TO_MESENCHYMAL_TRANSITION_UP	GOTZMANN_EPITHELIAL_TO_MESENCHYMAL_TRANSITION_UP	Details ...	68	0.530545	1.86339	0.003861	0.0254392	0.828	1974	tags=41%, list=11%, signal=46%
KEGG_AXON_GUIDANCE	KEGG_AXON_GUIDANCE	Details ...	127	0.448039	1.86316	<0.0001	0.0254269	0.829	2983	tags=32%, list=16%, signal=38%
RIZ_ERYTHROID_DIFFERENTIATION_12HR	RIZ_ERYTHROID_DIFFERENTIATION_12HR	Details ...	41	0.584275	1.86287	0.00595238	0.0254494	0.831	3063	tags=44%, list=16%, signal=52%
CHEBOTAEV_GR_TARGETS_UP	CHEBOTAEV_GR_TARGETS_UP	Details ...	73	0.495942	1.86241	<0.0001	0.0254842	0.832	2194	tags=29%, list=12%, signal=32%
NABA_ECM_REGULATORS	NABA_ECM_REGULATORS	Details ...	236	0.47724	1.86207	0.00187617	0.0255257	0.833	4090	tags=42%, list=22%, signal=52%
BOYLAN_MULTIPLE_MYELOMA_C_DN	BOYLAN_MULTIPLE_MYELOMA_C_DN	Details ...	53	0.497145	1.8615	<0.0001	0.0256134	0.834	4914	tags=51%, list=26%, signal=69%
JI_CARCINOGENESIS_BY_KRAS_AND_STK11_DN	JI_CARCINOGENESIS_BY_KRAS_AND_STK11_DN	Details ...	17	0.844774	1.85957	0.00201207	0.0261179	0.842	1918	tags=82%, list=10%, signal=92%
REACTOME_GABA_RECEPTOR_ACTIVATION	REACTOME_GABA_RECEPTOR_ACTIVATION	Details ...	52	0.515641	1.85736	0.0019802	0.0266107	0.844	2851	tags=29%, list=15%, signal=34%
REACTOME_DAG_AND_IP3_SIGNALING	REACTOME_DAG_AND_IP3_SIGNALING	Details ...	30	0.600827	1.85671	0.00397614	0.0267359	0.846	3348	tags=57%, list=18%, signal=69%
BILANGES_SERUM_SENSITIVE_VIA_TSC1	BILANGES_SERUM_SENSITIVE_VIA_TSC1	Details ...	23	0.594227	1.85534	0.0040404	0.0270258	0.85	2510	tags=39%, list=13%, signal=45%
TURASHVILI_BREAST_DUCTAL_CARCINOMA_VS_DUCTAL_NORMAL_DN	TURASHVILI_BREAST_DUCTAL_CARCINOMA_VS_DUCTAL_NORMAL_DN	Details ...	176	0.492886	1.85451	0.00193798	0.0272352	0.853	4195	tags=46%, list=22%, signal=59%
MIKKELSEN_MEF_LCP_WITH_H3K4ME3	MIKKELSEN_MEF_LCP_WITH_H3K4ME3	Details ...	115	0.502431	1.85398	0.0094518	0.0273059	0.854	3836	tags=42%, list=21%, signal=52%
VALK_AML_CLUSTER_1	VALK_AML_CLUSTER_1	Details ...	26	0.616295	1.85353	0.00393701	0.0273331	0.855	4407	tags=54%, list=24%, signal=70%
WATTEL_AUTONOMOUS_THYROID_ADENOMA_DN	WATTEL_AUTONOMOUS_THYROID_ADENOMA_DN	Details ...	52	0.534473	1.85192	<0.0001	0.0277814	0.863	2743	tags=42%, list=15%, signal=49%
BIOCARTA_EDG1_PATHWAY	BIOCARTA_EDG1_PATHWAY	Details ...	27	0.576045	1.85173	0.00195312	0.0277345	0.863	3967	tags=59%, list=21%, signal=75%
WU_CELL_MIGRATION	WU_CELL_MIGRATION	Details ...	180	0.487404	1.85046	0.00383142	0.0280522	0.867	2809	tags=34%, list=15%, signal=39%
DAIRKEE_TERT_TARGETS_DN	DAIRKEE_TERT_TARGETS_DN	Details ...	112	0.48421	1.85028	0.00390625	0.0280043	0.867	3455	tags=44%, list=18%, signal=53%
KORKOLA_EMBRYONIC_CARCINOMA_VS_SEMINOMA_UP	KORKOLA_EMBRYONIC_CARCINOMA_VS_SEMINOMA_UP	Details ...	21	0.630292	1.84942	0.00378072	0.0282128	0.871	847	tags=24%, list=5%, signal=25%
RIGGINS_TAMOXIFEN_RESISTANCE_UP	RIGGINS_TAMOXIFEN_RESISTANCE_UP	Details ...	65	0.487133	1.849	<0.0001	0.0282402	0.872	3894	tags=37%, list=21%, signal=46%
TONKS_TARGETS_OF_RUNX1_RUNX1T1_FUSION_GRANULOCYTE_UP	TONKS_TARGETS_OF_RUNX1_RUNX1T1_FUSION_GRANULOCYTE_UP	Details ...	53	0.51658	1.84882	<0.0001	0.0282021	0.872	3822	tags=43%, list=20%, signal=54%
REACTOME_HS_GAG_BIOSYNTHESIS	REACTOME_HS_GAG_BIOSYNTHESIS	Details ...	30	0.580759	1.84815	0.00389864	0.0282881	0.873	5335	tags=63%, list=29%, signal=88%
MCDOWELL_ACUTE_LUNG_INJURY_DN	MCDOWELL_ACUTE_LUNG_INJURY_DN	Details ...	47	0.523503	1.84797	<0.0001	0.02827	0.875	2561	tags=36%, list=14%, signal=42%
THUM_MIR21_TARGETS_HEART_DISEASE_UP	THUM_MIR21_TARGETS_HEART_DISEASE_UP	Details ...	16	0.897374	1.84646	<0.0001	0.0286463	0.878	794	tags=81%, list=4%, signal=85%
KIM_WT1_TARGETS_UP	KIM_WT1_TARGETS_UP	Details ...	209	0.470624	1.84593	0.00387597	0.0287294	0.878	3445	tags=34%, list=18%, signal=42%
ELVIDGE_HIF1A_AND_HIF2A_TARGETS_DN	ELVIDGE_HIF1A_AND_HIF2A_TARGETS_DN	Details ...	101	0.510844	1.84557	0.011215	0.0287745	0.878	3909	tags=47%, list=21%, signal=59%
STEGER_ADIPOGENESIS_UP	STEGER_ADIPOGENESIS_UP	Details ...	21	0.683028	1.84486	0.00775194	0.0288694	0.881	4438	tags=62%, list=24%, signal=81%
HERNANDEZ_ABERRANT_MITOSIS_BY_DOCETACEL_2NM_UP	HERNANDEZ_ABERRANT_MITOSIS_BY_DOCETACEL_2NM_UP	Details ...	77	0.516128	1.84424	<0.0001	0.0289786	0.883	2572	tags=34%, list=14%, signal=39%
KANG_AR_TARGETS_DN	KANG_AR_TARGETS_DN	Details ...	19	0.681921	1.84361	0.00927644	0.0291045	0.884	3227	tags=58%, list=17%, signal=70%
MCDOWELL_ACUTE_LUNG_INJURY_UP	MCDOWELL_ACUTE_LUNG_INJURY_UP	Details ...	45	0.619599	1.84324	0.00378788	0.0291202	0.884	1954	tags=44%, list=10%, signal=50%
PEDRIOLI_MIR31_TARGETS_DN	PEDRIOLI_MIR31_TARGETS_DN	Details ...	373	0.419006	1.84298	<0.0001	0.0290908	0.885	4490	tags=40%, list=24%, signal=51%
WANG_RESPONSE_TO_BEXAROTENE_DN	WANG_RESPONSE_TO_BEXAROTENE_DN	Details ...	29	0.574639	1.84137	0.00568182	0.0295003	0.886	1533	tags=34%, list=8%, signal=38%
GERY_CEBP_TARGETS	GERY_CEBP_TARGETS	Details ...	124	0.468759	1.84043	0.00389105	0.029688	0.886	4096	tags=41%, list=22%, signal=52%
LINDGREN_BLADDER_CANCER_CLUSTER_2A_DN	LINDGREN_BLADDER_CANCER_CLUSTER_2A_DN	Details ...	130	0.522013	1.83939	0.0100402	0.0299655	0.888	3995	tags=51%, list=21%, signal=64%
WANG_ESOPHAGUS_CANCER_VS_NORMAL_UP	WANG_ESOPHAGUS_CANCER_VS_NORMAL_UP	Details ...	113	0.485129	1.83938	0.00773694	0.029901	0.888	2284	tags=28%, list=12%, signal=32%
LI_WILMS_TUMOR_VS_FETAL_KIDNEY_1_UP	LI_WILMS_TUMOR_VS_FETAL_KIDNEY_1_UP	Details ...	177	0.471515	1.83929	0.0020202	0.0298458	0.889	3444	tags=38%, list=18%, signal=46%
LI_CISPLATIN_RESISTANCE_DN	LI_CISPLATIN_RESISTANCE_DN	Details ...	32	0.565122	1.83859	0.00598802	0.0299813	0.889	4952	tags=59%, list=26%, signal=81%
KEGG_MELANOGENESIS	KEGG_MELANOGENESIS	Details ...	101	0.457253	1.8383	<0.0001	0.0299894	0.889	4494	tags=44%, list=24%, signal=57%
WINZEN_DEGRADED_VIA_KHSRP	WINZEN_DEGRADED_VIA_KHSRP	Details ...	97	0.529933	1.83703	0.00389864	0.0303002	0.89	4839	tags=55%, list=26%, signal=73%
LI_CISPLATIN_RESISTANCE_UP	LI_CISPLATIN_RESISTANCE_UP	Details ...	24	0.594152	1.83641	<0.0001	0.0304206	0.89	5025	tags=67%, list=27%, signal=91%
REACTOME_PLC_BETA_MEDIATED_EVENTS	REACTOME_PLC_BETA_MEDIATED_EVENTS	Details ...	40	0.555882	1.83638	0.00970874	0.0303492	0.89	3658	tags=52%, list=20%, signal=65%
LEIN_MIDBRAIN_MARKERS	LEIN_MIDBRAIN_MARKERS	Details ...	78	0.466564	1.83628	<0.0001	0.0302939	0.89	4589	tags=45%, list=25%, signal=59%
NIELSEN_LIPOSARCOMA_DN	NIELSEN_LIPOSARCOMA_DN	Details ...	19	0.602814	1.8357	0.00566038	0.0303549	0.891	2068	tags=37%, list=11%, signal=41%
GENTILE_UV_LOW_DOSE_DN	GENTILE_UV_LOW_DOSE_DN	Details ...	65	0.555602	1.8352	0.004	0.0304189	0.891	3268	tags=43%, list=17%, signal=52%
OUYANG_PROSTATE_CANCER_PROGRESSION_DN	OUYANG_PROSTATE_CANCER_PROGRESSION_DN	Details ...	19	0.594653	1.83291	0.014	0.0310525	0.894	2315	tags=37%, list=12%, signal=42%
LE_EGR2_TARGETS_DN	LE_EGR2_TARGETS_DN	Details ...	106	0.461291	1.83288	0.0019685	0.0309783	0.894	3688	tags=35%, list=20%, signal=43%
BIOCARTA_PGC1A_PATHWAY	BIOCARTA_PGC1A_PATHWAY	Details ...	22	0.65773	1.83257	0.00996016	0.0310248	0.896	3755	tags=68%, list=20%, signal=85%
REACTOME_G_ALPHA_Z_SIGNALLING_EVENTS	REACTOME_G_ALPHA_Z_SIGNALLING_EVENTS	Details ...	44	0.583489	1.83108	0.00603622	0.0313812	0.9	2899	tags=41%, list=15%, signal=48%
VALK_AML_CLUSTER_13	VALK_AML_CLUSTER_13	Details ...	29	0.572546	1.83097	0.0040404	0.0313321	0.9	3549	tags=45%, list=19%, signal=55%
DAWSON_METHYLATED_IN_LYMPHOMA_TCL1	DAWSON_METHYLATED_IN_LYMPHOMA_TCL1	Details ...	56	0.521545	1.83076	0.00202429	0.0313106	0.901	3446	tags=45%, list=18%, signal=55%
BURTON_ADIPOGENESIS_PEAK_AT_2HR	BURTON_ADIPOGENESIS_PEAK_AT_2HR	Details ...	50	0.620743	1.82898	0.0115385	0.0317532	0.905	2743	tags=46%, list=15%, signal=54%
PID_WNT_SIGNALING_PATHWAY	PID_WNT_SIGNALING_PATHWAY	Details ...	27	0.598405	1.82885	0.00184162	0.0317294	0.905	4306	tags=56%, list=23%, signal=72%
DURAND_STROMA_NS_UP	DURAND_STROMA_NS_UP	Details ...	154	0.404298	1.82871	0.00385356	0.0316887	0.905	4530	tags=39%, list=24%, signal=51%
KEGG_TGF_BETA_SIGNALING_PATHWAY	KEGG_TGF_BETA_SIGNALING_PATHWAY	Details ...	85	0.46529	1.82856	<0.0001	0.0316562	0.905	2884	tags=32%, list=15%, signal=37%
REACTOME_INHIBITION_OF_INSULIN_SECRETION_BY_ADRENALINE_NORADRENALINE	REACTOME_INHIBITION_OF_INSULIN_SECRETION_BY_ADRENALINE_NORADRENALINE	Details ...	25	0.656159	1.82756	0.00400802	0.0319191	0.906	1678	tags=40%, list=9%, signal=44%
TSENG_ADIPOGENIC_POTENTIAL_UP	TSENG_ADIPOGENIC_POTENTIAL_UP	Details ...	29	0.551997	1.82748	<0.0001	0.0318552	0.906	811	tags=24%, list=4%, signal=25%
REACTOME_MYOGENESIS	REACTOME_MYOGENESIS	Details ...	25	0.590093	1.82488	0.00402414	0.0326	0.911	1956	tags=32%, list=10%, signal=36%
HOSHIDA_LIVER_CANCER_SURVIVAL_UP	HOSHIDA_LIVER_CANCER_SURVIVAL_UP	Details ...	72	0.499566	1.82281	0.00392157	0.0331763	0.912	3881	tags=42%, list=21%, signal=52%
LEE_INTRATHYMIC_T_PROGENITOR	LEE_INTRATHYMIC_T_PROGENITOR	Details ...	19	0.631508	1.82271	0.00591716	0.0331325	0.913	3802	tags=53%, list=20%, signal=66%
SCHAEFFER_PROSTATE_DEVELOPMENT_6HR_UP	SCHAEFFER_PROSTATE_DEVELOPMENT_6HR_UP	Details ...	158	0.444691	1.82258	<0.0001	0.0330971	0.913	2994	tags=33%, list=16%, signal=39%
KEGG_GAP_JUNCTION	KEGG_GAP_JUNCTION	Details ...	89	0.458895	1.82198	<0.0001	0.0331738	0.913	3658	tags=37%, list=20%, signal=46%
KARLSSON_TGFB1_TARGETS_DN	KARLSSON_TGFB1_TARGETS_DN	Details ...	200	0.406097	1.82184	0.00819672	0.0331362	0.913	3288	tags=32%, list=18%, signal=38%
NIELSEN_GIST_VS_SYNOVIAL_SARCOMA_UP	NIELSEN_GIST_VS_SYNOVIAL_SARCOMA_UP	Details ...	18	0.668088	1.82146	0.0158416	0.0331915	0.913	1388	tags=39%, list=7%, signal=42%
KANG_IMMORTALIZED_BY_TERT_DN	KANG_IMMORTALIZED_BY_TERT_DN	Details ...	99	0.503596	1.82095	<0.0001	0.0332481	0.914	3700	tags=43%, list=20%, signal=54%
SCHOEN_NFKB_SIGNALING	SCHOEN_NFKB_SIGNALING	Details ...	33	0.642466	1.82052	0.00193798	0.0332707	0.914	1928	tags=42%, list=10%, signal=47%
RAMASWAMY_METASTASIS_DN	RAMASWAMY_METASTASIS_DN	Details ...	59	0.480351	1.82014	0.003861	0.0333307	0.914	4355	tags=44%, list=23%, signal=57%
OSADA_ASCL1_TARGETS_DN	OSADA_ASCL1_TARGETS_DN	Details ...	23	0.668899	1.8195	0.00195695	0.0334994	0.916	2162	tags=57%, list=12%, signal=64%
KASLER_HDAC7_TARGETS_2_DN	KASLER_HDAC7_TARGETS_2_DN	Details ...	32	0.557511	1.81925	0.00403226	0.0335012	0.917	4912	tags=59%, list=26%, signal=80%
FRASOR_RESPONSE_TO_ESTRADIOL_DN	FRASOR_RESPONSE_TO_ESTRADIOL_DN	Details ...	79	0.465383	1.81793	0.00801603	0.0338095	0.919	3839	tags=38%, list=21%, signal=48%
LEE_TARGETS_OF_PTCH1_AND_SUFU_DN	LEE_TARGETS_OF_PTCH1_AND_SUFU_DN	Details ...	82	0.481784	1.81753	<0.0001	0.0338902	0.919	3032	tags=34%, list=16%, signal=41%
HOELZEL_NF1_TARGETS_UP	HOELZEL_NF1_TARGETS_UP	Details ...	127	0.454816	1.81692	0.00195312	0.0340214	0.919	3903	tags=40%, list=21%, signal=50%
JOHNSTONE_PARVB_TARGETS_3_UP	JOHNSTONE_PARVB_TARGETS_3_UP	Details ...	400	0.430315	1.81682	0.00391389	0.033989	0.919	4866	tags=42%, list=26%, signal=56%
AMIT_EGF_RESPONSE_60_MCF10A	AMIT_EGF_RESPONSE_60_MCF10A	Details ...	37	0.605223	1.81661	0.0176471	0.0339672	0.919	3951	tags=49%, list=21%, signal=62%
SEKI_INFLAMMATORY_RESPONSE_LPS_DN	SEKI_INFLAMMATORY_RESPONSE_LPS_DN	Details ...	20	0.639218	1.81522	0.00397614	0.0343225	0.92	2888	tags=45%, list=15%, signal=53%
KEGG_MAPK_SIGNALING_PATHWAY	KEGG_MAPK_SIGNALING_PATHWAY	Details ...	264	0.407167	1.81465	<0.0001	0.0344212	0.92	4266	tags=36%, list=23%, signal=46%
TAVOR_CEBPA_TARGETS_DN	TAVOR_CEBPA_TARGETS_DN	Details ...	30	0.579581	1.81406	0.00199203	0.034511	0.921	1964	tags=30%, list=10%, signal=33%
BERENJENO_TRANSFORMED_BY_RHOA_FOREVER_UP	BERENJENO_TRANSFORMED_BY_RHOA_FOREVER_UP	Details ...	19	0.644743	1.81401	0.002	0.0344629	0.923	1235	tags=32%, list=7%, signal=34%
KIM_WT1_TARGETS_8HR_UP	KIM_WT1_TARGETS_8HR_UP	Details ...	161	0.46594	1.8131	0.00186567	0.0347158	0.923	4265	tags=40%, list=23%, signal=52%
LEIN_OLIGODENDROCYTE_MARKERS	LEIN_OLIGODENDROCYTE_MARKERS	Details ...	69	0.449164	1.81187	0.00389105	0.034982	0.926	1816	tags=22%, list=10%, signal=24%
LE_SKI_TARGETS_UP	LE_SKI_TARGETS_UP	Details ...	17	0.649102	1.81145	0.00580271	0.0350271	0.926	2206	tags=41%, list=12%, signal=47%
GESERICK_TERT_TARGETS_DN	GESERICK_TERT_TARGETS_DN	Details ...	21	0.715635	1.81133	0.0115163	0.0349936	0.926	4179	tags=67%, list=22%, signal=86%
COATES_MACROPHAGE_M1_VS_M2_UP	COATES_MACROPHAGE_M1_VS_M2_UP	Details ...	76	0.471753	1.81035	0.00393701	0.0352333	0.929	1329	tags=24%, list=7%, signal=25%
DELACROIX_RARG_BOUND_MEF	DELACROIX_RARG_BOUND_MEF	Details ...	354	0.397501	1.80967	<0.0001	0.0353936	0.929	3291	tags=29%, list=18%, signal=34%
LEE_NEURAL_CREST_STEM_CELL_DN	LEE_NEURAL_CREST_STEM_CELL_DN	Details ...	111	0.43895	1.80743	<0.0001	0.0360352	0.93	2922	tags=30%, list=16%, signal=35%
SHEDDEN_LUNG_CANCER_GOOD_SURVIVAL_A4	SHEDDEN_LUNG_CANCER_GOOD_SURVIVAL_A4	Details ...	189	0.440342	1.80721	<0.0001	0.0360356	0.93	3892	tags=38%, list=21%, signal=48%
KEGG_CALCIUM_SIGNALING_PATHWAY	KEGG_CALCIUM_SIGNALING_PATHWAY	Details ...	176	0.465697	1.80706	0.00201207	0.035994	0.931	4295	tags=44%, list=23%, signal=56%
DAVICIONI_TARGETS_OF_PAX_FOXO1_FUSIONS_DN	DAVICIONI_TARGETS_OF_PAX_FOXO1_FUSIONS_DN	Details ...	66	0.480589	1.80645	0.00195312	0.0361056	0.931	3086	tags=35%, list=16%, signal=42%
ZIRN_TRETINOIN_RESPONSE_UP	ZIRN_TRETINOIN_RESPONSE_UP	Details ...	20	0.650936	1.80552	0.00550459	0.0363273	0.931	3325	tags=45%, list=18%, signal=55%
MASSARWEH_TAMOXIFEN_RESISTANCE_DN	MASSARWEH_TAMOXIFEN_RESISTANCE_DN	Details ...	228	0.394396	1.80436	0.00189036	0.0366679	0.931	4040	tags=36%, list=22%, signal=46%
DUNNE_TARGETS_OF_AML1_MTG8_FUSION_DN	DUNNE_TARGETS_OF_AML1_MTG8_FUSION_DN	Details ...	19	0.659285	1.8042	0.0118343	0.0366332	0.931	4179	tags=63%, list=22%, signal=81%
KUNINGER_IGF1_VS_PDGFB_TARGETS_UP	KUNINGER_IGF1_VS_PDGFB_TARGETS_UP	Details ...	76	0.529557	1.80393	0.00829876	0.0366365	0.931	4111	tags=46%, list=22%, signal=59%
POOLA_INVASIVE_BREAST_CANCER_DN	POOLA_INVASIVE_BREAST_CANCER_DN	Details ...	129	0.445924	1.80333	<0.0001	0.0367875	0.932	4209	tags=41%, list=22%, signal=53%
PID_FAK_PATHWAY	PID_FAK_PATHWAY	Details ...	58	0.536049	1.80224	0.0137525	0.0371277	0.932	3215	tags=33%, list=17%, signal=39%
JOSEPH_RESPONSE_TO_SODIUM_BUTYRATE_DN	JOSEPH_RESPONSE_TO_SODIUM_BUTYRATE_DN	Details ...	63	0.466719	1.8021	<0.0001	0.0370881	0.932	5338	tags=51%, list=29%, signal=71%
NIELSEN_SCHWANNOMA_UP	NIELSEN_SCHWANNOMA_UP	Details ...	16	0.638831	1.80182	0.0059761	0.0370924	0.933	2538	tags=44%, list=14%, signal=51%
GRAHAM_NORMAL_QUIESCENT_VS_NORMAL_DIVIDING_UP	GRAHAM_NORMAL_QUIESCENT_VS_NORMAL_DIVIDING_UP	Details ...	63	0.533988	1.80143	0.0177515	0.037159	0.935	4488	tags=46%, list=24%, signal=60%
RODWELL_AGING_KIDNEY_UP	RODWELL_AGING_KIDNEY_UP	Details ...	437	0.494863	1.80002	0.0252918	0.037619	0.938	3283	tags=34%, list=18%, signal=40%
DUTERTRE_ESTRADIOL_RESPONSE_6HR_DN	DUTERTRE_ESTRADIOL_RESPONSE_6HR_DN	Details ...	89	0.46726	1.79965	0.00189036	0.0376639	0.938	3226	tags=36%, list=17%, signal=43%
ROPERO_HDAC2_TARGETS	ROPERO_HDAC2_TARGETS	Details ...	95	0.411405	1.79938	<0.0001	0.0376612	0.938	3334	tags=34%, list=18%, signal=41%
ZHOU_INFLAMMATORY_RESPONSE_FIMA_UP	ZHOU_INFLAMMATORY_RESPONSE_FIMA_UP	Details ...	461	0.374457	1.79903	<0.0001	0.0377152	0.938	3553	tags=29%, list=19%, signal=35%
TURASHVILI_BREAST_DUCTAL_CARCINOMA_VS_DUCTAL_NORMAL_UP	TURASHVILI_BREAST_DUCTAL_CARCINOMA_VS_DUCTAL_NORMAL_UP	Details ...	42	0.58466	1.79876	0.0178218	0.037739	0.939	2437	tags=43%, list=13%, signal=49%
HOSHIDA_LIVER_CANCER_SUBCLASS_S1	HOSHIDA_LIVER_CANCER_SUBCLASS_S1	Details ...	233	0.495451	1.79831	0.0357815	0.0378335	0.939	3101	tags=33%, list=17%, signal=39%
DELASERNA_MYOD_TARGETS_UP	DELASERNA_MYOD_TARGETS_UP	Details ...	85	0.458675	1.79766	0.00209644	0.0379679	0.939	3713	tags=39%, list=20%, signal=48%
TIAN_TNF_SIGNALING_NOT_VIA_NFKB	TIAN_TNF_SIGNALING_NOT_VIA_NFKB	Details ...	21	0.700862	1.79583	0.0254403	0.0385187	0.942	3951	tags=67%, list=21%, signal=84%
ACEVEDO_LIVER_CANCER_WITH_H3K9ME3_UP	ACEVEDO_LIVER_CANCER_WITH_H3K9ME3_UP	Details ...	106	0.464604	1.7955	0.0019305	0.0385447	0.943	5112	tags=43%, list=27%, signal=59%
SOTIRIOU_BREAST_CANCER_GRADE_1_VS_3_DN	SOTIRIOU_BREAST_CANCER_GRADE_1_VS_3_DN	Details ...	48	0.585673	1.79448	0.00414938	0.0389106	0.943	4132	tags=52%, list=22%, signal=67%
REACTOME_STRIATED_MUSCLE_CONTRACTION	REACTOME_STRIATED_MUSCLE_CONTRACTION	Details ...	27	0.578423	1.79443	0.00595238	0.0388496	0.944	1531	tags=30%, list=8%, signal=32%
REACTOME_DOWNSTREAM_SIGNALING_OF_ACTIVATED_FGFR	REACTOME_DOWNSTREAM_SIGNALING_OF_ACTIVATED_FGFR	Details ...	96	0.442096	1.79369	<0.0001	0.0390377	0.944	2851	tags=32%, list=15%, signal=38%
MIKKELSEN_ES_ICP_WITH_H3K4ME3_AND_H3K27ME3	MIKKELSEN_ES_ICP_WITH_H3K4ME3_AND_H3K27ME3	Details ...	126	0.472654	1.79365	0.00195695	0.0389707	0.944	2641	tags=30%, list=14%, signal=35%
SMIRNOV_CIRCULATING_ENDOTHELIOCYTES_IN_CANCER_UP	SMIRNOV_CIRCULATING_ENDOTHELIOCYTES_IN_CANCER_UP	Details ...	154	0.495924	1.79358	0.00954198	0.0389084	0.944	5005	tags=53%, list=27%, signal=71%
CONCANNON_APOPTOSIS_BY_EPOXOMICIN_UP	CONCANNON_APOPTOSIS_BY_EPOXOMICIN_UP	Details ...	234	0.421221	1.79356	0.00196078	0.0388335	0.944	3736	tags=36%, list=20%, signal=44%
LIU_VAV3_PROSTATE_CARCINOGENESIS_UP	LIU_VAV3_PROSTATE_CARCINOGENESIS_UP	Details ...	87	0.524961	1.7935	0.0189394	0.0387864	0.945	3227	tags=41%, list=17%, signal=50%
VERNELL_RETINOBLASTOMA_PATHWAY_DN	VERNELL_RETINOBLASTOMA_PATHWAY_DN	Details ...	21	0.592658	1.79339	0.00988142	0.0387311	0.945	4854	tags=57%, list=26%, signal=77%
WEINMANN_ADAPTATION_TO_HYPOXIA_UP	WEINMANN_ADAPTATION_TO_HYPOXIA_UP	Details ...	28	0.581828	1.79296	0.00809717	0.0388027	0.945	4584	tags=61%, list=25%, signal=80%
GARGALOVIC_RESPONSE_TO_OXIDIZED_PHOSPHOLIPIDS_BLACK_UP	GARGALOVIC_RESPONSE_TO_OXIDIZED_PHOSPHOLIPIDS_BLACK_UP	Details ...	33	0.507911	1.79279	0.00594059	0.0387906	0.946	3229	tags=36%, list=17%, signal=44%
VALK_AML_CLUSTER_12	VALK_AML_CLUSTER_12	Details ...	29	0.545867	1.79271	0.00588235	0.0387451	0.947	3901	tags=45%, list=21%, signal=57%
REACTOME_CHONDROITIN_SULFATE_BIOSYNTHESIS	REACTOME_CHONDROITIN_SULFATE_BIOSYNTHESIS	Details ...	19	0.686083	1.79215	0.00621118	0.0388643	0.947	4344	tags=74%, list=23%, signal=96%
INGRAM_SHH_TARGETS_DN	INGRAM_SHH_TARGETS_DN	Details ...	56	0.533493	1.79101	0.00389105	0.0391329	0.947	2069	tags=36%, list=11%, signal=40%
GAVIN_FOXP3_TARGETS_CLUSTER_P7	GAVIN_FOXP3_TARGETS_CLUSTER_P7	Details ...	85	0.479836	1.78878	0.0019802	0.039787	0.951	4298	tags=46%, list=23%, signal=59%
WEST_ADRENOCORTICAL_TUMOR_MARKERS_DN	WEST_ADRENOCORTICAL_TUMOR_MARKERS_DN	Details ...	20	0.683204	1.7877	0.00980392	0.0400812	0.951	2410	tags=55%, list=13%, signal=63%
GUO_HEX_TARGETS_UP	GUO_HEX_TARGETS_UP	Details ...	80	0.444578	1.78764	0.00393701	0.0400384	0.951	3356	tags=39%, list=18%, signal=47%
GRAHAM_CML_DIVIDING_VS_NORMAL_QUIESCENT_DN	GRAHAM_CML_DIVIDING_VS_NORMAL_QUIESCENT_DN	Details ...	87	0.523201	1.78588	0.00795229	0.0406148	0.951	3853	tags=44%, list=21%, signal=55%
PLASARI_TGFB1_SIGNALING_VIA_NFIC_1HR_DN	PLASARI_TGFB1_SIGNALING_VIA_NFIC_1HR_DN	Details ...	101	0.474055	1.78576	0.00972763	0.0405887	0.952	4489	tags=44%, list=24%, signal=57%
VETTER_TARGETS_OF_PRKCA_AND_ETS1_UP	VETTER_TARGETS_OF_PRKCA_AND_ETS1_UP	Details ...	15	0.634573	1.78559	0.0140845	0.0405772	0.952	3334	tags=60%, list=18%, signal=73%
PEDERSEN_METASTASIS_BY_ERBB2_ISOFORM_6	PEDERSEN_METASTASIS_BY_ERBB2_ISOFORM_6	Details ...	27	0.555402	1.78552	0.00199203	0.0405201	0.952	3232	tags=44%, list=17%, signal=54%
FARMER_BREAST_CANCER_CLUSTER_4	FARMER_BREAST_CANCER_CLUSTER_4	Details ...	19	0.939647	1.78545	<0.0001	0.0404779	0.952	1146	tags=100%, list=6%, signal=106%
WANG_HCP_PROSTATE_CANCER	WANG_HCP_PROSTATE_CANCER	Details ...	105	0.424003	1.78497	0.00204082	0.04056	0.952	4050	tags=37%, list=22%, signal=47%
MULLIGHAN_MLL_SIGNATURE_1_DN	MULLIGHAN_MLL_SIGNATURE_1_DN	Details ...	225	0.378202	1.78336	0.002	0.041155	0.958	3030	tags=26%, list=16%, signal=30%
BIOCARTA_GPCR_PATHWAY	BIOCARTA_GPCR_PATHWAY	Details ...	34	0.522319	1.78333	0.00403226	0.0410764	0.958	4437	tags=56%, list=24%, signal=73%
PID_INTEGRIN5_PATHWAY	PID_INTEGRIN5_PATHWAY	Details ...	17	0.708555	1.78319	0.0136187	0.041028	0.959	1368	tags=47%, list=7%, signal=51%
PID_RET_PATHWAY	PID_RET_PATHWAY	Details ...	39	0.527684	1.7825	0.00588235	0.0411685	0.96	4565	tags=51%, list=24%, signal=68%
REACTOME_HS_GAG_DEGRADATION	REACTOME_HS_GAG_DEGRADATION	Details ...	20	0.612193	1.78224	0.0141129	0.0411942	0.96	5272	tags=70%, list=28%, signal=97%
REACTOME_NETRIN1_SIGNALING	REACTOME_NETRIN1_SIGNALING	Details ...	38	0.521337	1.78201	0.00193798	0.041179	0.96	2292	tags=32%, list=12%, signal=36%
ROSS_ACUTE_MYELOID_LEUKEMIA_CBF	ROSS_ACUTE_MYELOID_LEUKEMIA_CBF	Details ...	80	0.513672	1.78171	0.00204499	0.0411788	0.96	4472	tags=48%, list=24%, signal=62%
ZWANG_CLASS_2_TRANSIENTLY_INDUCED_BY_EGF	ZWANG_CLASS_2_TRANSIENTLY_INDUCED_BY_EGF	Details ...	43	0.521721	1.78171	0.0094518	0.0410951	0.96	4134	tags=58%, list=22%, signal=74%
KEGG_COMPLEMENT_AND_COAGULATION_CASCADES	KEGG_COMPLEMENT_AND_COAGULATION_CASCADES	Details ...	68	0.599594	1.78034	0.00587084	0.0415081	0.962	5138	tags=68%, list=27%, signal=93%
GARGALOVIC_RESPONSE_TO_OXIDIZED_PHOSPHOLIPIDS_TURQUOISE_UP	GARGALOVIC_RESPONSE_TO_OXIDIZED_PHOSPHOLIPIDS_TURQUOISE_UP	Details ...	73	0.515064	1.77966	0.0153846	0.0416941	0.962	4482	tags=48%, list=24%, signal=63%
CASORELLI_APL_SECONDARY_VS_DE_NOVO_UP	CASORELLI_APL_SECONDARY_VS_DE_NOVO_UP	Details ...	37	0.525717	1.77961	0.00411523	0.0416201	0.962	3995	tags=46%, list=21%, signal=58%
KHETCHOUMIAN_TRIM24_TARGETS_UP	KHETCHOUMIAN_TRIM24_TARGETS_UP	Details ...	46	0.569695	1.77904	0.00769231	0.0417807	0.962	3395	tags=50%, list=18%, signal=61%
REACTOME_ACTIVATION_OF_NMDA_RECEPTOR_UPON_GLUTAMATE_BINDING_AND_POSTSYNAPTIC_EVENTS	REACTOME_ACTIVATION_OF_NMDA_RECEPTOR_UPON_GLUTAMATE_BINDING_AND_POSTSYNAPTIC_EVENTS	Details ...	37	0.535788	1.77848	0.00828157	0.0419274	0.962	3306	tags=46%, list=18%, signal=56%
XU_GH1_AUTOCRINE_TARGETS_UP	XU_GH1_AUTOCRINE_TARGETS_UP	Details ...	226	0.372837	1.77798	<0.0001	0.0420477	0.962	2779	tags=24%, list=15%, signal=28%
PID_S1P_S1P1_PATHWAY	PID_S1P_S1P1_PATHWAY	Details ...	21	0.632244	1.77733	0.00967118	0.0421572	0.963	2398	tags=43%, list=13%, signal=49%
REACTOME_REGULATION_OF_INSULIN_LIKE_GROWTH_FACTOR_IGF_ACTIVITY_BY_INSULIN_LIKE_GROWTH_FACTOR_BINDING_PROTEINS_IGFBPS	REACTOME_REGULATION_OF_INSULIN_LIKE_GROWTH_FACTOR_IGF_ACTIVITY_BY_INSULIN_LIKE_GROWTH_FACTOR_BINDING_PROTEINS_IGFBPS	Details ...	16	0.673122	1.77699	<0.0001	0.0422209	0.963	5371	tags=75%, list=29%, signal=105%
BOYAULT_LIVER_CANCER_SUBCLASS_G56_DN	BOYAULT_LIVER_CANCER_SUBCLASS_G56_DN	Details ...	17	0.665413	1.77554	0.00821355	0.0426995	0.964	3277	tags=41%, list=18%, signal=50%
BIOCARTA_NFAT_PATHWAY	BIOCARTA_NFAT_PATHWAY	Details ...	53	0.50352	1.77517	<0.0001	0.0427639	0.965	4406	tags=49%, list=24%, signal=64%
DAVICIONI_RHABDOMYOSARCOMA_PAX_FOXO1_FUSION_DN	DAVICIONI_RHABDOMYOSARCOMA_PAX_FOXO1_FUSION_DN	Details ...	15	0.637661	1.7751	0.00575816	0.0427025	0.965	3799	tags=53%, list=20%, signal=67%
TAKEDA_TARGETS_OF_NUP98_HOXA9_FUSION_10D_DN	TAKEDA_TARGETS_OF_NUP98_HOXA9_FUSION_10D_DN	Details ...	129	0.51473	1.77306	0.0244361	0.0433453	0.967	4584	tags=50%, list=25%, signal=65%
MISHRA_CARCINOMA_ASSOCIATED_FIBROBLAST_UP	MISHRA_CARCINOMA_ASSOCIATED_FIBROBLAST_UP	Details ...	24	0.64829	1.77203	0.0116279	0.0436736	0.969	3601	tags=54%, list=19%, signal=67%
DASU_IL6_SIGNALING_SCAR_DN	DASU_IL6_SIGNALING_SCAR_DN	Details ...	16	0.701621	1.76904	0.00772201	0.0447509	0.972	1596	tags=50%, list=9%, signal=55%
NIELSEN_LEIOMYOSARCOMA_CNN1_UP	NIELSEN_LEIOMYOSARCOMA_CNN1_UP	Details ...	18	0.876934	1.76819	0.01417	0.0450721	0.972	792	tags=72%, list=4%, signal=75%
HOOI_ST7_TARGETS_DN	HOOI_ST7_TARGETS_DN	Details ...	110	0.411717	1.76806	0.00192678	0.0450379	0.972	4330	tags=37%, list=23%, signal=48%
BURTON_ADIPOGENESIS_1	BURTON_ADIPOGENESIS_1	Details ...	33	0.607781	1.76685	0.023166	0.0454207	0.972	4024	tags=55%, list=22%, signal=69%
IIZUKA_LIVER_CANCER_PROGRESSION_L0_L1_UP	IIZUKA_LIVER_CANCER_PROGRESSION_L0_L1_UP	Details ...	17	0.59172	1.76657	0.00976562	0.0454291	0.973	3263	tags=35%, list=17%, signal=43%
FIGUEROA_AML_METHYLATION_CLUSTER_3_DN	FIGUEROA_AML_METHYLATION_CLUSTER_3_DN	Details ...	36	0.528187	1.76649	0.00401606	0.0453705	0.973	3274	tags=39%, list=17%, signal=47%
MCBRYAN_PUBERTAL_BREAST_4_5WK_DN	MCBRYAN_PUBERTAL_BREAST_4_5WK_DN	Details ...	180	0.41644	1.76536	0.00585938	0.0457285	0.973	2591	tags=29%, list=14%, signal=34%
REACTOME_SHC_MEDIATED_CASCADE	REACTOME_SHC_MEDIATED_CASCADE	Details ...	28	0.560725	1.76527	0.010101	0.0456924	0.973	1292	tags=29%, list=7%, signal=31%
MARCHINI_TRABECTEDIN_RESISTANCE_DN	MARCHINI_TRABECTEDIN_RESISTANCE_DN	Details ...	47	0.53462	1.76473	0.004	0.0458168	0.973	3478	tags=45%, list=19%, signal=55%
NING_CHRONIC_OBSTRUCTIVE_PULMONARY_DISEASE_DN	NING_CHRONIC_OBSTRUCTIVE_PULMONARY_DISEASE_DN	Details ...	113	0.463267	1.76261	0.0141414	0.0466414	0.974	1391	tags=22%, list=7%, signal=24%
LEE_AGING_MUSCLE_UP	LEE_AGING_MUSCLE_UP	Details ...	44	0.499705	1.76253	0.0114723	0.0465776	0.974	3188	tags=34%, list=17%, signal=41%
DAUER_STAT3_TARGETS_UP	DAUER_STAT3_TARGETS_UP	Details ...	48	0.591364	1.76153	0.0136452	0.0469137	0.975	5466	tags=67%, list=29%, signal=94%
CHARAFE_BREAST_CANCER_LUMINAL_VS_BASAL_DN	CHARAFE_BREAST_CANCER_LUMINAL_VS_BASAL_DN	Details ...	425	0.465363	1.76116	0.00573614	0.0469993	0.975	2680	tags=31%, list=14%, signal=35%
GROSS_HYPOXIA_VIA_HIF1A_DN	GROSS_HYPOXIA_VIA_HIF1A_DN	Details ...	106	0.437721	1.7611	0.00189036	0.0469336	0.975	4406	tags=41%, list=24%, signal=53%
KOBAYASHI_EGFR_SIGNALING_24HR_UP	KOBAYASHI_EGFR_SIGNALING_24HR_UP	Details ...	99	0.452712	1.76015	0.00739372	0.0472324	0.976	4597	tags=42%, list=25%, signal=56%
PHONG_TNF_RESPONSE_VIA_P38_PARTIAL	PHONG_TNF_RESPONSE_VIA_P38_PARTIAL	Details ...	157	0.452957	1.75898	0.0153551	0.0476838	0.978	4867	tags=46%, list=26%, signal=62%
REACTOME_G_ALPHA_S_SIGNALLING_EVENTS	REACTOME_G_ALPHA_S_SIGNALLING_EVENTS	Details ...	114	0.491771	1.75798	0.00591716	0.0479661	0.978	3293	tags=36%, list=18%, signal=43%
ELVIDGE_HIF1A_TARGETS_DN	ELVIDGE_HIF1A_TARGETS_DN	Details ...	88	0.490104	1.75745	0.0149254	0.0480877	0.979	3909	tags=44%, list=21%, signal=56%
UDAYAKUMAR_MED1_TARGETS_DN	UDAYAKUMAR_MED1_TARGETS_DN	Details ...	223	0.408131	1.75693	<0.0001	0.0482097	0.979	3387	tags=34%, list=18%, signal=41%
ST_INTEGRIN_SIGNALING_PATHWAY	ST_INTEGRIN_SIGNALING_PATHWAY	Details ...	81	0.482705	1.75681	0.00574713	0.0481673	0.979	4573	tags=46%, list=24%, signal=60%
IVANOVA_HEMATOPOIESIS_STEM_CELL	IVANOVA_HEMATOPOIESIS_STEM_CELL	Details ...	239	0.391789	1.7566	0.002	0.0481434	0.979	4086	tags=36%, list=22%, signal=46%
KAN_RESPONSE_TO_ARSENIC_TRIOXIDE	KAN_RESPONSE_TO_ARSENIC_TRIOXIDE	Details ...	119	0.433542	1.75652	0.00195312	0.0480813	0.979	3971	tags=40%, list=21%, signal=51%
WIERENGA_STAT5A_TARGETS_UP	WIERENGA_STAT5A_TARGETS_UP	Details ...	201	0.432282	1.75635	0.00399202	0.0480655	0.979	3387	tags=35%, list=18%, signal=43%
HOQUE_METHYLATED_IN_CANCER	HOQUE_METHYLATED_IN_CANCER	Details ...	56	0.46369	1.75572	0.0038835	0.0482281	0.98	3290	tags=38%, list=18%, signal=45%
GYORFFY_DOXORUBICIN_RESISTANCE	GYORFFY_DOXORUBICIN_RESISTANCE	Details ...	47	0.463895	1.75475	0.00187617	0.048552	0.981	2615	tags=30%, list=14%, signal=35%
REACTOME_KERATAN_SULFATE_KERATIN_METABOLISM	REACTOME_KERATAN_SULFATE_KERATIN_METABOLISM	Details ...	29	0.551484	1.75375	0.0156863	0.0488612	0.982	3682	tags=45%, list=20%, signal=56%
VALK_AML_CLUSTER_2	VALK_AML_CLUSTER_2	Details ...	27	0.527046	1.75365	<0.0001	0.04881	0.982	4691	tags=48%, list=25%, signal=64%
REACTOME_GLUCAGON_TYPE_LIGAND_RECEPTORS	REACTOME_GLUCAGON_TYPE_LIGAND_RECEPTORS	Details ...	33	0.576547	1.7534	0.00821355	0.0488204	0.982	2448	tags=36%, list=13%, signal=42%
DACOSTA_ERCC3_ALLELE_XPCS_VS_TTD_UP	DACOSTA_ERCC3_ALLELE_XPCS_VS_TTD_UP	Details ...	27	0.53653	1.75161	0.00757576	0.0493991	0.983	5371	tags=63%, list=29%, signal=88%
MEISSNER_NPC_HCP_WITH_H3K4ME2	MEISSNER_NPC_HCP_WITH_H3K4ME2	Details ...	464	0.388281	1.75153	<0.0001	0.0493507	0.983	3872	tags=33%, list=21%, signal=41%
HENDRICKS_SMARCA4_TARGETS_UP	HENDRICKS_SMARCA4_TARGETS_UP	Details ...	52	0.532453	1.75135	0.00956023	0.0493336	0.983	4217	tags=52%, list=23%, signal=67%
ROSS_LEUKEMIA_WITH_MLL_FUSIONS	ROSS_LEUKEMIA_WITH_MLL_FUSIONS	Details ...	74	0.476298	1.75123	0.00598802	0.0492904	0.983	3775	tags=42%, list=20%, signal=52%
MILI_PSEUDOPODIA	MILI_PSEUDOPODIA	Details ...	41	0.525206	1.75123	0.00616016	0.0491988	0.983	566	tags=22%, list=3%, signal=23%
REACTOME_DEGRADATION_OF_THE_EXTRACELLULAR_MATRIX	REACTOME_DEGRADATION_OF_THE_EXTRACELLULAR_MATRIX	Details ...	29	0.61401	1.75071	0.00787402	0.049345	0.983	3848	tags=45%, list=21%, signal=56%
REACTOME_CLASS_B_2_SECRETIN_FAMILY_RECEPTORS	REACTOME_CLASS_B_2_SECRETIN_FAMILY_RECEPTORS	Details ...	82	0.492802	1.75008	0.00581395	0.0494808	0.984	5630	tags=57%, list=30%, signal=82%
MIYAGAWA_TARGETS_OF_EWSR1_ETS_FUSIONS_UP	MIYAGAWA_TARGETS_OF_EWSR1_ETS_FUSIONS_UP	Details ...	247	0.392358	1.7496	0.00194932	0.0495874	0.984	3010	tags=28%, list=16%, signal=33%
VALK_AML_CLUSTER_15	VALK_AML_CLUSTER_15	Details ...	30	0.529225	1.74945	0.00994036	0.0495589	0.984	4157	tags=43%, list=22%, signal=56%
ZHU_SKIL_TARGETS_UP	ZHU_SKIL_TARGETS_UP	Details ...	20	0.65014	1.74904	0.0139442	0.0496003	0.985	3237	tags=55%, list=17%, signal=66%
REACTOME_SIGNALING_BY_ROBO_RECEPTOR	REACTOME_SIGNALING_BY_ROBO_RECEPTOR	Details ...	28	0.542729	1.74887	0.00595238	0.0495736	0.985	3978	tags=46%, list=21%, signal=59%
BOYLAN_MULTIPLE_MYELOMA_C_CLUSTER_DN	BOYLAN_MULTIPLE_MYELOMA_C_CLUSTER_DN	Details ...	28	0.510062	1.74836	0.0117188	0.0497133	0.985	3853	tags=39%, list=21%, signal=49%
LEIN_MEDULLA_MARKERS	LEIN_MEDULLA_MARKERS	Details ...	77	0.415886	1.74811	0.0019802	0.0497373	0.985	2525	tags=22%, list=13%, signal=25%
KANNAN_TP53_TARGETS_UP	KANNAN_TP53_TARGETS_UP	Details ...	56	0.485563	1.74802	0.00785855	0.0496768	0.985	3515	tags=43%, list=19%, signal=53%
APRELIKOVA_BRCA1_TARGETS	APRELIKOVA_BRCA1_TARGETS	Details ...	48	0.503081	1.74762	0.00573614	0.0497758	0.986	2059	tags=27%, list=11%, signal=30%
BHAT_ESR1_TARGETS_VIA_AKT1_DN	BHAT_ESR1_TARGETS_VIA_AKT1_DN	Details ...	78	0.48975	1.74718	0.0136187	0.0498791	0.986	4095	tags=40%, list=22%, signal=51%
CADWELL_ATG16L1_TARGETS_UP	CADWELL_ATG16L1_TARGETS_UP	Details ...	86	0.45707	1.74693	0.00574713	0.0498818	0.986	3126	tags=35%, list=17%, signal=42%
REACTOME_INTEGRATION_OF_ENERGY_METABOLISM	REACTOME_INTEGRATION_OF_ENERGY_METABOLISM	Details ...	115	0.452761	1.74642	<0.0001	0.0499892	0.986	4295	tags=43%, list=23%, signal=55%
PID_LPA4_PATHWAY	PID_LPA4_PATHWAY	Details ...	15	0.710073	1.74599	0.0137255	0.05009	0.986	3348	tags=67%, list=18%, signal=81%
HERNANDEZ_MITOTIC_ARREST_BY_DOCETAXEL_1_DN	HERNANDEZ_MITOTIC_ARREST_BY_DOCETAXEL_1_DN	Details ...	36	0.517151	1.7455	0.00965251	0.0501862	0.986	2155	tags=42%, list=12%, signal=47%
REACTOME_AMINE_LIGAND_BINDING_RECEPTORS	REACTOME_AMINE_LIGAND_BINDING_RECEPTORS	Details ...	34	0.546478	1.74536	0.011811	0.0501726	0.986	5763	tags=62%, list=31%, signal=89%
EPPERT_CE_HSC_LSC	EPPERT_CE_HSC_LSC	Details ...	37	0.561785	1.74527	0.00970874	0.0501089	0.986	2390	tags=35%, list=13%, signal=40%
NIELSEN_MALIGNAT_FIBROUS_HISTIOCYTOMA_DN	NIELSEN_MALIGNAT_FIBROUS_HISTIOCYTOMA_DN	Details ...	16	0.66442	1.74486	0.0184805	0.0502348	0.986	3293	tags=56%, list=18%, signal=68%
REACTOME_KERATAN_SULFATE_BIOSYNTHESIS	REACTOME_KERATAN_SULFATE_BIOSYNTHESIS	Details ...	25	0.565292	1.74476	0.00779727	0.0501797	0.986	3382	tags=44%, list=18%, signal=54%
BIOCARTA_AGR_PATHWAY	BIOCARTA_AGR_PATHWAY	Details ...	35	0.526966	1.74413	0.00965251	0.0503553	0.986	2891	tags=37%, list=15%, signal=44%
JOHNSTONE_PARVB_TARGETS_1_DN	JOHNSTONE_PARVB_TARGETS_1_DN	Details ...	56	0.527322	1.74351	0.0271318	0.0505819	0.986	4609	tags=52%, list=25%, signal=69%
KEGG_MELANOMA	KEGG_MELANOMA	Details ...	71	0.438688	1.74226	0.00196464	0.0510028	0.986	1692	tags=24%, list=9%, signal=26%
KORKOLA_EMBRYONIC_CARCINOMA_VS_SEMINOMA_DN	KORKOLA_EMBRYONIC_CARCINOMA_VS_SEMINOMA_DN	Details ...	22	0.579346	1.74194	0.0200803	0.0510567	0.986	2164	tags=41%, list=12%, signal=46%
GRYDER_PAX3FOXO1_ENHANCERS_KO_DOWN	GRYDER_PAX3FOXO1_ENHANCERS_KO_DOWN	Details ...	426	0.370936	1.74191	0.0018622	0.050982	0.986	2625	tags=27%, list=14%, signal=30%
ACEVEDO_LIVER_CANCER_WITH_H3K27ME3_UP	ACEVEDO_LIVER_CANCER_WITH_H3K27ME3_UP	Details ...	249	0.42881	1.74132	0.00594059	0.05113	0.986	3647	tags=33%, list=19%, signal=40%
MIKKELSEN_IPS_HCP_WITH_H3_UNMETHYLATED	MIKKELSEN_IPS_HCP_WITH_H3_UNMETHYLATED	Details ...	74	0.503148	1.73985	0.0102459	0.0516481	0.986	3706	tags=36%, list=20%, signal=45%
WOTTON_RUNX_TARGETS_DN	WOTTON_RUNX_TARGETS_DN	Details ...	27	0.553176	1.7391	0.0155642	0.0518968	0.986	3976	tags=48%, list=21%, signal=61%
GROSS_HYPOXIA_VIA_ELK3_AND_HIF1A_UP	GROSS_HYPOXIA_VIA_ELK3_AND_HIF1A_UP	Details ...	137	0.424659	1.73859	0.0134615	0.0520049	0.986	3427	tags=33%, list=18%, signal=40%
KYNG_DNA_DAMAGE_DN	KYNG_DNA_DAMAGE_DN	Details ...	192	0.39134	1.73857	0.00195695	0.0519174	0.986	3833	tags=33%, list=20%, signal=41%
BONOME_OVARIAN_CANCER_SURVIVAL_SUBOPTIMAL_DEBULKING	BONOME_OVARIAN_CANCER_SURVIVAL_SUBOPTIMAL_DEBULKING	Details ...	484	0.367831	1.73829	<0.0001	0.0519252	0.986	3151	tags=30%, list=17%, signal=35%
VANDESLUIS_COMMD1_TARGETS_GROUP_3_DN	VANDESLUIS_COMMD1_TARGETS_GROUP_3_DN	Details ...	37	0.550684	1.7378	0.0121212	0.052048	0.988	5001	tags=54%, list=27%, signal=74%
GAUSSMANN_MLL_AF4_FUSION_TARGETS_A_DN	GAUSSMANN_MLL_AF4_FUSION_TARGETS_A_DN	Details ...	88	0.420713	1.73772	0.0020202	0.0519841	0.988	4086	tags=40%, list=22%, signal=51%
PID_VEGFR1_PATHWAY	PID_VEGFR1_PATHWAY	Details ...	26	0.582237	1.73661	0.0168856	0.052383	0.988	4515	tags=50%, list=24%, signal=66%
NELSON_RESPONSE_TO_ANDROGEN_DN	NELSON_RESPONSE_TO_ANDROGEN_DN	Details ...	18	0.584954	1.73614	0.00572519	0.0524994	0.989	2071	tags=39%, list=11%, signal=44%
BIOCARTA_NO1_PATHWAY	BIOCARTA_NO1_PATHWAY	Details ...	30	0.536497	1.73601	0.0155642	0.0524398	0.989	3306	tags=43%, list=18%, signal=53%
REACTOME_HEMOSTASIS	REACTOME_HEMOSTASIS	Details ...	435	0.378169	1.7351	0.00196464	0.0527637	0.989	2607	tags=24%, list=14%, signal=28%
HALMOS_CEBPA_TARGETS_DN	HALMOS_CEBPA_TARGETS_DN	Details ...	45	0.478192	1.73408	0.00793651	0.0531096	0.989	3515	tags=33%, list=19%, signal=41%
AMIT_SERUM_RESPONSE_40_MCF10A	AMIT_SERUM_RESPONSE_40_MCF10A	Details ...	31	0.623816	1.73251	0.0223048	0.0537383	0.989	2440	tags=48%, list=13%, signal=56%
ROSS_AML_OF_FAB_M7_TYPE	ROSS_AML_OF_FAB_M7_TYPE	Details ...	64	0.440652	1.73209	0.00788955	0.0538158	0.989	2570	tags=27%, list=14%, signal=31%
LE_NEURONAL_DIFFERENTIATION_UP	LE_NEURONAL_DIFFERENTIATION_UP	Details ...	17	0.682975	1.73099	0.00821355	0.0542581	0.989	2697	tags=59%, list=14%, signal=69%
MCGARVEY_SILENCED_BY_METHYLATION_IN_COLON_CANCER	MCGARVEY_SILENCED_BY_METHYLATION_IN_COLON_CANCER	Details ...	41	0.54294	1.73097	0.0136187	0.0541764	0.989	1742	tags=27%, list=9%, signal=30%
SIG_REGULATION_OF_THE_ACTIN_CYTOSKELETON_BY_RHO_GTPASES	SIG_REGULATION_OF_THE_ACTIN_CYTOSKELETON_BY_RHO_GTPASES	Details ...	34	0.542954	1.73061	0.00784314	0.0542295	0.99	4725	tags=50%, list=25%, signal=67%
VALK_AML_CLUSTER_3	VALK_AML_CLUSTER_3	Details ...	28	0.47837	1.72992	0.00383142	0.0544567	0.99	1592	tags=29%, list=9%, signal=31%
MCMURRAY_TP53_HRAS_COOPERATION_RESPONSE_UP	MCMURRAY_TP53_HRAS_COOPERATION_RESPONSE_UP	Details ...	25	0.535368	1.72975	0.00796813	0.0544389	0.99	4040	tags=48%, list=22%, signal=61%
MCCLUNG_DELTA_FOSB_TARGETS_8WK	MCCLUNG_DELTA_FOSB_TARGETS_8WK	Details ...	47	0.503115	1.72963	0.0122449	0.0544025	0.99	4111	tags=49%, list=22%, signal=63%
CHEMELLO_SOLEUS_VS_EDL_MYOFIBERS_UP	CHEMELLO_SOLEUS_VS_EDL_MYOFIBERS_UP	Details ...	33	0.562779	1.72781	0.0243408	0.0550942	0.99	2090	tags=39%, list=11%, signal=44%
TAKEDA_TARGETS_OF_NUP98_HOXA9_FUSION_8D_DN	TAKEDA_TARGETS_OF_NUP98_HOXA9_FUSION_8D_DN	Details ...	192	0.478255	1.72762	0.0213178	0.055073	0.99	4869	tags=47%, list=26%, signal=63%
REACTOME_TRAFFICKING_OF_GLUR2_CONTAINING_AMPA_RECEPTORS	REACTOME_TRAFFICKING_OF_GLUR2_CONTAINING_AMPA_RECEPTORS	Details ...	15	0.587598	1.72712	0.0123203	0.0552229	0.99	2899	tags=47%, list=15%, signal=55%
REACTOME_G_PROTEIN_ACTIVATION	REACTOME_G_PROTEIN_ACTIVATION	Details ...	26	0.596084	1.72645	0.00792079	0.055386	0.99	2448	tags=38%, list=13%, signal=44%
GRANDVAUX_IRF3_TARGETS_DN	GRANDVAUX_IRF3_TARGETS_DN	Details ...	19	0.59047	1.7256	0.00776699	0.055702	0.99	968	tags=32%, list=5%, signal=33%
BILBAN_B_CLL_LPL_UP	BILBAN_B_CLL_LPL_UP	Details ...	59	0.460827	1.72524	0.00568182	0.0557705	0.99	2508	tags=31%, list=13%, signal=35%
LI_WILMS_TUMOR	LI_WILMS_TUMOR	Details ...	25	0.580066	1.72405	0.00986193	0.0561848	0.99	3290	tags=52%, list=18%, signal=63%
BIOCARTA_NDKDYNAMIN_PATHWAY	BIOCARTA_NDKDYNAMIN_PATHWAY	Details ...	18	0.548586	1.72342	0.0231214	0.0564201	0.99	4252	tags=56%, list=23%, signal=72%
OHGUCHI_LIVER_HNF4A_TARGETS_UP	OHGUCHI_LIVER_HNF4A_TARGETS_UP	Details ...	44	0.508096	1.72341	0.0211946	0.0563266	0.99	3474	tags=39%, list=19%, signal=47%
REACTOME_FGFR_LIGAND_BINDING_AND_ACTIVATION	REACTOME_FGFR_LIGAND_BINDING_AND_ACTIVATION	Details ...	22	0.61131	1.7233	0.026749	0.0562744	0.99	1292	tags=32%, list=7%, signal=34%
DELACROIX_RAR_TARGETS_UP	DELACROIX_RAR_TARGETS_UP	Details ...	47	0.487921	1.72276	0.00970874	0.056435	0.99	4303	tags=47%, list=23%, signal=61%
KEGG_GLYCOSPHINGOLIPID_BIOSYNTHESIS_GANGLIO_SERIES	KEGG_GLYCOSPHINGOLIPID_BIOSYNTHESIS_GANGLIO_SERIES	Details ...	15	0.627936	1.72222	0.0194553	0.0565807	0.99	5431	tags=73%, list=29%, signal=103%
BROWNE_HCMV_INFECTION_1HR_UP	BROWNE_HCMV_INFECTION_1HR_UP	Details ...	57	0.470236	1.72216	0.0094162	0.0565065	0.99	5463	tags=54%, list=29%, signal=77%
MIKKELSEN_MEF_ICP_WITH_H3K4ME3_AND_H3K27ME3	MIKKELSEN_MEF_ICP_WITH_H3K4ME3_AND_H3K27ME3	Details ...	37	0.541679	1.7207	0.00400802	0.0570733	0.99	4872	tags=54%, list=26%, signal=73%
FIGUEROA_AML_METHYLATION_CLUSTER_5_DN	FIGUEROA_AML_METHYLATION_CLUSTER_5_DN	Details ...	43	0.475819	1.7199	0.00994036	0.0573024	0.99	2075	tags=21%, list=11%, signal=23%
PAL_PRMT5_TARGETS_DN	PAL_PRMT5_TARGETS_DN	Details ...	28	0.524447	1.71903	0.00779727	0.057603	0.99	5789	tags=54%, list=31%, signal=77%
NIELSEN_SCHWANNOMA_DN	NIELSEN_SCHWANNOMA_DN	Details ...	15	0.666066	1.71889	0.0158103	0.0575927	0.99	4620	tags=87%, list=25%, signal=115%
XU_GH1_AUTOCRINE_TARGETS_DN	XU_GH1_AUTOCRINE_TARGETS_DN	Details ...	131	0.391902	1.71852	0.00383877	0.0576797	0.99	3854	tags=34%, list=21%, signal=43%
KANG_AR_TARGETS_UP	KANG_AR_TARGETS_UP	Details ...	17	0.651791	1.71842	0.0190114	0.0576151	0.99	4131	tags=65%, list=22%, signal=83%
ST_DIFFERENTIATION_PATHWAY_IN_PC12_CELLS	ST_DIFFERENTIATION_PATHWAY_IN_PC12_CELLS	Details ...	44	0.514748	1.71691	0.0118812	0.0582347	0.99	4573	tags=45%, list=24%, signal=60%
TAVAZOIE_METASTASIS	TAVAZOIE_METASTASIS	Details ...	97	0.441518	1.71676	0.00390625	0.0582001	0.99	4499	tags=38%, list=24%, signal=50%
GAJATE_RESPONSE_TO_TRABECTEDIN_UP	GAJATE_RESPONSE_TO_TRABECTEDIN_UP	Details ...	65	0.471605	1.71669	0.013834	0.0581337	0.99	5397	tags=55%, list=29%, signal=78%
REACTOME_SIGNALING_BY_FGFR	REACTOME_SIGNALING_BY_FGFR	Details ...	107	0.412372	1.71661	0.00392927	0.0580603	0.99	2851	tags=29%, list=15%, signal=34%
GILDEA_METASTASIS	GILDEA_METASTASIS	Details ...	27	0.60964	1.71634	0.0157791	0.058084	0.99	1836	tags=37%, list=10%, signal=41%
REACTOME_ACTIVATION_OF_KAINATE_RECEPTORS_UPON_GLUTAMATE_BINDING	REACTOME_ACTIVATION_OF_KAINATE_RECEPTORS_UPON_GLUTAMATE_BINDING	Details ...	31	0.541469	1.71631	0.00589391	0.0579991	0.99	2836	tags=42%, list=15%, signal=49%
MATTIOLI_MULTIPLE_MYELOMA_WITH_14Q32_TRANSLOCATIONS	MATTIOLI_MULTIPLE_MYELOMA_WITH_14Q32_TRANSLOCATIONS	Details ...	32	0.537257	1.71574	0.0237154	0.0581548	0.99	2458	tags=41%, list=13%, signal=47%
AMIT_EGF_RESPONSE_40_HELA	AMIT_EGF_RESPONSE_40_HELA	Details ...	42	0.566209	1.71562	0.0342052	0.0581038	0.99	3985	tags=52%, list=21%, signal=66%
HIRSCH_CELLULAR_TRANSFORMATION_SIGNATURE_DN	HIRSCH_CELLULAR_TRANSFORMATION_SIGNATURE_DN	Details ...	95	0.430414	1.71551	0.0140562	0.0580588	0.99	2428	tags=31%, list=13%, signal=35%
WANG_CISPLATIN_RESPONSE_AND_XPC_DN	WANG_CISPLATIN_RESPONSE_AND_XPC_DN	Details ...	220	0.379075	1.71529	0.003861	0.0580734	0.99	3978	tags=35%, list=21%, signal=44%
ST_WNT_BETA_CATENIN_PATHWAY	ST_WNT_BETA_CATENIN_PATHWAY	Details ...	34	0.523876	1.71528	0.00814664	0.0579804	0.99	951	tags=24%, list=5%, signal=25%
MCCLUNG_CREB1_TARGETS_DN	MCCLUNG_CREB1_TARGETS_DN	Details ...	55	0.443244	1.71282	0.00401606	0.0590693	0.99	4040	tags=40%, list=22%, signal=51%
ACEVEDO_LIVER_CANCER_WITH_H3K27ME3_DN	ACEVEDO_LIVER_CANCER_WITH_H3K27ME3_DN	Details ...	179	0.387737	1.71256	0.00408163	0.0590758	0.99	3334	tags=28%, list=18%, signal=34%
BONOME_OVARIAN_CANCER_POOR_SURVIVAL_UP	BONOME_OVARIAN_CANCER_POOR_SURVIVAL_UP	Details ...	31	0.628227	1.71255	0.0376238	0.0589853	0.99	4728	tags=74%, list=25%, signal=99%
CROONQUIST_IL6_DEPRIVATION_UP	CROONQUIST_IL6_DEPRIVATION_UP	Details ...	20	0.606119	1.71208	0.0115163	0.0590989	0.99	4178	tags=55%, list=22%, signal=71%
LEONARD_HYPOXIA	LEONARD_HYPOXIA	Details ...	47	0.532326	1.71167	0.0237624	0.0592371	0.99	4950	tags=60%, list=26%, signal=81%
MORI_EMU_MYC_LYMPHOMA_BY_ONSET_TIME_DN	MORI_EMU_MYC_LYMPHOMA_BY_ONSET_TIME_DN	Details ...	16	0.605131	1.71058	0.00986193	0.0596626	0.99	1615	tags=38%, list=9%, signal=41%
WATANABE_RECTAL_CANCER_RADIOTHERAPY_RESPONSIVE_DN	WATANABE_RECTAL_CANCER_RADIOTHERAPY_RESPONSIVE_DN	Details ...	89	0.441951	1.71007	0.00967118	0.0597893	0.99	937	tags=21%, list=5%, signal=22%
HAN_JNK_SINGALING_UP	HAN_JNK_SINGALING_UP	Details ...	35	0.523631	1.70991	0.0253411	0.0597696	0.991	4283	tags=46%, list=23%, signal=59%
DORN_ADENOVIRUS_INFECTION_12HR_UP	DORN_ADENOVIRUS_INFECTION_12HR_UP	Details ...	29	0.550862	1.70991	0.0288462	0.0596805	0.991	3302	tags=41%, list=18%, signal=50%
ROSS_AML_WITH_PML_RARA_FUSION	ROSS_AML_WITH_PML_RARA_FUSION	Details ...	71	0.439126	1.70983	0.0154143	0.0596235	0.991	5496	tags=49%, list=29%, signal=70%
MCCABE_HOXC6_TARGETS_DN	MCCABE_HOXC6_TARGETS_DN	Details ...	20	0.60553	1.70954	0.0159363	0.0596763	0.991	4131	tags=70%, list=22%, signal=90%
ABE_INNER_EAR	ABE_INNER_EAR	Details ...	46	0.547497	1.70901	0.0248963	0.0598606	0.991	2232	tags=28%, list=12%, signal=32%
YAUCH_HEDGEHOG_SIGNALING_PARACRINE_UP	YAUCH_HEDGEHOG_SIGNALING_PARACRINE_UP	Details ...	139	0.40904	1.70838	0.00200401	0.0601078	0.991	2545	tags=29%, list=14%, signal=34%
UZONYI_RESPONSE_TO_LEUKOTRIENE_AND_THROMBIN	UZONYI_RESPONSE_TO_LEUKOTRIENE_AND_THROMBIN	Details ...	36	0.653882	1.70699	0.0481696	0.0606743	0.991	4666	tags=69%, list=25%, signal=92%
AMIT_DELAYED_EARLY_GENES	AMIT_DELAYED_EARLY_GENES	Details ...	18	0.69154	1.70655	0.037182	0.0607924	0.991	3336	tags=67%, list=18%, signal=81%
MISHRA_CARCINOMA_ASSOCIATED_FIBROBLAST_DN	MISHRA_CARCINOMA_ASSOCIATED_FIBROBLAST_DN	Details ...	24	0.56589	1.70574	0.0101626	0.0610755	0.991	3205	tags=38%, list=17%, signal=45%
ZHOU_INFLAMMATORY_RESPONSE_LIVE_UP	ZHOU_INFLAMMATORY_RESPONSE_LIVE_UP	Details ...	422	0.372482	1.70524	<0.0001	0.06122	0.991	5044	tags=39%, list=27%, signal=52%
WANG_NEOPLASTIC_TRANSFORMATION_BY_CCND1_MYC	WANG_NEOPLASTIC_TRANSFORMATION_BY_CCND1_MYC	Details ...	21	0.585384	1.70426	0.0189753	0.0615545	0.992	3032	tags=52%, list=16%, signal=62%
SIG_INSULIN_RECEPTOR_PATHWAY_IN_CARDIAC_MYOCYTES	SIG_INSULIN_RECEPTOR_PATHWAY_IN_CARDIAC_MYOCYTES	Details ...	50	0.477462	1.70308	0.0060241	0.0620337	0.992	3149	tags=34%, list=17%, signal=41%
NIELSEN_GIST_AND_SYNOVIAL_SARCOMA_UP	NIELSEN_GIST_AND_SYNOVIAL_SARCOMA_UP	Details ...	19	0.61052	1.70277	0.0222672	0.0621067	0.992	3035	tags=42%, list=16%, signal=50%
MIKKELSEN_MCV6_ICP_WITH_H3K4ME3_AND_H3K27ME3	MIKKELSEN_MCV6_ICP_WITH_H3K4ME3_AND_H3K27ME3	Details ...	31	0.563937	1.7025	0.00601202	0.062133	0.992	1971	tags=39%, list=11%, signal=43%
LIU_VAV3_PROSTATE_CARCINOGENESIS_DN	LIU_VAV3_PROSTATE_CARCINOGENESIS_DN	Details ...	16	0.608056	1.70206	0.0159046	0.062256	0.992	3656	tags=56%, list=20%, signal=70%
SATO_SILENCED_BY_METHYLATION_IN_PANCREATIC_CANCER_1	SATO_SILENCED_BY_METHYLATION_IN_PANCREATIC_CANCER_1	Details ...	401	0.365726	1.70156	<0.0001	0.0623924	0.992	3210	tags=24%, list=17%, signal=29%
KYNG_WERNER_SYNDROM_UP	KYNG_WERNER_SYNDROM_UP	Details ...	17	0.584917	1.70069	0.00972763	0.0627542	0.992	1492	tags=35%, list=8%, signal=38%
PID_INTEGRIN_A9B1_PATHWAY	PID_INTEGRIN_A9B1_PATHWAY	Details ...	24	0.554613	1.70018	0.0094162	0.0629035	0.992	3227	tags=38%, list=17%, signal=45%
FALVELLA_SMOKERS_WITH_LUNG_CANCER	FALVELLA_SMOKERS_WITH_LUNG_CANCER	Details ...	76	0.462543	1.69969	0.0177165	0.0630106	0.992	2481	tags=30%, list=13%, signal=35%
LIN_NPAS4_TARGETS_DN	LIN_NPAS4_TARGETS_DN	Details ...	61	0.457473	1.699	0.00992064	0.0632402	0.992	4913	tags=52%, list=26%, signal=71%
MCBRYAN_PUBERTAL_BREAST_6_7WK_UP	MCBRYAN_PUBERTAL_BREAST_6_7WK_UP	Details ...	186	0.411511	1.69864	0.00968992	0.0633086	0.992	4020	tags=37%, list=21%, signal=47%
HAN_SATB1_TARGETS_DN	HAN_SATB1_TARGETS_DN	Details ...	419	0.359457	1.69863	0.00387597	0.0632145	0.992	4187	tags=32%, list=22%, signal=40%
TORCHIA_TARGETS_OF_EWSR1_FLI1_FUSION_UP	TORCHIA_TARGETS_OF_EWSR1_FLI1_FUSION_UP	Details ...	251	0.37817	1.69848	<0.0001	0.0631793	0.992	3902	tags=33%, list=21%, signal=42%
HEIDENBLAD_AMPLICON_8Q24_DN	HEIDENBLAD_AMPLICON_8Q24_DN	Details ...	43	0.46281	1.69838	0.00808081	0.0631382	0.992	4079	tags=44%, list=22%, signal=56%
REACTOME_REGULATION_OF_INSULIN_SECRETION	REACTOME_REGULATION_OF_INSULIN_SECRETION	Details ...	88	0.468873	1.69727	0.00623701	0.0635465	0.992	3658	tags=40%, list=20%, signal=49%
BIOCARTA_GSK3_PATHWAY	BIOCARTA_GSK3_PATHWAY	Details ...	27	0.535131	1.69727	0.0229008	0.0634499	0.992	2591	tags=30%, list=14%, signal=34%
JIANG_TIP30_TARGETS_UP	JIANG_TIP30_TARGETS_UP	Details ...	44	0.490515	1.69673	0.0120724	0.0636134	0.992	3574	tags=43%, list=19%, signal=53%
PID_ILK_PATHWAY	PID_ILK_PATHWAY	Details ...	45	0.505554	1.69666	0.015748	0.0635549	0.992	1974	tags=27%, list=11%, signal=30%
REACTOME_NUCLEAR_SIGNALING_BY_ERBB4	REACTOME_NUCLEAR_SIGNALING_BY_ERBB4	Details ...	38	0.499499	1.6965	0.00578035	0.0635322	0.992	3836	tags=39%, list=21%, signal=50%
BREUHAHN_GROWTH_FACTOR_SIGNALING_IN_LIVER_CANCER	BREUHAHN_GROWTH_FACTOR_SIGNALING_IN_LIVER_CANCER	Details ...	22	0.54467	1.69649	0.00811359	0.0634382	0.992	2098	tags=36%, list=11%, signal=41%
TANG_SENESCENCE_TP53_TARGETS_UP	TANG_SENESCENCE_TP53_TARGETS_UP	Details ...	32	0.497646	1.69615	0.0105485	0.0634902	0.992	3891	tags=41%, list=21%, signal=51%
HERNANDEZ_ABERRANT_MITOSIS_BY_DOCETACEL_2NM_DN	HERNANDEZ_ABERRANT_MITOSIS_BY_DOCETACEL_2NM_DN	Details ...	23	0.540528	1.69597	0.0233918	0.0634861	0.992	1979	tags=35%, list=11%, signal=39%
WENG_POR_DOSAGE	WENG_POR_DOSAGE	Details ...	21	0.569639	1.69589	0.0116732	0.0634198	0.992	2304	tags=29%, list=12%, signal=33%
NADLER_OBESITY_UP	NADLER_OBESITY_UP	Details ...	60	0.565696	1.6947	0.0404624	0.0639304	0.992	5052	tags=58%, list=27%, signal=80%
GAUSSMANN_MLL_AF4_FUSION_TARGETS_F_DN	GAUSSMANN_MLL_AF4_FUSION_TARGETS_F_DN	Details ...	31	0.514899	1.69461	0.00948767	0.0638729	0.992	1316	tags=23%, list=7%, signal=24%
BIOCARTA_BIOPEPTIDES_PATHWAY	BIOCARTA_BIOPEPTIDES_PATHWAY	Details ...	42	0.495856	1.69422	0.0138614	0.0639661	0.992	2899	tags=38%, list=15%, signal=45%
BIOCARTA_HDAC_PATHWAY	BIOCARTA_HDAC_PATHWAY	Details ...	27	0.571	1.69407	0.0100402	0.0639412	0.992	5064	tags=63%, list=27%, signal=86%
HERNANDEZ_MITOTIC_ARREST_BY_DOCETAXEL_2_UP	HERNANDEZ_MITOTIC_ARREST_BY_DOCETAXEL_2_UP	Details ...	62	0.443723	1.69331	0.00984252	0.0642134	0.992	2019	tags=23%, list=11%, signal=25%
CHYLA_CBFA2T3_TARGETS_UP	CHYLA_CBFA2T3_TARGETS_UP	Details ...	365	0.397162	1.69328	0.0077821	0.0641268	0.992	4052	tags=37%, list=22%, signal=46%
BIOCARTA_MYOSIN_PATHWAY	BIOCARTA_MYOSIN_PATHWAY	Details ...	31	0.550474	1.69312	0.0161943	0.0641089	0.992	3959	tags=52%, list=21%, signal=65%
MCMURRAY_TP53_HRAS_COOPERATION_RESPONSE_DN	MCMURRAY_TP53_HRAS_COOPERATION_RESPONSE_DN	Details ...	66	0.451453	1.69295	0.0178218	0.0640856	0.992	1689	tags=24%, list=9%, signal=27%
WANG_PROSTATE_CANCER_ANDROGEN_INDEPENDENT	WANG_PROSTATE_CANCER_ANDROGEN_INDEPENDENT	Details ...	57	0.418241	1.69282	0.0060241	0.06407	0.992	3713	tags=37%, list=20%, signal=46%
ULE_SPLICING_VIA_NOVA2	ULE_SPLICING_VIA_NOVA2	Details ...	43	0.470302	1.69238	0.014	0.0642169	0.992	3303	tags=42%, list=18%, signal=51%
YORDY_RECIPROCAL_REGULATION_BY_ETS1_AND_SP100_DN	YORDY_RECIPROCAL_REGULATION_BY_ETS1_AND_SP100_DN	Details ...	81	0.401862	1.69183	0.00383877	0.0643784	0.992	2410	tags=26%, list=13%, signal=30%
WIERENGA_STAT5A_TARGETS_DN	WIERENGA_STAT5A_TARGETS_DN	Details ...	192	0.428244	1.69169	0.0178926	0.0643655	0.992	2634	tags=29%, list=14%, signal=33%
GAUSSMANN_MLL_AF4_FUSION_TARGETS_C_UP	GAUSSMANN_MLL_AF4_FUSION_TARGETS_C_UP	Details ...	162	0.381576	1.69108	0.00201613	0.0645151	0.992	3787	tags=33%, list=20%, signal=41%
KEGG_ADHERENS_JUNCTION	KEGG_ADHERENS_JUNCTION	Details ...	68	0.4624	1.68947	0.0100604	0.065249	0.992	2321	tags=31%, list=12%, signal=35%
PID_LYMPH_ANGIOGENESIS_PATHWAY	PID_LYMPH_ANGIOGENESIS_PATHWAY	Details ...	24	0.618892	1.68943	0.0211132	0.0651723	0.992	1597	tags=38%, list=9%, signal=41%
YANAGIHARA_ESX1_TARGETS	YANAGIHARA_ESX1_TARGETS	Details ...	29	0.554901	1.68923	0.027668	0.0652008	0.992	2786	tags=41%, list=15%, signal=49%
SARTIPY_BLUNTED_BY_INSULIN_RESISTANCE_UP	SARTIPY_BLUNTED_BY_INSULIN_RESISTANCE_UP	Details ...	19	0.592951	1.68919	0.0169173	0.0651244	0.992	4398	tags=63%, list=24%, signal=82%
PID_A6B1_A6B4_INTEGRIN_PATHWAY	PID_A6B1_A6B4_INTEGRIN_PATHWAY	Details ...	46	0.48916	1.68858	0.0114286	0.0653081	0.992	2591	tags=35%, list=14%, signal=40%
ZHAN_MULTIPLE_MYELOMA_CD1_VS_CD2_UP	ZHAN_MULTIPLE_MYELOMA_CD1_VS_CD2_UP	Details ...	61	0.463255	1.68844	0.00581395	0.0652873	0.992	4064	tags=41%, list=22%, signal=52%
BIOCARTA_CALCINEURIN_PATHWAY	BIOCARTA_CALCINEURIN_PATHWAY	Details ...	18	0.587414	1.68843	0.0123203	0.065197	0.992	4252	tags=61%, list=23%, signal=79%
TAKEDA_TARGETS_OF_NUP98_HOXA9_FUSION_16D_DN	TAKEDA_TARGETS_OF_NUP98_HOXA9_FUSION_16D_DN	Details ...	118	0.427511	1.68726	0.00570342	0.0656427	0.992	3924	tags=38%, list=21%, signal=48%
REACTOME_POTASSIUM_CHANNELS	REACTOME_POTASSIUM_CHANNELS	Details ...	96	0.479873	1.68695	0.0181818	0.0657086	0.992	3719	tags=36%, list=20%, signal=45%
MILI_PSEUDOPODIA_CHEMOTAXIS_DN	MILI_PSEUDOPODIA_CHEMOTAXIS_DN	Details ...	428	0.368933	1.68599	0.00811359	0.0660407	0.992	3364	tags=29%, list=18%, signal=35%
PID_GLYPICAN_1PATHWAY	PID_GLYPICAN_1PATHWAY	Details ...	27	0.546847	1.68596	0.0135659	0.0659529	0.992	2592	tags=41%, list=14%, signal=47%
EPPERT_HSC_R	EPPERT_HSC_R	Details ...	111	0.431499	1.68503	0.00200401	0.0663412	0.993	2390	tags=25%, list=13%, signal=29%
HOSHIDA_LIVER_CANCER_LATE_RECURRENCE_UP	HOSHIDA_LIVER_CANCER_LATE_RECURRENCE_UP	Details ...	57	0.460836	1.68483	0.00782779	0.066351	0.993	1388	tags=28%, list=7%, signal=30%
PEDERSEN_TARGETS_OF_611CTF_ISOFORM_OF_ERBB2	PEDERSEN_TARGETS_OF_611CTF_ISOFORM_OF_ERBB2	Details ...	70	0.498785	1.68433	0.0320755	0.0664677	0.993	5484	tags=59%, list=29%, signal=83%
BIOCARTA_GCR_PATHWAY	BIOCARTA_GCR_PATHWAY	Details ...	19	0.557207	1.68404	0.0120482	0.0665146	0.993	3293	tags=53%, list=18%, signal=64%
KEGG_PATHWAYS_IN_CANCER	KEGG_PATHWAYS_IN_CANCER	Details ...	321	0.363127	1.68375	0.00373832	0.0665475	0.993	2923	tags=25%, list=16%, signal=29%
LIAO_HAVE_SOX4_BINDING_SITES	LIAO_HAVE_SOX4_BINDING_SITES	Details ...	40	0.467918	1.68287	0.00998004	0.0668662	0.993	2206	tags=33%, list=12%, signal=37%
LIEN_BREAST_CARCINOMA_METAPLASTIC_VS_DUCTAL_UP	LIEN_BREAST_CARCINOMA_METAPLASTIC_VS_DUCTAL_UP	Details ...	76	0.460296	1.68266	0.00972763	0.066884	0.993	4239	tags=42%, list=23%, signal=54%
LI_ADIPOGENESIS_BY_ACTIVATED_PPARG	LI_ADIPOGENESIS_BY_ACTIVATED_PPARG	Details ...	17	0.603933	1.68253	0.0215264	0.0668333	0.993	3451	tags=47%, list=18%, signal=58%
JI_METASTASIS_REPRESSED_BY_STK11	JI_METASTASIS_REPRESSED_BY_STK11	Details ...	27	0.531138	1.68223	0.0332681	0.0668979	0.993	4647	tags=48%, list=25%, signal=64%
PLASARI_NFIC_TARGETS_BASAL_DN	PLASARI_NFIC_TARGETS_BASAL_DN	Details ...	18	0.618932	1.68084	0.0277778	0.0675487	0.995	3958	tags=61%, list=21%, signal=77%
PLASARI_TGFB1_TARGETS_1HR_UP	PLASARI_TGFB1_TARGETS_1HR_UP	Details ...	34	0.583272	1.68076	0.0387597	0.0675004	0.995	3713	tags=59%, list=20%, signal=73%
BIOCARTA_CCR5_PATHWAY	BIOCARTA_CCR5_PATHWAY	Details ...	17	0.607711	1.68066	0.0243902	0.067451	0.995	3951	tags=59%, list=21%, signal=75%
KEGG_VASOPRESSIN_REGULATED_WATER_REABSORPTION	KEGG_VASOPRESSIN_REGULATED_WATER_REABSORPTION	Details ...	44	0.468312	1.67941	0.0156556	0.0679919	0.995	4551	tags=50%, list=24%, signal=66%
REACTOME_CELL_JUNCTION_ORGANIZATION	REACTOME_CELL_JUNCTION_ORGANIZATION	Details ...	70	0.439545	1.67895	0.00596422	0.0681143	0.995	4546	tags=39%, list=24%, signal=51%
CHANG_IMMORTALIZED_BY_HPV31_UP	CHANG_IMMORTALIZED_BY_HPV31_UP	Details ...	76	0.422685	1.67812	0.00387597	0.0684062	0.995	3432	tags=34%, list=18%, signal=42%
OHM_METHYLATED_IN_ADULT_CANCERS	OHM_METHYLATED_IN_ADULT_CANCERS	Details ...	27	0.492895	1.6777	0.0179283	0.0685073	0.995	583	tags=22%, list=3%, signal=23%
LA_MEN1_TARGETS	LA_MEN1_TARGETS	Details ...	23	0.55151	1.67727	0.0176471	0.0686262	0.995	3901	tags=52%, list=21%, signal=66%
VERHAAK_AML_WITH_NPM1_MUTATED_UP	VERHAAK_AML_WITH_NPM1_MUTATED_UP	Details ...	174	0.453598	1.67642	0.0439771	0.0689403	0.995	5241	tags=46%, list=28%, signal=63%
VALK_AML_CLUSTER_11	VALK_AML_CLUSTER_11	Details ...	36	0.533113	1.67538	0.0137795	0.0693399	0.996	4472	tags=56%, list=24%, signal=73%
RODRIGUES_NTN1_TARGETS_UP	RODRIGUES_NTN1_TARGETS_UP	Details ...	16	0.603927	1.6753	0.0159363	0.0692897	0.996	3985	tags=56%, list=21%, signal=71%
NABA_ECM_AFFILIATED	NABA_ECM_AFFILIATED	Details ...	164	0.394882	1.67373	0.00369004	0.0700117	0.996	5418	tags=46%, list=29%, signal=64%
SENESE_HDAC3_TARGETS_DN	SENESE_HDAC3_TARGETS_DN	Details ...	481	0.34701	1.67317	0.00386847	0.0701859	0.996	2448	tags=23%, list=13%, signal=26%
MCCLUNG_COCAINE_REWARD_5D	MCCLUNG_COCAINE_REWARD_5D	Details ...	76	0.426697	1.67265	0.0103734	0.0703685	0.996	2940	tags=32%, list=16%, signal=37%
WU_ALZHEIMER_DISEASE_DN	WU_ALZHEIMER_DISEASE_DN	Details ...	18	0.575762	1.67232	0.0156863	0.0704574	0.996	2019	tags=39%, list=11%, signal=44%
PEDERSEN_METASTASIS_BY_ERBB2_ISOFORM_4	PEDERSEN_METASTASIS_BY_ERBB2_ISOFORM_4	Details ...	104	0.435676	1.67184	0.0133333	0.0706271	0.996	4636	tags=42%, list=25%, signal=56%
ABE_VEGFA_TARGETS_30MIN	ABE_VEGFA_TARGETS_30MIN	Details ...	28	0.53214	1.67095	0.0272374	0.0710393	0.997	3364	tags=43%, list=18%, signal=52%
PARENT_MTOR_SIGNALING_DN	PARENT_MTOR_SIGNALING_DN	Details ...	42	0.46378	1.67001	0.0093985	0.0714832	0.997	3265	tags=38%, list=17%, signal=46%
DAVICIONI_RHABDOMYOSARCOMA_PAX_FOXO1_FUSION_UP	DAVICIONI_RHABDOMYOSARCOMA_PAX_FOXO1_FUSION_UP	Details ...	59	0.432932	1.66954	0.00978474	0.0716146	0.997	2575	tags=31%, list=14%, signal=35%
VARELA_ZMPSTE24_TARGETS_UP	VARELA_ZMPSTE24_TARGETS_UP	Details ...	37	0.490803	1.66646	0.0292969	0.0732363	0.998	3730	tags=38%, list=20%, signal=47%
MIKKELSEN_MCV6_HCP_WITH_H3K27ME3	MIKKELSEN_MCV6_HCP_WITH_H3K27ME3	Details ...	411	0.417551	1.66632	0.0180361	0.0731931	0.998	3635	tags=34%, list=19%, signal=41%
SCHRAETS_MLL_TARGETS_UP	SCHRAETS_MLL_TARGETS_UP	Details ...	34	0.52094	1.66585	0.0139721	0.0733596	0.998	4081	tags=41%, list=22%, signal=53%
DELYS_THYROID_CANCER_UP	DELYS_THYROID_CANCER_UP	Details ...	435	0.400466	1.66508	0.0205607	0.0736982	0.998	4703	tags=41%, list=25%, signal=53%
BROWNE_HCMV_INFECTION_30MIN_UP	BROWNE_HCMV_INFECTION_30MIN_UP	Details ...	49	0.460597	1.66477	0.0116959	0.0737409	0.998	2500	tags=29%, list=13%, signal=33%
REACTOME_POST_NMDA_RECEPTOR_ACTIVATION_EVENTS	REACTOME_POST_NMDA_RECEPTOR_ACTIVATION_EVENTS	Details ...	33	0.504881	1.66466	0.0284553	0.0736973	0.998	3306	tags=42%, list=18%, signal=51%
PEREZ_TP63_TARGETS	PEREZ_TP63_TARGETS	Details ...	321	0.391129	1.66438	0.00588235	0.0737241	0.998	3910	tags=33%, list=21%, signal=41%
LEE_LIVER_CANCER_CIPROFIBRATE_UP	LEE_LIVER_CANCER_CIPROFIBRATE_UP	Details ...	60	0.443051	1.66401	0.00934579	0.0738208	0.998	2985	tags=33%, list=16%, signal=40%
GRADE_COLON_AND_RECTAL_CANCER_DN	GRADE_COLON_AND_RECTAL_CANCER_DN	Details ...	96	0.432926	1.66386	0.0178571	0.0737879	0.998	4049	tags=40%, list=22%, signal=50%
SCHLESINGER_H3K27ME3_IN_NORMAL_AND_METHYLATED_IN_CANCER	SCHLESINGER_H3K27ME3_IN_NORMAL_AND_METHYLATED_IN_CANCER	Details ...	27	0.54523	1.66351	0.0141414	0.073859	0.998	4254	tags=56%, list=23%, signal=72%
ASTON_MAJOR_DEPRESSIVE_DISORDER_DN	ASTON_MAJOR_DEPRESSIVE_DISORDER_DN	Details ...	151	0.36232	1.66341	0.00398406	0.0738021	0.998	4615	tags=39%, list=25%, signal=51%
BAELDE_DIABETIC_NEPHROPATHY_UP	BAELDE_DIABETIC_NEPHROPATHY_UP	Details ...	80	0.471689	1.66211	0.0316832	0.0744215	0.998	4795	tags=49%, list=26%, signal=65%
BIOCARTA_TOB1_PATHWAY	BIOCARTA_TOB1_PATHWAY	Details ...	19	0.640858	1.66168	0.0319361	0.0745861	0.998	2024	tags=32%, list=11%, signal=35%
MAHADEVAN_RESPONSE_TO_MP470_DN	MAHADEVAN_RESPONSE_TO_MP470_DN	Details ...	19	0.649573	1.66023	0.0460653	0.075245	0.998	3496	tags=63%, list=19%, signal=78%
MATTHEWS_AP1_TARGETS	MATTHEWS_AP1_TARGETS	Details ...	17	0.573554	1.65998	0.0181452	0.0752718	0.999	1922	tags=35%, list=10%, signal=39%
LEIN_LOCALIZED_TO_DISTAL_AND_PROXIMAL_DENDRITES	LEIN_LOCALIZED_TO_DISTAL_AND_PROXIMAL_DENDRITES	Details ...	15	0.657538	1.65955	0.0244399	0.0754136	0.999	3476	tags=60%, list=19%, signal=74%
BROWNE_HCMV_INFECTION_2HR_UP	BROWNE_HCMV_INFECTION_2HR_UP	Details ...	38	0.554549	1.65934	0.0203252	0.075431	0.999	3186	tags=47%, list=17%, signal=57%
NAGASHIMA_EGF_SIGNALING_UP	NAGASHIMA_EGF_SIGNALING_UP	Details ...	56	0.581197	1.65918	0.0723809	0.075438	0.999	5075	tags=61%, list=27%, signal=83%
GENTLES_LEUKEMIC_STEM_CELL_UP	GENTLES_LEUKEMIC_STEM_CELL_UP	Details ...	26	0.600111	1.65871	0.0380228	0.0755887	0.999	3687	tags=46%, list=20%, signal=57%
BIOCARTA_INTRINSIC_PATHWAY	BIOCARTA_INTRINSIC_PATHWAY	Details ...	22	0.665155	1.65792	0.0155945	0.0759089	0.999	4752	tags=73%, list=25%, signal=97%
HUANG_FOXA2_TARGETS_UP	HUANG_FOXA2_TARGETS_UP	Details ...	43	0.484244	1.65642	0.0200803	0.0766492	0.999	3597	tags=37%, list=19%, signal=46%
KYNG_ENVIRONMENTAL_STRESS_RESPONSE_UP	KYNG_ENVIRONMENTAL_STRESS_RESPONSE_UP	Details ...	55	0.441997	1.65592	0.011976	0.0768117	0.999	2133	tags=27%, list=11%, signal=31%
REACTOME_CELL_CELL_COMMUNICATION	REACTOME_CELL_CELL_COMMUNICATION	Details ...	111	0.388141	1.65565	0.00192308	0.0768461	0.999	4546	tags=37%, list=24%, signal=49%
PID_S1P_S1P3_PATHWAY	PID_S1P_S1P3_PATHWAY	Details ...	29	0.570856	1.65435	0.0255906	0.0774934	0.999	3608	tags=52%, list=19%, signal=64%
PILON_KLF1_TARGETS_UP	PILON_KLF1_TARGETS_UP	Details ...	477	0.364038	1.6543	0.00390625	0.0774112	0.999	4620	tags=36%, list=25%, signal=47%
PLASARI_TGFB1_SIGNALING_VIA_NFIC_10HR_UP	PLASARI_TGFB1_SIGNALING_VIA_NFIC_10HR_UP	Details ...	51	0.490964	1.65424	0.0344168	0.0773494	0.999	4038	tags=47%, list=22%, signal=60%
MCCLUNG_CREB1_TARGETS_UP	MCCLUNG_CREB1_TARGETS_UP	Details ...	96	0.418527	1.65394	0.0118577	0.0773968	0.999	4327	tags=40%, list=23%, signal=51%
CREIGHTON_ENDOCRINE_THERAPY_RESISTANCE_5	CREIGHTON_ENDOCRINE_THERAPY_RESISTANCE_5	Details ...	428	0.391121	1.65248	0.0277778	0.0780981	0.999	2604	tags=24%, list=14%, signal=28%
CASORELLI_ACUTE_PROMYELOCYTIC_LEUKEMIA_UP	CASORELLI_ACUTE_PROMYELOCYTIC_LEUKEMIA_UP	Details ...	157	0.42052	1.6522	0.00795229	0.0781526	0.999	4013	tags=39%, list=21%, signal=50%
WIERENGA_STAT5A_TARGETS_GROUP1	WIERENGA_STAT5A_TARGETS_GROUP1	Details ...	123	0.411737	1.65122	0.0100806	0.078585	0.999	3186	tags=32%, list=17%, signal=38%
REACTOME_SIGNALING_BY_FGFR_IN_DISEASE	REACTOME_SIGNALING_BY_FGFR_IN_DISEASE	Details ...	121	0.390793	1.65032	0.00790514	0.0789652	0.999	2851	tags=28%, list=15%, signal=33%
AMIT_EGF_RESPONSE_240_HELA	AMIT_EGF_RESPONSE_240_HELA	Details ...	58	0.469576	1.65013	0.0233463	0.078975	0.999	2001	tags=31%, list=11%, signal=35%
MARTORIATI_MDM4_TARGETS_NEUROEPITHELIUM_DN	MARTORIATI_MDM4_TARGETS_NEUROEPITHELIUM_DN	Details ...	151	0.438898	1.64978	0.00790514	0.0790709	0.999	3446	tags=36%, list=18%, signal=44%
AMIT_EGF_RESPONSE_60_HELA	AMIT_EGF_RESPONSE_60_HELA	Details ...	44	0.525195	1.649	0.026616	0.0793939	0.999	3886	tags=50%, list=21%, signal=63%
REACTOME_VOLTAGE_GATED_POTASSIUM_CHANNELS	REACTOME_VOLTAGE_GATED_POTASSIUM_CHANNELS	Details ...	42	0.542698	1.64882	0.0216963	0.0793869	0.999	3635	tags=45%, list=19%, signal=56%
RUAN_RESPONSE_TO_TNF_DN	RUAN_RESPONSE_TO_TNF_DN	Details ...	83	0.425867	1.64882	0.0175439	0.0792824	0.999	2879	tags=29%, list=15%, signal=34%
TSUNODA_CISPLATIN_RESISTANCE_DN	TSUNODA_CISPLATIN_RESISTANCE_DN	Details ...	48	0.477202	1.64857	0.0277228	0.0793248	0.999	4989	tags=52%, list=27%, signal=71%
MANTOVANI_VIRAL_GPCR_SIGNALING_UP	MANTOVANI_VIRAL_GPCR_SIGNALING_UP	Details ...	82	0.396156	1.64841	0.00376648	0.0792848	0.999	3227	tags=29%, list=17%, signal=35%
REACTOME_SEMA4D_IN_SEMAPHORIN_SIGNALING	REACTOME_SEMA4D_IN_SEMAPHORIN_SIGNALING	Details ...	29	0.508986	1.64763	0.0218688	0.0796295	0.999	2474	tags=34%, list=13%, signal=40%
ABBUD_LIF_SIGNALING_1_UP	ABBUD_LIF_SIGNALING_1_UP	Details ...	43	0.5123	1.64763	0.027668	0.0795295	0.999	3883	tags=42%, list=21%, signal=53%
MA_PITUITARY_FETAL_VS_ADULT_UP	MA_PITUITARY_FETAL_VS_ADULT_UP	Details ...	27	0.479323	1.64719	0.0116732	0.0796769	0.999	1597	tags=30%, list=9%, signal=32%
BIOCARTA_NOS1_PATHWAY	BIOCARTA_NOS1_PATHWAY	Details ...	21	0.542946	1.64682	0.0368098	0.0797992	0.999	3306	tags=57%, list=18%, signal=69%
ZHAN_MULTIPLE_MYELOMA_MF_DN	ZHAN_MULTIPLE_MYELOMA_MF_DN	Details ...	36	0.513727	1.64679	0.0241935	0.0797083	0.999	5446	tags=58%, list=29%, signal=82%
STEIN_ESTROGEN_RESPONSE_NOT_VIA_ESRRA	STEIN_ESTROGEN_RESPONSE_NOT_VIA_ESRRA	Details ...	18	0.568713	1.64621	0.0226415	0.0799793	0.999	3708	tags=50%, list=20%, signal=62%
JECHLINGER_EPITHELIAL_TO_MESENCHYMAL_TRANSITION_DN	JECHLINGER_EPITHELIAL_TO_MESENCHYMAL_TRANSITION_DN	Details ...	66	0.457481	1.64613	0.0197628	0.0799216	0.999	3446	tags=38%, list=18%, signal=46%
DING_LUNG_CANCER_MUTATED_SIGNIFICANTLY	DING_LUNG_CANCER_MUTATED_SIGNIFICANTLY	Details ...	26	0.49243	1.64565	0.0221328	0.0800876	0.999	3293	tags=42%, list=18%, signal=51%
PID_INTEGRIN_CS_PATHWAY	PID_INTEGRIN_CS_PATHWAY	Details ...	26	0.600189	1.64469	0.0497132	0.080471	0.999	4335	tags=58%, list=23%, signal=75%
BIOCARTA_LONGEVITY_PATHWAY	BIOCARTA_LONGEVITY_PATHWAY	Details ...	15	0.593582	1.64237	0.0306748	0.0817269	0.999	2591	tags=40%, list=14%, signal=46%
NELSON_RESPONSE_TO_ANDROGEN_UP	NELSON_RESPONSE_TO_ANDROGEN_UP	Details ...	84	0.415464	1.64193	0.029703	0.081873	0.999	4794	tags=39%, list=26%, signal=53%
CHEN_LVAD_SUPPORT_OF_FAILING_HEART_DN	CHEN_LVAD_SUPPORT_OF_FAILING_HEART_DN	Details ...	42	0.507132	1.64146	0.0216963	0.0820131	0.999	4177	tags=48%, list=22%, signal=61%
BURTON_ADIPOGENESIS_10	BURTON_ADIPOGENESIS_10	Details ...	27	0.515251	1.64135	0.036961	0.0819638	0.999	3149	tags=37%, list=17%, signal=44%
DOANE_RESPONSE_TO_ANDROGEN_DN	DOANE_RESPONSE_TO_ANDROGEN_DN	Details ...	226	0.345605	1.6413	0.00399202	0.0818929	0.999	2405	tags=25%, list=13%, signal=29%
MAGRANGEAS_MULTIPLE_MYELOMA_IGLL_VS_IGLK_DN	MAGRANGEAS_MULTIPLE_MYELOMA_IGLL_VS_IGLK_DN	Details ...	22	0.522287	1.63949	0.0275049	0.0828438	0.999	1119	tags=27%, list=6%, signal=29%
MAHADEVAN_GIST_MORPHOLOGICAL_SWITCH	MAHADEVAN_GIST_MORPHOLOGICAL_SWITCH	Details ...	15	0.61797	1.63939	0.0394477	0.0827982	0.999	4725	tags=73%, list=25%, signal=98%
STAMBOLSKY_BOUND_BY_MUTATED_TP53	STAMBOLSKY_BOUND_BY_MUTATED_TP53	Details ...	18	0.520701	1.6382	0.0181818	0.083362	0.999	2016	tags=39%, list=11%, signal=44%
ODONNELL_METASTASIS_UP	ODONNELL_METASTASIS_UP	Details ...	71	0.424278	1.63755	0.0140562	0.0836186	0.999	3117	tags=28%, list=17%, signal=34%
SIG_PIP3_SIGNALING_IN_CARDIAC_MYOCTES	SIG_PIP3_SIGNALING_IN_CARDIAC_MYOCTES	Details ...	66	0.411489	1.63621	0.00767754	0.0843158	0.999	2891	tags=30%, list=15%, signal=36%
BIOCARTA_ECM_PATHWAY	BIOCARTA_ECM_PATHWAY	Details ...	24	0.542106	1.63563	0.0192678	0.0845218	0.999	2292	tags=33%, list=12%, signal=38%
TORCHIA_TARGETS_OF_EWSR1_FLI1_FUSION_DN	TORCHIA_TARGETS_OF_EWSR1_FLI1_FUSION_DN	Details ...	293	0.364741	1.63541	0.00796813	0.084521	0.999	4183	tags=35%, list=22%, signal=45%
LU_TUMOR_ENDOTHELIAL_MARKERS_UP	LU_TUMOR_ENDOTHELIAL_MARKERS_UP	Details ...	22	0.628136	1.63498	0.0254902	0.0846996	0.999	2178	tags=41%, list=12%, signal=46%
BIOCARTA_PAR1_PATHWAY	BIOCARTA_PAR1_PATHWAY	Details ...	37	0.526618	1.6328	0.0263158	0.0859356	0.999	4654	tags=57%, list=25%, signal=75%
MCCLUNG_COCAIN_REWARD_4WK	MCCLUNG_COCAIN_REWARD_4WK	Details ...	72	0.386215	1.63213	0.00976562	0.0862093	0.999	3171	tags=29%, list=17%, signal=35%
KEGG_HEDGEHOG_SIGNALING_PATHWAY	KEGG_HEDGEHOG_SIGNALING_PATHWAY	Details ...	56	0.464279	1.63129	0.0137255	0.0865792	0.999	3552	tags=39%, list=19%, signal=48%
GYORFFY_MITOXANTRONE_RESISTANCE	GYORFFY_MITOXANTRONE_RESISTANCE	Details ...	49	0.465448	1.63052	0.0214008	0.0869239	0.999	3021	tags=37%, list=16%, signal=44%
KARAKAS_TGFB1_SIGNALING	KARAKAS_TGFB1_SIGNALING	Details ...	18	0.581007	1.63051	0.024952	0.0868299	0.999	371	tags=28%, list=2%, signal=28%
GOUYER_TATI_TARGETS_DN	GOUYER_TATI_TARGETS_DN	Details ...	16	0.624502	1.62903	0.0289017	0.0876671	1	1446	tags=38%, list=8%, signal=41%
NIKOLSKY_BREAST_CANCER_7Q21_Q22_AMPLICON	NIKOLSKY_BREAST_CANCER_7Q21_Q22_AMPLICON	Details ...	68	0.58278	1.62831	0.0464646	0.0879759	1	4362	tags=47%, list=23%, signal=61%
GRAHAM_CML_QUIESCENT_VS_NORMAL_QUIESCENT_DN	GRAHAM_CML_QUIESCENT_VS_NORMAL_QUIESCENT_DN	Details ...	44	0.512307	1.6277	0.0324427	0.0882586	1	2892	tags=39%, list=15%, signal=46%
LAIHO_COLORECTAL_CANCER_SERRATED_UP	LAIHO_COLORECTAL_CANCER_SERRATED_UP	Details ...	107	0.479209	1.62739	0.0472441	0.0883424	1	2801	tags=31%, list=15%, signal=36%
CHEMELLO_SOLEUS_VS_EDL_MYOFIBERS_DN	CHEMELLO_SOLEUS_VS_EDL_MYOFIBERS_DN	Details ...	19	0.601233	1.6272	0.0122449	0.0883699	1	4252	tags=58%, list=23%, signal=75%
CREIGHTON_ENDOCRINE_THERAPY_RESISTANCE_4	CREIGHTON_ENDOCRINE_THERAPY_RESISTANCE_4	Details ...	278	0.335358	1.62565	0.00582524	0.0891766	1	4040	tags=33%, list=22%, signal=42%
KUMAR_AUTOPHAGY_NETWORK	KUMAR_AUTOPHAGY_NETWORK	Details ...	65	0.387406	1.62465	0.00394477	0.0897151	1	2831	tags=28%, list=15%, signal=33%
LEE_LIVER_CANCER_DENA_UP	LEE_LIVER_CANCER_DENA_UP	Details ...	60	0.439115	1.6237	0.0268199	0.0901841	1	2437	tags=30%, list=13%, signal=34%
KEGG_PRION_DISEASES	KEGG_PRION_DISEASES	Details ...	35	0.494801	1.62335	0.0255906	0.0902976	1	3449	tags=37%, list=18%, signal=45%
KEGG_LONG_TERM_DEPRESSION	KEGG_LONG_TERM_DEPRESSION	Details ...	70	0.419304	1.62289	0.0119284	0.0904615	1	3658	tags=34%, list=20%, signal=42%
IKEDA_MIR30_TARGETS_UP	IKEDA_MIR30_TARGETS_UP	Details ...	112	0.466672	1.6228	0.0410959	0.0903976	1	3215	tags=38%, list=17%, signal=46%
MELLMAN_TUT1_TARGETS_DN	MELLMAN_TUT1_TARGETS_DN	Details ...	46	0.428357	1.62197	0.00590551	0.0907869	1	4380	tags=41%, list=23%, signal=54%
LIANG_SILENCED_BY_METHYLATION_UP	LIANG_SILENCED_BY_METHYLATION_UP	Details ...	30	0.525688	1.62138	0.0287356	0.0910342	1	4989	tags=53%, list=27%, signal=73%
HOOI_ST7_TARGETS_UP	HOOI_ST7_TARGETS_UP	Details ...	82	0.40945	1.62133	0.0155039	0.0909285	1	3261	tags=33%, list=17%, signal=40%
NIELSEN_LEIOMYOSARCOMA_UP	NIELSEN_LEIOMYOSARCOMA_UP	Details ...	17	0.599997	1.62132	0.0414313	0.0908139	1	1509	tags=29%, list=8%, signal=32%
PID_TGFBR_PATHWAY	PID_TGFBR_PATHWAY	Details ...	55	0.435739	1.62111	0.0252427	0.0908204	1	4487	tags=38%, list=24%, signal=50%
NAKAYAMA_SOFT_TISSUE_TUMORS_PCA1_UP	NAKAYAMA_SOFT_TISSUE_TUMORS_PCA1_UP	Details ...	71	0.605285	1.62098	0.0687623	0.0907858	1	4558	tags=55%, list=24%, signal=72%
STOSSI_RESPONSE_TO_ESTRADIOL	STOSSI_RESPONSE_TO_ESTRADIOL	Details ...	47	0.462569	1.62024	0.0239521	0.0911455	1	4565	tags=49%, list=24%, signal=65%
GERHOLD_ADIPOGENESIS_UP	GERHOLD_ADIPOGENESIS_UP	Details ...	49	0.464633	1.61804	0.0314961	0.0924267	1	2572	tags=31%, list=14%, signal=35%
TONKS_TARGETS_OF_RUNX1_RUNX1T1_FUSION_GRANULOCYTE_DN	TONKS_TARGETS_OF_RUNX1_RUNX1T1_FUSION_GRANULOCYTE_DN	Details ...	16	0.684614	1.61762	0.0308642	0.0925707	1	2994	tags=50%, list=16%, signal=59%
PID_S1P_S1P2_PATHWAY	PID_S1P_S1P2_PATHWAY	Details ...	24	0.551497	1.61705	0.0237624	0.0927751	1	3951	tags=50%, list=21%, signal=63%
REACTOME_CREB_PHOSPHORYLATION_THROUGH_THE_ACTIVATION_OF_RAS	REACTOME_CREB_PHOSPHORYLATION_THROUGH_THE_ACTIVATION_OF_RAS	Details ...	27	0.501181	1.61672	0.0395257	0.0928618	1	2081	tags=33%, list=11%, signal=37%
VERHAAK_GLIOBLASTOMA_MESENCHYMAL	VERHAAK_GLIOBLASTOMA_MESENCHYMAL	Details ...	209	0.488376	1.61632	0.0699433	0.0930079	1	4496	tags=47%, list=24%, signal=62%
KEGG_TIGHT_JUNCTION	KEGG_TIGHT_JUNCTION	Details ...	127	0.377312	1.61603	0	0.0930754	1	2631	tags=23%, list=14%, signal=26%
PID_HIF1_TFPATHWAY	PID_HIF1_TFPATHWAY	Details ...	65	0.449168	1.61571	0.0366795	0.0931565	1	5132	tags=57%, list=27%, signal=78%
MCCLUNG_DELTA_FOSB_TARGETS_2WK	MCCLUNG_DELTA_FOSB_TARGETS_2WK	Details ...	44	0.463994	1.61363	0.0198413	0.0944757	1	3708	tags=41%, list=20%, signal=51%
YAO_HOXA10_TARGETS_VIA_PROGESTERONE_DN	YAO_HOXA10_TARGETS_VIA_PROGESTERONE_DN	Details ...	17	0.570839	1.61334	0.0325048	0.094536	1	2287	tags=47%, list=12%, signal=54%
MARKEY_RB1_CHRONIC_LOF_DN	MARKEY_RB1_CHRONIC_LOF_DN	Details ...	111	0.439184	1.61267	0.0464217	0.0948603	1	4418	tags=40%, list=24%, signal=52%
REACTOME_CELL_SURFACE_INTERACTIONS_AT_THE_VASCULAR_WALL	REACTOME_CELL_SURFACE_INTERACTIONS_AT_THE_VASCULAR_WALL	Details ...	83	0.422704	1.61175	0.0250965	0.0953096	1	4461	tags=40%, list=24%, signal=52%
PID_HNF3A_PATHWAY	PID_HNF3A_PATHWAY	Details ...	42	0.44943	1.61059	0.0237624	0.0959589	1	3985	tags=45%, list=21%, signal=57%
WINTER_HYPOXIA_METAGENE	WINTER_HYPOXIA_METAGENE	Details ...	230	0.399428	1.61046	0.0196078	0.0959391	1	4618	tags=42%, list=25%, signal=55%
PECE_MAMMARY_STEM_CELL_DN	PECE_MAMMARY_STEM_CELL_DN	Details ...	129	0.418887	1.61018	0.0327553	0.0960012	1	3192	tags=29%, list=17%, signal=35%
ZEMBUTSU_SENSITIVITY_TO_DOXORUBICIN	ZEMBUTSU_SENSITIVITY_TO_DOXORUBICIN	Details ...	15	0.535093	1.60999	0.0219124	0.095995	1	3076	tags=47%, list=16%, signal=56%
LU_TUMOR_VASCULATURE_UP	LU_TUMOR_VASCULATURE_UP	Details ...	29	0.562716	1.60996	0.037037	0.0958848	1	2267	tags=34%, list=12%, signal=39%
PHONG_TNF_RESPONSE_VIA_P38_COMPLETE	PHONG_TNF_RESPONSE_VIA_P38_COMPLETE	Details ...	221	0.35798	1.60972	0.0116732	0.095923	1	3336	tags=27%, list=18%, signal=33%
CHANDRAN_METASTASIS_TOP50_DN	CHANDRAN_METASTASIS_TOP50_DN	Details ...	40	0.453754	1.6096	0.0282828	0.0958726	1	2990	tags=33%, list=16%, signal=39%
PID_ANTHRAX_PATHWAY	PID_ANTHRAX_PATHWAY	Details ...	17	0.550353	1.60959	0.0319549	0.0957606	1	322	tags=18%, list=2%, signal=18%
TORCHIA_TARGETS_OF_EWSR1_FLI1_FUSION_TOP20_DN	TORCHIA_TARGETS_OF_EWSR1_FLI1_FUSION_TOP20_DN	Details ...	18	0.52842	1.60915	0.0216963	0.0959613	1	2745	tags=39%, list=15%, signal=46%
PASQUALUCCI_LYMPHOMA_BY_GC_STAGE_UP	PASQUALUCCI_LYMPHOMA_BY_GC_STAGE_UP	Details ...	262	0.364185	1.60796	0.0233918	0.0966631	1	4650	tags=39%, list=25%, signal=51%
MIKKELSEN_NPC_HCP_WITH_H3K4ME3_AND_H3K27ME3	MIKKELSEN_NPC_HCP_WITH_H3K4ME3_AND_H3K27ME3	Details ...	200	0.377113	1.60768	0.0143737	0.096715	1	3595	tags=32%, list=19%, signal=39%
HEIDENBLAD_AMPLICON_12P11_12_UP	HEIDENBLAD_AMPLICON_12P11_12_UP	Details ...	32	0.468956	1.60752	0.030303	0.0967076	1	1325	tags=22%, list=7%, signal=24%
BIOCARTA_SHH_PATHWAY	BIOCARTA_SHH_PATHWAY	Details ...	16	0.606485	1.60682	0.0307377	0.0970248	1	3331	tags=56%, list=18%, signal=68%
GAUSSMANN_MLL_AF4_FUSION_TARGETS_E_DN	GAUSSMANN_MLL_AF4_FUSION_TARGETS_E_DN	Details ...	22	0.511147	1.60593	0.0234375	0.0974307	1	3816	tags=45%, list=20%, signal=57%
NAGASHIMA_NRG1_SIGNALING_UP	NAGASHIMA_NRG1_SIGNALING_UP	Details ...	171	0.445672	1.60493	0.0712946	0.097975	1	4013	tags=36%, list=21%, signal=46%
GROSS_HYPOXIA_VIA_ELK3_ONLY_UP	GROSS_HYPOXIA_VIA_ELK3_ONLY_UP	Details ...	33	0.515003	1.60431	0.0415842	0.098213	1	5044	tags=55%, list=27%, signal=75%
TARTE_PLASMA_CELL_VS_PLASMABLAST_UP	TARTE_PLASMA_CELL_VS_PLASMABLAST_UP	Details ...	372	0.371645	1.60392	0.00616016	0.0983422	1	3981	tags=31%, list=21%, signal=39%
MCBRYAN_PUBERTAL_BREAST_3_4WK_UP	MCBRYAN_PUBERTAL_BREAST_3_4WK_UP	Details ...	203	0.367234	1.60384	0.0153257	0.098283	1	3340	tags=30%, list=18%, signal=36%
KONDO_COLON_CANCER_HCP_WITH_H3K27ME1	KONDO_COLON_CANCER_HCP_WITH_H3K27ME1	Details ...	23	0.476258	1.60294	0.0291829	0.098741	1	3595	tags=35%, list=19%, signal=43%
KYNG_DNA_DAMAGE_BY_4NQO_OR_GAMMA_RADIATION	KYNG_DNA_DAMAGE_BY_4NQO_OR_GAMMA_RADIATION	Details ...	15	0.542755	1.6018	0.0214008	0.0993273	1	2206	tags=40%, list=12%, signal=45%
KAYO_AGING_MUSCLE_UP	KAYO_AGING_MUSCLE_UP	Details ...	233	0.331033	1.60179	0	0.0992173	1	2973	tags=25%, list=16%, signal=29%
DASU_IL6_SIGNALING_SCAR_UP	DASU_IL6_SIGNALING_SCAR_UP	Details ...	30	0.502136	1.60124	0.0311284	0.0994301	1	4126	tags=47%, list=22%, signal=60%
WOOD_EBV_EBNA1_TARGETS_DN	WOOD_EBV_EBNA1_TARGETS_DN	Details ...	47	0.46205	1.60117	0.0297619	0.0993488	1	3073	tags=32%, list=16%, signal=38%
BIOCARTA_INTEGRIN_PATHWAY	BIOCARTA_INTEGRIN_PATHWAY	Details ...	38	0.526352	1.60105	0.0554455	0.099303	1	1531	tags=32%, list=8%, signal=34%
MODY_HIPPOCAMPUS_NEONATAL	MODY_HIPPOCAMPUS_NEONATAL	Details ...	35	0.497501	1.60104	0.0360531	0.0991889	1	2965	tags=37%, list=16%, signal=44%
BUCKANOVICH_T_LYMPHOCYTE_HOMING_ON_TUMOR_UP	BUCKANOVICH_T_LYMPHOCYTE_HOMING_ON_TUMOR_UP	Details ...	20	0.562025	1.60092	0.0367505	0.0991675	1	3201	tags=45%, list=17%, signal=54%
NIELSEN_LIPOSARCOMA_UP	NIELSEN_LIPOSARCOMA_UP	Details ...	18	0.575335	1.59961	0.0273973	0.0999804	1	5227	tags=72%, list=28%, signal=100%
TONKS_TARGETS_OF_RUNX1_RUNX1T1_FUSION_SUSTAINDED_IN_ERYTHROCYTE_UP	TONKS_TARGETS_OF_RUNX1_RUNX1T1_FUSION_SUSTAINDED_IN_ERYTHROCYTE_UP	Details ...	44	0.494284	1.59944	0.015873	0.0999809	1	4438	tags=50%, list=24%, signal=65%
KEGG_NEUROACTIVE_LIGAND_RECEPTOR_INTERACTION	KEGG_NEUROACTIVE_LIGAND_RECEPTOR_INTERACTION	Details ...	264	0.421003	1.59862	0.0119284	0.100428	1	4657	tags=39%, list=25%, signal=52%
PID_THROMBIN_PAR1_PATHWAY	PID_THROMBIN_PAR1_PATHWAY	Details ...	42	0.495165	1.59833	0.0352941	0.100495	1	4546	tags=55%, list=24%, signal=72%
LINDSTEDT_DENDRITIC_CELL_MATURATION_C	LINDSTEDT_DENDRITIC_CELL_MATURATION_C	Details ...	67	0.452186	1.5973	0.0294695	0.101063	1	3651	tags=39%, list=20%, signal=48%
TAKEDA_TARGETS_OF_NUP98_HOXA9_FUSION_8D_UP	TAKEDA_TARGETS_OF_NUP98_HOXA9_FUSION_8D_UP	Details ...	145	0.417104	1.59599	0.013834	0.101786	1	1931	tags=21%, list=10%, signal=24%
WIERENGA_STAT5A_TARGETS_GROUP2	WIERENGA_STAT5A_TARGETS_GROUP2	Details ...	56	0.489557	1.59586	0.0562016	0.101736	1	3387	tags=41%, list=18%, signal=50%
ZHAN_LATE_DIFFERENTIATION_GENES_UP	ZHAN_LATE_DIFFERENTIATION_GENES_UP	Details ...	33	0.487315	1.59533	0.0434783	0.101986	1	3873	tags=45%, list=21%, signal=57%
FIGUEROA_AML_METHYLATION_CLUSTER_1_UP	FIGUEROA_AML_METHYLATION_CLUSTER_1_UP	Details ...	105	0.377325	1.59459	0.0139165	0.102362	1	3664	tags=33%, list=20%, signal=41%
REN_ALVEOLAR_RHABDOMYOSARCOMA_UP	REN_ALVEOLAR_RHABDOMYOSARCOMA_UP	Details ...	95	0.41733	1.59411	0.0246914	0.102545	1	4013	tags=35%, list=21%, signal=44%
REACTOME_NEGATIVE_REGULATION_OF_FGFR_SIGNALING	REACTOME_NEGATIVE_REGULATION_OF_FGFR_SIGNALING	Details ...	36	0.457636	1.59352	0.0200803	0.102784	1	1292	tags=19%, list=7%, signal=21%
ROSS_AML_WITH_CBFB_MYH11_FUSION	ROSS_AML_WITH_CBFB_MYH11_FUSION	Details ...	51	0.499478	1.59284	0.0551181	0.103118	1	3073	tags=31%, list=16%, signal=37%
PID_AMB2_NEUTROPHILS_PATHWAY	PID_AMB2_NEUTROPHILS_PATHWAY	Details ...	41	0.482472	1.59198	0.0550285	0.103595	1	3602	tags=39%, list=19%, signal=48%
SIG_CHEMOTAXIS	SIG_CHEMOTAXIS	Details ...	44	0.447896	1.5912	0.0251451	0.103991	1	3103	tags=32%, list=17%, signal=38%
KEGG_GLYCOSAMINOGLYCAN_DEGRADATION	KEGG_GLYCOSAMINOGLYCAN_DEGRADATION	Details ...	21	0.540513	1.59102	0.0393375	0.104	1	6357	tags=76%, list=34%, signal=115%
VALK_AML_WITH_EVI1	VALK_AML_WITH_EVI1	Details ...	21	0.588826	1.59079	0.0333988	0.104019	1	3862	tags=57%, list=21%, signal=72%
REACTOME_ACTIVATED_POINT_MUTANTS_OF_FGFR2	REACTOME_ACTIVATED_POINT_MUTANTS_OF_FGFR2	Details ...	16	0.598044	1.59048	0.0410156	0.104128	1	968	tags=31%, list=5%, signal=33%
BURTON_ADIPOGENESIS_11	BURTON_ADIPOGENESIS_11	Details ...	53	0.454579	1.59048	0.0465549	0.104004	1	4515	tags=43%, list=24%, signal=57%
ROVERSI_GLIOMA_LOH_REGIONS	ROVERSI_GLIOMA_LOH_REGIONS	Details ...	42	0.460946	1.59032	0.0214008	0.10399	1	1764	tags=24%, list=9%, signal=26%
REACTOME_SIGNALING_BY_RHO_GTPASES	REACTOME_SIGNALING_BY_RHO_GTPASES	Details ...	111	0.417273	1.5899	0.037182	0.104158	1	2808	tags=29%, list=15%, signal=34%
RODRIGUES_DCC_TARGETS_DN	RODRIGUES_DCC_TARGETS_DN	Details ...	118	0.402951	1.58986	0.0255403	0.104074	1	4404	tags=44%, list=24%, signal=57%
REACTOME_G_BETA_GAMMA_SIGNALLING_THROUGH_PI3KGAMMA	REACTOME_G_BETA_GAMMA_SIGNALLING_THROUGH_PI3KGAMMA	Details ...	25	0.555064	1.58823	0.0426357	0.105105	1	2591	tags=32%, list=14%, signal=37%
KIM_PTEN_TARGETS_UP	KIM_PTEN_TARGETS_UP	Details ...	17	0.544502	1.58811	0.0349265	0.105059	1	2702	tags=41%, list=14%, signal=48%
MIKKELSEN_NPC_LCP_WITH_H3K4ME3	MIKKELSEN_NPC_LCP_WITH_H3K4ME3	Details ...	50	0.431778	1.58792	0.0225141	0.105051	1	3922	tags=36%, list=21%, signal=45%
POMEROY_MEDULLOBLASTOMA_DESMOPLASIC_VS_CLASSIC_DN	POMEROY_MEDULLOBLASTOMA_DESMOPLASIC_VS_CLASSIC_DN	Details ...	59	0.497087	1.58766	0.04375	0.105087	1	2116	tags=32%, list=11%, signal=36%
MIKKELSEN_ES_HCP_WITH_H3K27ME3	MIKKELSEN_ES_HCP_WITH_H3K27ME3	Details ...	39	0.517568	1.58694	0.0381526	0.105473	1	3292	tags=41%, list=18%, signal=50%
REACTOME_ADP_SIGNALLING_THROUGH_P2RY12	REACTOME_ADP_SIGNALLING_THROUGH_P2RY12	Details ...	21	0.574214	1.58666	0.043222	0.105555	1	2448	tags=38%, list=13%, signal=44%
PEREZ_TP53_AND_TP63_TARGETS	PEREZ_TP53_AND_TP63_TARGETS	Details ...	188	0.392667	1.58546	0.0138067	0.106307	1	3665	tags=35%, list=20%, signal=43%
REACTOME_AQUAPORIN_MEDIATED_TRANSPORT	REACTOME_AQUAPORIN_MEDIATED_TRANSPORT	Details ...	50	0.443861	1.5849	0.0140562	0.106578	1	3348	tags=36%, list=18%, signal=44%
YAGI_AML_FAB_MARKERS	YAGI_AML_FAB_MARKERS	Details ...	185	0.345241	1.58458	0.0148148	0.106662	1	3358	tags=29%, list=18%, signal=35%
TAKEDA_TARGETS_OF_NUP98_HOXA9_FUSION_10D_UP	TAKEDA_TARGETS_OF_NUP98_HOXA9_FUSION_10D_UP	Details ...	177	0.408605	1.58397	0.0333988	0.106942	1	2660	tags=24%, list=14%, signal=27%
REACTOME_PKA_MEDIATED_PHOSPHORYLATION_OF_CREB	REACTOME_PKA_MEDIATED_PHOSPHORYLATION_OF_CREB	Details ...	17	0.575061	1.58291	0.046332	0.107518	1	3348	tags=53%, list=18%, signal=64%
JIANG_AGING_CEREBRAL_CORTEX_UP	JIANG_AGING_CEREBRAL_CORTEX_UP	Details ...	34	0.487563	1.58269	0.0371134	0.107535	1	2860	tags=44%, list=15%, signal=52%
CLASPER_LYMPHATIC_VESSELS_DURING_METASTASIS_UP	CLASPER_LYMPHATIC_VESSELS_DURING_METASTASIS_UP	Details ...	18	0.616734	1.58191	0.0513834	0.107908	1	2086	tags=44%, list=11%, signal=50%
KIM_GERMINAL_CENTER_T_HELPER_DN	KIM_GERMINAL_CENTER_T_HELPER_DN	Details ...	21	0.578504	1.58177	0.0321285	0.107888	1	5737	tags=71%, list=31%, signal=103%
HU_ANGIOGENESIS_UP	HU_ANGIOGENESIS_UP	Details ...	19	0.50961	1.58148	0.0409357	0.107976	1	4566	tags=47%, list=24%, signal=63%
MULLIGHAN_NPM1_SIGNATURE_3_DN	MULLIGHAN_NPM1_SIGNATURE_3_DN	Details ...	153	0.372468	1.58124	0.0158416	0.108054	1	2421	tags=25%, list=13%, signal=29%
PID_ENDOTHELIN_PATHWAY	PID_ENDOTHELIN_PATHWAY	Details ...	63	0.435716	1.58022	0.0363289	0.108668	1	4406	tags=44%, list=24%, signal=58%
BIOCARTA_AMI_PATHWAY	BIOCARTA_AMI_PATHWAY	Details ...	20	0.687505	1.5789	0.0252918	0.109377	1	5054	tags=80%, list=27%, signal=109%
YAMASHITA_METHYLATED_IN_PROSTATE_CANCER	YAMASHITA_METHYLATED_IN_PROSTATE_CANCER	Details ...	55	0.459755	1.57822	0.0329457	0.109758	1	3598	tags=36%, list=19%, signal=45%
REACTOME_GLUCAGON_SIGNALING_IN_METABOLIC_REGULATION	REACTOME_GLUCAGON_SIGNALING_IN_METABOLIC_REGULATION	Details ...	33	0.523559	1.5773	0.026694	0.110286	1	3626	tags=45%, list=19%, signal=56%
APPEL_IMATINIB_RESPONSE	APPEL_IMATINIB_RESPONSE	Details ...	32	0.572588	1.57712	0.0793651	0.11029	1	6357	tags=69%, list=34%, signal=104%
KIM_MYCN_AMPLIFICATION_TARGETS_UP	KIM_MYCN_AMPLIFICATION_TARGETS_UP	Details ...	88	0.375505	1.57607	0.0132576	0.110896	1	3861	tags=35%, list=21%, signal=44%
YAGI_AML_WITH_11Q23_REARRANGED	YAGI_AML_WITH_11Q23_REARRANGED	Details ...	332	0.333514	1.5754	0.00596422	0.111188	1	3838	tags=30%, list=21%, signal=38%
ZHAN_MULTIPLE_MYELOMA_MF_UP	ZHAN_MULTIPLE_MYELOMA_MF_UP	Details ...	44	0.45768	1.57514	0.028626	0.11122	1	3828	tags=45%, list=20%, signal=57%
PID_PDGFRA_PATHWAY	PID_PDGFRA_PATHWAY	Details ...	22	0.527404	1.57461	0.0373281	0.111471	1	2593	tags=36%, list=14%, signal=42%
LEE_LIVER_CANCER_MYC_DN	LEE_LIVER_CANCER_MYC_DN	Details ...	60	0.433913	1.57451	0.0136719	0.111398	1	4779	tags=45%, list=26%, signal=60%
RORIE_TARGETS_OF_EWSR1_FLI1_FUSION_DN	RORIE_TARGETS_OF_EWSR1_FLI1_FUSION_DN	Details ...	29	0.580734	1.57445	0.0593047	0.111322	1	3937	tags=52%, list=21%, signal=65%
BIOCARTA_RHO_PATHWAY	BIOCARTA_RHO_PATHWAY	Details ...	32	0.48578	1.5734	0.0504854	0.111977	1	2214	tags=28%, list=12%, signal=32%
KEGG_ADIPOCYTOKINE_SIGNALING_PATHWAY	KEGG_ADIPOCYTOKINE_SIGNALING_PATHWAY	Details ...	67	0.412948	1.57314	0.0254902	0.112006	1	2600	tags=28%, list=14%, signal=33%
GARGALOVIC_RESPONSE_TO_OXIDIZED_PHOSPHOLIPIDS_GREY_DN	GARGALOVIC_RESPONSE_TO_OXIDIZED_PHOSPHOLIPIDS_GREY_DN	Details ...	62	0.408964	1.5725	0.0273438	0.112302	1	4703	tags=45%, list=25%, signal=60%
MIKKELSEN_ES_HCP_WITH_H3_UNMETHYLATED	MIKKELSEN_ES_HCP_WITH_H3_UNMETHYLATED	Details ...	57	0.453938	1.5725	0.032	0.112178	1	3857	tags=35%, list=21%, signal=44%
SENESE_HDAC3_TARGETS_UP	SENESE_HDAC3_TARGETS_UP	Details ...	466	0.378894	1.57068	0.0417457	0.113304	1	3852	tags=33%, list=21%, signal=40%
ROSS_AML_WITH_AML1_ETO_FUSION	ROSS_AML_WITH_AML1_ETO_FUSION	Details ...	74	0.401369	1.57046	0.0200803	0.113317	1	4472	tags=39%, list=24%, signal=51%
CHEN_ETV5_TARGETS_SERTOLI	CHEN_ETV5_TARGETS_SERTOLI	Details ...	18	0.660275	1.57029	0.0556622	0.113318	1	4024	tags=61%, list=22%, signal=78%
LEE_LIVER_CANCER_E2F1_UP	LEE_LIVER_CANCER_E2F1_UP	Details ...	62	0.442904	1.57017	0.0335306	0.113276	1	4213	tags=42%, list=23%, signal=54%
SEITZ_NEOPLASTIC_TRANSFORMATION_BY_8P_DELETION_DN	SEITZ_NEOPLASTIC_TRANSFORMATION_BY_8P_DELETION_DN	Details ...	30	0.495258	1.56954	0.0576541	0.113563	1	6257	tags=70%, list=33%, signal=105%
LI_INDUCED_T_TO_NATURAL_KILLER_DN	LI_INDUCED_T_TO_NATURAL_KILLER_DN	Details ...	110	0.402351	1.5682	0.0285714	0.114462	1	2368	tags=25%, list=13%, signal=29%
MONNIER_POSTRADIATION_TUMOR_ESCAPE_DN	MONNIER_POSTRADIATION_TUMOR_ESCAPE_DN	Details ...	346	0.32312	1.56817	0.0140562	0.114353	1	3044	tags=23%, list=16%, signal=27%
LIN_TUMOR_ESCAPE_FROM_IMMUNE_ATTACK	LIN_TUMOR_ESCAPE_FROM_IMMUNE_ATTACK	Details ...	16	0.548501	1.56816	0.036	0.114232	1	3454	tags=44%, list=18%, signal=54%
SCHAEFFER_SOX9_TARGETS_IN_PROSTATE_DEVELOPMENT_DN	SCHAEFFER_SOX9_TARGETS_IN_PROSTATE_DEVELOPMENT_DN	Details ...	44	0.448573	1.56752	0.0335968	0.11459	1	2372	tags=34%, list=13%, signal=39%
SHETH_LIVER_CANCER_VS_TXNIP_LOSS_PAM3	SHETH_LIVER_CANCER_VS_TXNIP_LOSS_PAM3	Details ...	67	0.40852	1.56583	0.0212355	0.115694	1	2474	tags=27%, list=13%, signal=31%
DANG_MYC_TARGETS_DN	DANG_MYC_TARGETS_DN	Details ...	29	0.485817	1.56478	0.0453649	0.116322	1	2915	tags=34%, list=16%, signal=41%
CHEN_NEUROBLASTOMA_COPY_NUMBER_GAINS	CHEN_NEUROBLASTOMA_COPY_NUMBER_GAINS	Details ...	48	0.413803	1.56435	0.0207939	0.116504	1	1774	tags=23%, list=9%, signal=25%
TAKEDA_TARGETS_OF_NUP98_HOXA9_FUSION_6HR_UP	TAKEDA_TARGETS_OF_NUP98_HOXA9_FUSION_6HR_UP	Details ...	77	0.435685	1.56408	0.0262097	0.116574	1	2809	tags=29%, list=15%, signal=33%
PID_REELIN_PATHWAY	PID_REELIN_PATHWAY	Details ...	29	0.495468	1.56406	0.0376238	0.116449	1	3846	tags=48%, list=21%, signal=61%
NING_CHRONIC_OBSTRUCTIVE_PULMONARY_DISEASE_UP	NING_CHRONIC_OBSTRUCTIVE_PULMONARY_DISEASE_UP	Details ...	148	0.377528	1.5632	0.0242915	0.116966	1	3976	tags=35%, list=21%, signal=44%
KANG_GLIS3_TARGETS	KANG_GLIS3_TARGETS	Details ...	36	0.508869	1.56279	0.0302419	0.117123	1	4732	tags=50%, list=25%, signal=67%
PID_SHP2_PATHWAY	PID_SHP2_PATHWAY	Details ...	57	0.459471	1.56229	0.0318091	0.117381	1	1597	tags=23%, list=9%, signal=25%
TURASHVILI_BREAST_LOBULAR_CARCINOMA_VS_LOBULAR_NORMAL_UP	TURASHVILI_BREAST_LOBULAR_CARCINOMA_VS_LOBULAR_NORMAL_UP	Details ...	92	0.409968	1.56218	0.0380228	0.117344	1	2221	tags=27%, list=12%, signal=31%
BIOCARTA_UCALPAIN_PATHWAY	BIOCARTA_UCALPAIN_PATHWAY	Details ...	18	0.580031	1.56204	0.0489237	0.117335	1	2157	tags=39%, list=12%, signal=44%
OXFORD_RALA_OR_RALB_TARGETS_DN	OXFORD_RALA_OR_RALB_TARGETS_DN	Details ...	23	0.543742	1.56161	0.0565302	0.117522	1	2891	tags=39%, list=15%, signal=46%
GENTILE_UV_RESPONSE_CLUSTER_D7	GENTILE_UV_RESPONSE_CLUSTER_D7	Details ...	36	0.436377	1.5613	0.0490798	0.1176	1	2859	tags=36%, list=15%, signal=43%
NAKAMURA_METASTASIS	NAKAMURA_METASTASIS	Details ...	44	0.436047	1.5606	0.0313112	0.117943	1	4461	tags=45%, list=24%, signal=60%
HARRIS_HYPOXIA	HARRIS_HYPOXIA	Details ...	79	0.447619	1.56044	0.0352941	0.117937	1	4520	tags=47%, list=24%, signal=61%
STREICHER_LSM1_TARGETS_UP	STREICHER_LSM1_TARGETS_UP	Details ...	43	0.443542	1.56007	0.0313808	0.118059	1	4520	tags=49%, list=24%, signal=64%
PODAR_RESPONSE_TO_ADAPHOSTIN_UP	PODAR_RESPONSE_TO_ADAPHOSTIN_UP	Details ...	140	0.401368	1.5596	0.040856	0.11829	1	4052	tags=38%, list=22%, signal=48%
REACTOME_NGF_SIGNALLING_VIA_TRKA_FROM_THE_PLASMA_MEMBRANE	REACTOME_NGF_SIGNALLING_VIA_TRKA_FROM_THE_PLASMA_MEMBRANE	Details ...	133	0.374176	1.55949	0.0291829	0.118233	1	4437	tags=39%, list=24%, signal=51%
REACTOME_COMPLEMENT_CASCADE	REACTOME_COMPLEMENT_CASCADE	Details ...	29	0.518189	1.5594	0.055666	0.118163	1	5138	tags=52%, list=27%, signal=71%
DACOSTA_UV_RESPONSE_VIA_ERCC3_TTD_DN	DACOSTA_UV_RESPONSE_VIA_ERCC3_TTD_DN	Details ...	79	0.465957	1.55935	0.0554455	0.118077	1	3828	tags=43%, list=20%, signal=54%
REACTOME_SIGNALING_BY_ERBB2	REACTOME_SIGNALING_BY_ERBB2	Details ...	96	0.372141	1.55863	0.0210325	0.118468	1	2851	tags=28%, list=15%, signal=33%
RORIE_TARGETS_OF_EWSR1_FLI1_FUSION_UP	RORIE_TARGETS_OF_EWSR1_FLI1_FUSION_UP	Details ...	29	0.472996	1.55854	0.0292398	0.118404	1	1431	tags=24%, list=8%, signal=26%
JIANG_AGING_HYPOTHALAMUS_DN	JIANG_AGING_HYPOTHALAMUS_DN	Details ...	40	0.453596	1.55815	0.0376238	0.118555	1	4489	tags=48%, list=24%, signal=62%
NIELSEN_GIST_AND_SYNOVIAL_SARCOMA_DN	NIELSEN_GIST_AND_SYNOVIAL_SARCOMA_DN	Details ...	20	0.638734	1.55738	0.0850277	0.118989	1	2956	tags=50%, list=16%, signal=59%
HAN_SATB1_TARGETS_UP	HAN_SATB1_TARGETS_UP	Details ...	378	0.315146	1.55526	0.00804829	0.12033	1	4653	tags=34%, list=25%, signal=44%
PID_FGF_PATHWAY	PID_FGF_PATHWAY	Details ...	55	0.425302	1.55373	0.0298211	0.121313	1	4385	tags=44%, list=23%, signal=57%
RUAN_RESPONSE_TO_TNF_TROGLITAZONE_DN	RUAN_RESPONSE_TO_TNF_TROGLITAZONE_DN	Details ...	41	0.436529	1.55316	0.0404858	0.121638	1	3186	tags=34%, list=17%, signal=41%
FIGUEROA_AML_METHYLATION_CLUSTER_6_UP	FIGUEROA_AML_METHYLATION_CLUSTER_6_UP	Details ...	125	0.335096	1.55237	0.00976562	0.122105	1	2377	tags=25%, list=13%, signal=28%
REACTOME_REGULATION_OF_INSULIN_SECRETION_BY_GLUCAGON_LIKE_PEPTIDE1	REACTOME_REGULATION_OF_INSULIN_SECRETION_BY_GLUCAGON_LIKE_PEPTIDE1	Details ...	42	0.483913	1.55201	0.0301811	0.122255	1	5130	tags=57%, list=27%, signal=79%
MCBRYAN_PUBERTAL_BREAST_6_7WK_DN	MCBRYAN_PUBERTAL_BREAST_6_7WK_DN	Details ...	76	0.404958	1.55173	0.0215264	0.122338	1	1928	tags=25%, list=10%, signal=28%
KEGG_BASAL_CELL_CARCINOMA	KEGG_BASAL_CELL_CARCINOMA	Details ...	55	0.447841	1.55167	0.0392157	0.122238	1	4347	tags=40%, list=23%, signal=52%
GRAESSMANN_RESPONSE_TO_MC_AND_SERUM_DEPRIVATION_UP	GRAESSMANN_RESPONSE_TO_MC_AND_SERUM_DEPRIVATION_UP	Details ...	200	0.380398	1.55104	0.0410959	0.122595	1	2473	tags=22%, list=13%, signal=25%
REACTOME_INWARDLY_RECTIFYING_K_CHANNELS	REACTOME_INWARDLY_RECTIFYING_K_CHANNELS	Details ...	31	0.464034	1.55066	0.023166	0.122752	1	2503	tags=26%, list=13%, signal=30%
TAKEDA_TARGETS_OF_NUP98_HOXA9_FUSION_16D_UP	TAKEDA_TARGETS_OF_NUP98_HOXA9_FUSION_16D_UP	Details ...	162	0.417446	1.55007	0.0441767	0.123043	1	3633	tags=30%, list=19%, signal=36%
KIM_MYCN_AMPLIFICATION_TARGETS_DN	KIM_MYCN_AMPLIFICATION_TARGETS_DN	Details ...	93	0.387644	1.54948	0.0349515	0.123341	1	3471	tags=32%, list=19%, signal=39%
AMIT_EGF_RESPONSE_240_MCF10A	AMIT_EGF_RESPONSE_240_MCF10A	Details ...	20	0.548035	1.54914	0.0418327	0.123439	1	1218	tags=25%, list=7%, signal=27%
HENDRICKS_SMARCA4_TARGETS_DN	HENDRICKS_SMARCA4_TARGETS_DN	Details ...	47	0.424133	1.5491	0.0410156	0.123341	1	1636	tags=19%, list=9%, signal=21%
DASU_IL6_SIGNALING_UP	DASU_IL6_SIGNALING_UP	Details ...	58	0.440243	1.54893	0.0553435	0.123318	1	3840	tags=40%, list=21%, signal=50%
BIOCARTA_COMP_PATHWAY	BIOCARTA_COMP_PATHWAY	Details ...	19	0.608174	1.54887	0.0633947	0.12324	1	5138	tags=68%, list=27%, signal=94%
FERREIRA_EWINGS_SARCOMA_UNSTABLE_VS_STABLE_DN	FERREIRA_EWINGS_SARCOMA_UNSTABLE_VS_STABLE_DN	Details ...	93	0.400151	1.54881	0.0383065	0.123145	1	5890	tags=55%, list=31%, signal=80%
HOWLIN_CITED1_TARGETS_1_DN	HOWLIN_CITED1_TARGETS_1_DN	Details ...	35	0.48929	1.54742	0.051756	0.124076	1	2238	tags=31%, list=12%, signal=36%
ICHIBA_GRAFT_VERSUS_HOST_DISEASE_35D_DN	ICHIBA_GRAFT_VERSUS_HOST_DISEASE_35D_DN	Details ...	49	0.414362	1.5474	0.03125	0.123952	1	3474	tags=35%, list=19%, signal=42%
MACLACHLAN_BRCA1_TARGETS_DN	MACLACHLAN_BRCA1_TARGETS_DN	Details ...	16	0.584253	1.54597	0.0445736	0.12498	1	1819	tags=38%, list=10%, signal=42%
MOREAUX_MULTIPLE_MYELOMA_BY_TACI_UP	MOREAUX_MULTIPLE_MYELOMA_BY_TACI_UP	Details ...	384	0.320576	1.54513	0.00194932	0.12541	1	3608	tags=26%, list=19%, signal=31%
MILI_PSEUDOPODIA_CHEMOTAXIS_UP	MILI_PSEUDOPODIA_CHEMOTAXIS_UP	Details ...	69	0.410087	1.54354	0.0279441	0.126467	1	2287	tags=25%, list=12%, signal=28%
WANG_IMMORTALIZED_BY_HOXA9_AND_MEIS1_DN	WANG_IMMORTALIZED_BY_HOXA9_AND_MEIS1_DN	Details ...	22	0.617472	1.54347	0.0638723	0.126397	1	3853	tags=55%, list=21%, signal=69%
SILIGAN_BOUND_BY_EWS_FLT1_FUSION	SILIGAN_BOUND_BY_EWS_FLT1_FUSION	Details ...	45	0.424313	1.54204	0.0288462	0.127346	1	3258	tags=36%, list=17%, signal=43%
ZHOU_INFLAMMATORY_RESPONSE_LPS_UP	ZHOU_INFLAMMATORY_RESPONSE_LPS_UP	Details ...	359	0.329682	1.54188	0.00384615	0.127313	1	3614	tags=26%, list=19%, signal=31%
KRASNOSELSKAYA_ILF3_TARGETS_DN	KRASNOSELSKAYA_ILF3_TARGETS_DN	Details ...	44	0.423914	1.54144	0.0339321	0.127501	1	1622	tags=25%, list=9%, signal=27%
WATTEL_AUTONOMOUS_THYROID_ADENOMA_UP	WATTEL_AUTONOMOUS_THYROID_ADENOMA_UP	Details ...	69	0.383131	1.54071	0.0272904	0.127924	1	3147	tags=33%, list=17%, signal=40%
GARCIA_TARGETS_OF_FLI1_AND_DAX1_UP	GARCIA_TARGETS_OF_FLI1_AND_DAX1_UP	Details ...	54	0.409875	1.54058	0.0422535	0.127887	1	4635	tags=46%, list=25%, signal=61%
CARD_MIR302A_TARGETS	CARD_MIR302A_TARGETS	Details ...	77	0.400998	1.54049	0.038835	0.12781	1	2677	tags=31%, list=14%, signal=36%
TRAYNOR_RETT_SYNDROM_DN	TRAYNOR_RETT_SYNDROM_DN	Details ...	17	0.513138	1.54025	0.0629921	0.127847	1	4327	tags=59%, list=23%, signal=76%
LUI_THYROID_CANCER_PAX8_PPARG_UP	LUI_THYROID_CANCER_PAX8_PPARG_UP	Details ...	42	0.417053	1.54024	0.0348162	0.127718	1	1793	tags=24%, list=10%, signal=26%
DAVICIONI_PAX_FOXO1_SIGNATURE_IN_ARMS_DN	DAVICIONI_PAX_FOXO1_SIGNATURE_IN_ARMS_DN	Details ...	20	0.513159	1.5399	0.0582329	0.127848	1	3580	tags=40%, list=19%, signal=49%
BIOCARTA_AT1R_PATHWAY	BIOCARTA_AT1R_PATHWAY	Details ...	32	0.452206	1.53796	0.0365112	0.129163	1	4176	tags=50%, list=22%, signal=64%
SENESE_HDAC1_AND_HDAC2_TARGETS_UP	SENESE_HDAC1_AND_HDAC2_TARGETS_UP	Details ...	220	0.379158	1.53749	0.0397727	0.129372	1	3979	tags=33%, list=21%, signal=42%
PID_INTEGRIN_A4B1_PATHWAY	PID_INTEGRIN_A4B1_PATHWAY	Details ...	32	0.459225	1.53718	0.047259	0.129458	1	4008	tags=44%, list=21%, signal=56%
BEIER_GLIOMA_STEM_CELL_DN	BEIER_GLIOMA_STEM_CELL_DN	Details ...	62	0.437236	1.53653	0.0452756	0.129803	1	3203	tags=31%, list=17%, signal=37%
HESS_TARGETS_OF_HOXA9_AND_MEIS1_DN	HESS_TARGETS_OF_HOXA9_AND_MEIS1_DN	Details ...	75	0.479897	1.53607	0.0830189	0.130012	1	3859	tags=40%, list=21%, signal=50%
REACTOME_NEPHRIN_INTERACTIONS	REACTOME_NEPHRIN_INTERACTIONS	Details ...	19	0.544739	1.53594	0.0462777	0.12997	1	3103	tags=37%, list=17%, signal=44%
REACTOME_PROSTACYCLIN_SIGNALLING_THROUGH_PROSTACYCLIN_RECEPTOR	REACTOME_PROSTACYCLIN_SIGNALLING_THROUGH_PROSTACYCLIN_RECEPTOR	Details ...	19	0.56789	1.53532	0.0583501	0.130344	1	3293	tags=42%, list=18%, signal=51%
ZHENG_IL22_SIGNALING_DN	ZHENG_IL22_SIGNALING_DN	Details ...	38	0.410601	1.5344	0.026	0.130891	1	3343	tags=37%, list=18%, signal=45%
REACTOME_PI_3K_CASCADE	REACTOME_PI_3K_CASCADE	Details ...	54	0.421298	1.53437	0.0340681	0.130779	1	2702	tags=28%, list=14%, signal=32%
SCHLINGEMANN_SKIN_CARCINOGENESIS_TPA_DN	SCHLINGEMANN_SKIN_CARCINOGENESIS_TPA_DN	Details ...	25	0.496653	1.53384	0.0362173	0.131059	1	631	tags=20%, list=3%, signal=21%
BIDUS_METASTASIS_DN	BIDUS_METASTASIS_DN	Details ...	146	0.38196	1.53318	0.0480962	0.131447	1	3837	tags=37%, list=21%, signal=46%
BENPORATH_OCT4_TARGETS	BENPORATH_OCT4_TARGETS	Details ...	275	0.308427	1.53242	0.00776699	0.131905	1	2524	tags=21%, list=13%, signal=24%
WESTON_VEGFA_TARGETS_3HR	WESTON_VEGFA_TARGETS_3HR	Details ...	69	0.417879	1.53232	0.0473373	0.13184	1	4123	tags=35%, list=22%, signal=44%
POMEROY_MEDULLOBLASTOMA_PROGNOSIS_UP	POMEROY_MEDULLOBLASTOMA_PROGNOSIS_UP	Details ...	43	0.428075	1.53186	0.0439122	0.132071	1	4581	tags=49%, list=24%, signal=65%
KATSANOU_ELAVL1_TARGETS_DN	KATSANOU_ELAVL1_TARGETS_DN	Details ...	141	0.342241	1.53131	0.0194932	0.132402	1	1859	tags=22%, list=10%, signal=24%
REACTOME_THROMBIN_SIGNALLING_THROUGH_PROTEINASE_ACTIVATED_RECEPTORS_PARS	REACTOME_THROMBIN_SIGNALLING_THROUGH_PROTEINASE_ACTIVATED_RECEPTORS_PARS	Details ...	32	0.489626	1.53105	0.0551181	0.132476	1	4175	tags=44%, list=22%, signal=56%
GROSS_HYPOXIA_VIA_ELK3_DN	GROSS_HYPOXIA_VIA_ELK3_DN	Details ...	149	0.393419	1.53094	0.0522244	0.132418	1	4571	tags=38%, list=24%, signal=50%
HELLER_HDAC_TARGETS_UP	HELLER_HDAC_TARGETS_UP	Details ...	296	0.324089	1.5307	0.0204918	0.132474	1	3679	tags=27%, list=20%, signal=33%
CROONQUIST_NRAS_VS_STROMAL_STIMULATION_UP	CROONQUIST_NRAS_VS_STROMAL_STIMULATION_UP	Details ...	37	0.465833	1.53002	0.0685714	0.132859	1	6353	tags=62%, list=34%, signal=94%
KAMIKUBO_MYELOID_MN1_NETWORK	KAMIKUBO_MYELOID_MN1_NETWORK	Details ...	19	0.52351	1.52903	0.0469667	0.133444	1	4647	tags=53%, list=25%, signal=70%
BONCI_TARGETS_OF_MIR15A_AND_MIR16_1	BONCI_TARGETS_OF_MIR15A_AND_MIR16_1	Details ...	89	0.39849	1.52899	0.0367505	0.133349	1	3575	tags=40%, list=19%, signal=50%
AMUNDSON_POOR_SURVIVAL_AFTER_GAMMA_RADIATION_2G	AMUNDSON_POOR_SURVIVAL_AFTER_GAMMA_RADIATION_2G	Details ...	161	0.357085	1.52824	0.036965	0.133765	1	3985	tags=40%, list=21%, signal=50%
FIGUEROA_AML_METHYLATION_CLUSTER_4_UP	FIGUEROA_AML_METHYLATION_CLUSTER_4_UP	Details ...	97	0.358825	1.52787	0.022869	0.133894	1	3072	tags=29%, list=16%, signal=34%
HUTTMANN_B_CLL_POOR_SURVIVAL_UP	HUTTMANN_B_CLL_POOR_SURVIVAL_UP	Details ...	252	0.354222	1.52742	0.0363636	0.134146	1	3600	tags=28%, list=19%, signal=34%
LEE_LIVER_CANCER_HEPATOBLAST	LEE_LIVER_CANCER_HEPATOBLAST	Details ...	16	0.594238	1.52614	0.0789474	0.135041	1	5321	tags=75%, list=28%, signal=105%
GAVIN_FOXP3_TARGETS_CLUSTER_P4	GAVIN_FOXP3_TARGETS_CLUSTER_P4	Details ...	93	0.388938	1.52596	0.0335968	0.135044	1	3496	tags=32%, list=19%, signal=39%
NIKOLSKY_BREAST_CANCER_15Q26_AMPLICON	NIKOLSKY_BREAST_CANCER_15Q26_AMPLICON	Details ...	17	0.648977	1.52444	0.0725191	0.136046	1	3657	tags=59%, list=20%, signal=73%
DOANE_BREAST_CANCER_CLASSES_DN	DOANE_BREAST_CANCER_CLASSES_DN	Details ...	32	0.469759	1.52379	0.0546139	0.136466	1	1886	tags=28%, list=10%, signal=31%
THEODOROU_MAMMARY_TUMORIGENESIS	THEODOROU_MAMMARY_TUMORIGENESIS	Details ...	29	0.501301	1.52363	0.03125	0.136423	1	2640	tags=38%, list=14%, signal=44%
NAKAJIMA_MAST_CELL	NAKAJIMA_MAST_CELL	Details ...	45	0.473796	1.52341	0.0550098	0.136442	1	3964	tags=44%, list=21%, signal=56%
BRACHAT_RESPONSE_TO_CAMPTOTHECIN_UP	BRACHAT_RESPONSE_TO_CAMPTOTHECIN_UP	Details ...	26	0.464235	1.52312	0.0610236	0.136537	1	4930	tags=46%, list=26%, signal=63%
ZWANG_CLASS_3_TRANSIENTLY_INDUCED_BY_EGF	ZWANG_CLASS_3_TRANSIENTLY_INDUCED_BY_EGF	Details ...	209	0.421785	1.52309	0.094162	0.136421	1	3740	tags=34%, list=20%, signal=42%
FERRANDO_T_ALL_WITH_MLL_ENL_FUSION_UP	FERRANDO_T_ALL_WITH_MLL_ENL_FUSION_UP	Details ...	85	0.395727	1.52299	0.0418327	0.136339	1	3558	tags=28%, list=19%, signal=35%
GNATENKO_PLATELET_SIGNATURE	GNATENKO_PLATELET_SIGNATURE	Details ...	44	0.492351	1.52261	0.0742972	0.136478	1	3885	tags=41%, list=21%, signal=52%
REACTOME_SIGNALING_BY_EGFR_IN_CANCER	REACTOME_SIGNALING_BY_EGFR_IN_CANCER	Details ...	104	0.370432	1.52261	0.0294695	0.136338	1	2851	tags=28%, list=15%, signal=33%
PID_LYSOPHOSPHOLIPID_PATHWAY	PID_LYSOPHOSPHOLIPID_PATHWAY	Details ...	65	0.423208	1.5226	0.0426357	0.136211	1	3608	tags=40%, list=19%, signal=49%
REACTOME_LIPID_DIGESTION_MOBILIZATION_AND_TRANSPORT	REACTOME_LIPID_DIGESTION_MOBILIZATION_AND_TRANSPORT	Details ...	44	0.517778	1.52251	0.0296443	0.136139	1	4088	tags=52%, list=22%, signal=67%
AIYAR_COBRA1_TARGETS_UP	AIYAR_COBRA1_TARGETS_UP	Details ...	38	0.420636	1.52221	0.0516252	0.136227	1	4168	tags=39%, list=22%, signal=51%
REACTOME_REGULATION_OF_WATER_BALANCE_BY_RENAL_AQUAPORINS	REACTOME_REGULATION_OF_WATER_BALANCE_BY_RENAL_AQUAPORINS	Details ...	43	0.452498	1.52199	0.0367347	0.13624	1	3348	tags=37%, list=18%, signal=45%
SHETH_LIVER_CANCER_VS_TXNIP_LOSS_PAM2	SHETH_LIVER_CANCER_VS_TXNIP_LOSS_PAM2	Details ...	144	0.339232	1.52192	0.0189394	0.136153	1	2879	tags=26%, list=15%, signal=31%
IWANAGA_CARCINOGENESIS_BY_KRAS_DN	IWANAGA_CARCINOGENESIS_BY_KRAS_DN	Details ...	118	0.342349	1.52086	0.0246212	0.13692	1	2609	tags=25%, list=14%, signal=29%
GRADE_COLON_CANCER_DN	GRADE_COLON_CANCER_DN	Details ...	31	0.447729	1.51945	0.0348162	0.137897	1	1095	tags=19%, list=6%, signal=21%
GENTILE_UV_RESPONSE_CLUSTER_D8	GENTILE_UV_RESPONSE_CLUSTER_D8	Details ...	39	0.450791	1.51865	0.0439122	0.13845	1	3951	tags=44%, list=21%, signal=55%
RUTELLA_RESPONSE_TO_HGF_UP	RUTELLA_RESPONSE_TO_HGF_UP	Details ...	397	0.360133	1.51779	0.0567108	0.138984	1	3837	tags=29%, list=21%, signal=36%
MENSE_HYPOXIA_UP	MENSE_HYPOXIA_UP	Details ...	93	0.40974	1.51759	0.0719697	0.138976	1	4952	tags=43%, list=26%, signal=58%
NGUYEN_NOTCH1_TARGETS_UP	NGUYEN_NOTCH1_TARGETS_UP	Details ...	29	0.423831	1.51701	0.0489237	0.139311	1	3265	tags=41%, list=17%, signal=50%
KOKKINAKIS_METHIONINE_DEPRIVATION_48HR_UP	KOKKINAKIS_METHIONINE_DEPRIVATION_48HR_UP	Details ...	124	0.368629	1.51682	0.0366089	0.13934	1	1795	tags=23%, list=10%, signal=26%
BREDEMEYER_RAG_SIGNALING_NOT_VIA_ATM_UP	BREDEMEYER_RAG_SIGNALING_NOT_VIA_ATM_UP	Details ...	58	0.373723	1.51613	0.0222222	0.13975	1	2243	tags=22%, list=12%, signal=25%
KYNG_NORMAL_AGING_UP	KYNG_NORMAL_AGING_UP	Details ...	16	0.518562	1.51534	0.0656064	0.140206	1	5352	tags=56%, list=29%, signal=79%
DUAN_PRDM5_TARGETS	DUAN_PRDM5_TARGETS	Details ...	76	0.374363	1.51487	0.0228216	0.140462	1	3334	tags=28%, list=18%, signal=33%
REACTOME_ABC_FAMILY_PROTEINS_MEDIATED_TRANSPORT	REACTOME_ABC_FAMILY_PROTEINS_MEDIATED_TRANSPORT	Details ...	33	0.460523	1.51437	0.0461847	0.140682	1	2986	tags=33%, list=16%, signal=40%
ST_MYOCYTE_AD_PATHWAY	ST_MYOCYTE_AD_PATHWAY	Details ...	27	0.448193	1.51387	0.0340265	0.14094	1	2591	tags=26%, list=14%, signal=30%
BOYLAN_MULTIPLE_MYELOMA_D_UP	BOYLAN_MULTIPLE_MYELOMA_D_UP	Details ...	84	0.351178	1.51252	0.0201207	0.141893	1	1744	tags=20%, list=9%, signal=22%
WEBER_METHYLATED_IN_COLON_CANCER	WEBER_METHYLATED_IN_COLON_CANCER	Details ...	18	0.517871	1.51223	0.0538922	0.141955	1	1614	tags=28%, list=9%, signal=30%
MASSARWEH_RESPONSE_TO_ESTRADIOL	MASSARWEH_RESPONSE_TO_ESTRADIOL	Details ...	58	0.400182	1.51135	0.0442804	0.142558	1	3854	tags=40%, list=21%, signal=50%
XU_GH1_EXOGENOUS_TARGETS_UP	XU_GH1_EXOGENOUS_TARGETS_UP	Details ...	73	0.374881	1.51128	0.00795229	0.142482	1	4254	tags=36%, list=23%, signal=46%
RAY_TUMORIGENESIS_BY_ERBB2_CDC25A_DN	RAY_TUMORIGENESIS_BY_ERBB2_CDC25A_DN	Details ...	148	0.350809	1.51095	0.0409836	0.14261	1	3670	tags=29%, list=20%, signal=36%
DEMAGALHAES_AGING_DN	DEMAGALHAES_AGING_DN	Details ...	15	0.544578	1.51077	0.049904	0.142603	1	497	tags=20%, list=3%, signal=21%
REACTOME_G_ALPHA_Q_SIGNALLING_EVENTS	REACTOME_G_ALPHA_Q_SIGNALLING_EVENTS	Details ...	176	0.385559	1.51058	0.0286807	0.142595	1	4406	tags=40%, list=24%, signal=52%
YAO_TEMPORAL_RESPONSE_TO_PROGESTERONE_CLUSTER_6	YAO_TEMPORAL_RESPONSE_TO_PROGESTERONE_CLUSTER_6	Details ...	71	0.391173	1.5101	0.040568	0.142871	1	3660	tags=32%, list=20%, signal=40%
MATZUK_CENTRAL_FOR_FEMALE_FERTILITY	MATZUK_CENTRAL_FOR_FEMALE_FERTILITY	Details ...	28	0.461429	1.51008	0.0391389	0.142745	1	3858	tags=43%, list=21%, signal=54%
GARGALOVIC_RESPONSE_TO_OXIDIZED_PHOSPHOLIPIDS_MAGENTA_UP	GARGALOVIC_RESPONSE_TO_OXIDIZED_PHOSPHOLIPIDS_MAGENTA_UP	Details ...	26	0.516194	1.50929	0.0910816	0.143246	1	3642	tags=50%, list=19%, signal=62%
NABA_SECRETED_FACTORS	NABA_SECRETED_FACTORS	Details ...	315	0.368164	1.50904	0.0209125	0.143292	1	2931	tags=23%, list=16%, signal=26%
JOHNSTONE_PARVB_TARGETS_2_UP	JOHNSTONE_PARVB_TARGETS_2_UP	Details ...	129	0.404664	1.50871	0.0607843	0.143383	1	4793	tags=36%, list=26%, signal=49%
LEE_AGING_CEREBELLUM_UP	LEE_AGING_CEREBELLUM_UP	Details ...	83	0.387207	1.50837	0.0485437	0.143536	1	4090	tags=36%, list=22%, signal=46%
MANTOVANI_NFKB_TARGETS_UP	MANTOVANI_NFKB_TARGETS_UP	Details ...	42	0.432822	1.50832	0.0378072	0.143447	1	3227	tags=29%, list=17%, signal=34%
HUI_MAPK14_TARGETS_UP	HUI_MAPK14_TARGETS_UP	Details ...	20	0.504856	1.50757	0.0549898	0.143931	1	3951	tags=40%, list=21%, signal=51%
ZEMBUTSU_SENSITIVITY_TO_FLUOROURACIL	ZEMBUTSU_SENSITIVITY_TO_FLUOROURACIL	Details ...	16	0.512359	1.50746	0.0580271	0.143884	1	1097	tags=19%, list=6%, signal=20%
PID_ARF6_TRAFFICKING_PATHWAY	PID_ARF6_TRAFFICKING_PATHWAY	Details ...	48	0.458403	1.50744	0.0559846	0.143757	1	1705	tags=25%, list=9%, signal=27%
PEDERSEN_METASTASIS_BY_ERBB2_ISOFORM_1	PEDERSEN_METASTASIS_BY_ERBB2_ISOFORM_1	Details ...	43	0.495829	1.50698	0.0981481	0.143999	1	4414	tags=44%, list=24%, signal=58%
KIM_HYPOXIA	KIM_HYPOXIA	Details ...	25	0.525775	1.50652	0.0960784	0.144229	1	5311	tags=56%, list=28%, signal=78%
MEISSNER_NPC_HCP_WITH_H3K4ME2_AND_H3K27ME3	MEISSNER_NPC_HCP_WITH_H3K4ME2_AND_H3K27ME3	Details ...	334	0.366169	1.50598	0.054902	0.144553	1	4078	tags=34%, list=22%, signal=43%
PID_INTEGRIN2_PATHWAY	PID_INTEGRIN2_PATHWAY	Details ...	28	0.564059	1.50471	0.0651731	0.145451	1	1829	tags=29%, list=10%, signal=32%
LU_AGING_BRAIN_DN	LU_AGING_BRAIN_DN	Details ...	149	0.352496	1.5046	0.0428016	0.145399	1	3830	tags=34%, list=20%, signal=42%
RUTELLA_RESPONSE_TO_HGF_VS_CSF2RB_AND_IL4_UP	RUTELLA_RESPONSE_TO_HGF_VS_CSF2RB_AND_IL4_UP	Details ...	389	0.369538	1.50436	0.0655106	0.14545	1	4889	tags=39%, list=26%, signal=52%
MULLIGHAN_MLL_SIGNATURE_2_DN	MULLIGHAN_MLL_SIGNATURE_2_DN	Details ...	263	0.31168	1.50435	0.00990099	0.145312	1	3334	tags=25%, list=18%, signal=30%
MCBRYAN_PUBERTAL_BREAST_5_6WK_DN	MCBRYAN_PUBERTAL_BREAST_5_6WK_DN	Details ...	128	0.370731	1.50433	0.0448343	0.145192	1	4544	tags=38%, list=24%, signal=50%
SARTIPY_NORMAL_AT_INSULIN_RESISTANCE_DN	SARTIPY_NORMAL_AT_INSULIN_RESISTANCE_DN	Details ...	18	0.516249	1.50374	0.0704225	0.14553	1	1536	tags=39%, list=8%, signal=42%
PLASARI_TGFB1_SIGNALING_VIA_NFIC_1HR_UP	PLASARI_TGFB1_SIGNALING_VIA_NFIC_1HR_UP	Details ...	33	0.4531	1.50372	0.0530303	0.145411	1	6247	tags=70%, list=33%, signal=104%
TAKEDA_TARGETS_OF_NUP98_HOXA9_FUSION_6HR_DN	TAKEDA_TARGETS_OF_NUP98_HOXA9_FUSION_6HR_DN	Details ...	38	0.473087	1.50371	0.057377	0.145273	1	5606	tags=55%, list=30%, signal=79%
MCBRYAN_PUBERTAL_BREAST_4_5WK_UP	MCBRYAN_PUBERTAL_BREAST_4_5WK_UP	Details ...	257	0.343029	1.50286	0.0368217	0.145779	1	3562	tags=29%, list=19%, signal=36%
REACTOME_ACTIVATION_OF_CHAPERONE_GENES_BY_XBP1S	REACTOME_ACTIVATION_OF_CHAPERONE_GENES_BY_XBP1S	Details ...	42	0.458959	1.50274	0.086	0.145738	1	2661	tags=31%, list=14%, signal=36%
DAVIES_MULTIPLE_MYELOMA_VS_MGUS_DN	DAVIES_MULTIPLE_MYELOMA_VS_MGUS_DN	Details ...	28	0.535433	1.50199	0.100569	0.14617	1	5080	tags=61%, list=27%, signal=83%
BONOME_OVARIAN_CANCER_SURVIVAL_OPTIMAL_DEBULKING	BONOME_OVARIAN_CANCER_SURVIVAL_OPTIMAL_DEBULKING	Details ...	226	0.303836	1.50169	0.00401606	0.146269	1	4947	tags=35%, list=26%, signal=48%
DELPUECH_FOXO3_TARGETS_UP	DELPUECH_FOXO3_TARGETS_UP	Details ...	68	0.427946	1.5016	0.0667976	0.146184	1	2456	tags=25%, list=13%, signal=29%
GRYDER_PAX3FOXO1_TOP_ENHANCERS	GRYDER_PAX3FOXO1_TOP_ENHANCERS	Details ...	429	0.310196	1.50133	0.0176471	0.146266	1	3170	tags=25%, list=17%, signal=30%
MEISSNER_NPC_HCP_WITH_H3_UNMETHYLATED	MEISSNER_NPC_HCP_WITH_H3_UNMETHYLATED	Details ...	491	0.321146	1.50119	0.0116054	0.146236	1	2442	tags=20%, list=13%, signal=23%
ROVERSI_GLIOMA_COPY_NUMBER_DN	ROVERSI_GLIOMA_COPY_NUMBER_DN	Details ...	53	0.402369	1.50099	0.0323232	0.14623	1	3226	tags=30%, list=17%, signal=36%
SHETH_LIVER_CANCER_VS_TXNIP_LOSS_PAM4	SHETH_LIVER_CANCER_VS_TXNIP_LOSS_PAM4	Details ...	242	0.32908	1.50056	0.0259481	0.146434	1	2952	tags=23%, list=16%, signal=27%
ALONSO_METASTASIS_DN	ALONSO_METASTASIS_DN	Details ...	24	0.47747	1.49965	0.0606061	0.147006	1	4160	tags=46%, list=22%, signal=59%
CONRAD_STEM_CELL	CONRAD_STEM_CELL	Details ...	39	0.4014	1.49913	0.0352251	0.147309	1	2584	tags=23%, list=14%, signal=27%
RUTELLA_RESPONSE_TO_CSF2RB_AND_IL4_UP	RUTELLA_RESPONSE_TO_CSF2RB_AND_IL4_UP	Details ...	320	0.341715	1.49895	0.0465116	0.147318	1	3828	tags=30%, list=20%, signal=37%
SA_TRKA_RECEPTOR	SA_TRKA_RECEPTOR	Details ...	17	0.556146	1.49877	0.0638723	0.147336	1	2923	tags=41%, list=16%, signal=49%
LENAOUR_DENDRITIC_CELL_MATURATION_UP	LENAOUR_DENDRITIC_CELL_MATURATION_UP	Details ...	113	0.392716	1.49842	0.0586011	0.147463	1	3454	tags=31%, list=18%, signal=38%
REACTOME_RAS_ACTIVATION_UOPN_CA2_INFUX_THROUGH_NMDA_RECEPTOR	REACTOME_RAS_ACTIVATION_UOPN_CA2_INFUX_THROUGH_NMDA_RECEPTOR	Details ...	17	0.513938	1.49785	0.0661323	0.147745	1	2836	tags=41%, list=15%, signal=48%
LUI_THYROID_CANCER_CLUSTER_2	LUI_THYROID_CANCER_CLUSTER_2	Details ...	40	0.415017	1.49726	0.0460653	0.148097	1	3040	tags=30%, list=16%, signal=36%
AMUNDSON_GAMMA_RADIATION_RESISTANCE	AMUNDSON_GAMMA_RADIATION_RESISTANCE	Details ...	20	0.493662	1.49716	0.0514851	0.148039	1	5260	tags=50%, list=28%, signal=69%
DALESSIO_TSA_RESPONSE	DALESSIO_TSA_RESPONSE	Details ...	22	0.537629	1.49688	0.0677291	0.148099	1	3336	tags=50%, list=18%, signal=61%
BALDWIN_PRKCI_TARGETS_UP	BALDWIN_PRKCI_TARGETS_UP	Details ...	32	0.458951	1.49654	0.0578035	0.148196	1	3336	tags=34%, list=18%, signal=42%
WILLERT_WNT_SIGNALING	WILLERT_WNT_SIGNALING	Details ...	22	0.476025	1.4962	0.0532787	0.148364	1	2217	tags=18%, list=12%, signal=21%
PLASARI_NFIC_TARGETS_BASAL_UP	PLASARI_NFIC_TARGETS_BASAL_UP	Details ...	27	0.493656	1.49612	0.0633663	0.14828	1	4360	tags=48%, list=23%, signal=63%
PID_S1P_META_PATHWAY	PID_S1P_META_PATHWAY	Details ...	21	0.531087	1.49487	0.0676983	0.149233	1	3967	tags=52%, list=21%, signal=66%
HASLINGER_B_CLL_WITH_MUTATED_VH_GENES	HASLINGER_B_CLL_WITH_MUTATED_VH_GENES	Details ...	17	0.511791	1.49478	0.0551181	0.149161	1	4234	tags=53%, list=23%, signal=68%
VERHAAK_GLIOBLASTOMA_NEURAL	VERHAAK_GLIOBLASTOMA_NEURAL	Details ...	122	0.371461	1.49375	0.0316832	0.149775	1	4343	tags=39%, list=23%, signal=51%
ST_ADRENERGIC	ST_ADRENERGIC	Details ...	36	0.436989	1.49343	0.0567515	0.14988	1	4385	tags=39%, list=23%, signal=51%
SETLUR_PROSTATE_CANCER_TMPRSS2_ERG_FUSION_DN	SETLUR_PROSTATE_CANCER_TMPRSS2_ERG_FUSION_DN	Details ...	19	0.505287	1.49275	0.0647059	0.150271	1	4462	tags=53%, list=24%, signal=69%
REACTOME_TRAFFICKING_OF_AMPA_RECEPTORS	REACTOME_TRAFFICKING_OF_AMPA_RECEPTORS	Details ...	27	0.447265	1.49269	0.0483871	0.150183	1	4143	tags=44%, list=22%, signal=57%
LIU_TARGETS_OF_VMYB_VS_CMYB_DN	LIU_TARGETS_OF_VMYB_VS_CMYB_DN	Details ...	41	0.45017	1.49228	0.0721248	0.150377	1	3905	tags=34%, list=21%, signal=43%
ODONNELL_TFRC_TARGETS_UP	ODONNELL_TFRC_TARGETS_UP	Details ...	369	0.32068	1.49207	0.014	0.150419	1	4139	tags=30%, list=22%, signal=38%
KEGG_LONG_TERM_POTENTIATION	KEGG_LONG_TERM_POTENTIATION	Details ...	69	0.39242	1.49206	0.0504032	0.150281	1	3742	tags=39%, list=20%, signal=49%
NOUZOVA_METHYLATED_IN_APL	NOUZOVA_METHYLATED_IN_APL	Details ...	58	0.399559	1.49071	0.0243408	0.151243	1	2131	tags=22%, list=11%, signal=25%
CHIANG_LIVER_CANCER_SUBCLASS_CTNNB1_UP	CHIANG_LIVER_CANCER_SUBCLASS_CTNNB1_UP	Details ...	162	0.354399	1.48795	0.0443548	0.153458	1	4403	tags=34%, list=24%, signal=44%
SNIJDERS_AMPLIFIED_IN_HEAD_AND_NECK_TUMORS	SNIJDERS_AMPLIFIED_IN_HEAD_AND_NECK_TUMORS	Details ...	37	0.428817	1.48791	0.0555556	0.15335	1	3520	tags=35%, list=19%, signal=43%
BOYAULT_LIVER_CANCER_SUBCLASS_G3_DN	BOYAULT_LIVER_CANCER_SUBCLASS_G3_DN	Details ...	49	0.488187	1.48766	0.0643154	0.153409	1	4093	tags=47%, list=22%, signal=60%
BANDRES_RESPONSE_TO_CARMUSTIN_WITHOUT_MGMT_48HR_DN	BANDRES_RESPONSE_TO_CARMUSTIN_WITHOUT_MGMT_48HR_DN	Details ...	30	0.447481	1.48759	0.060241	0.153318	1	4273	tags=40%, list=23%, signal=52%
REACTOME_DOWNSTREAM_SIGNAL_TRANSDUCTION	REACTOME_DOWNSTREAM_SIGNAL_TRANSDUCTION	Details ...	90	0.375392	1.48725	0.0434783	0.153457	1	3395	tags=32%, list=18%, signal=39%
XU_HGF_SIGNALING_NOT_VIA_AKT1_6HR	XU_HGF_SIGNALING_NOT_VIA_AKT1_6HR	Details ...	26	0.513062	1.48587	0.0776892	0.154458	1	5879	tags=65%, list=31%, signal=95%
STARK_PREFRONTAL_CORTEX_22Q11_DELETION_UP	STARK_PREFRONTAL_CORTEX_22Q11_DELETION_UP	Details ...	183	0.400829	1.4848	0.0554455	0.155223	1	4206	tags=39%, list=22%, signal=50%
BIOCARTA_SPPA_PATHWAY	BIOCARTA_SPPA_PATHWAY	Details ...	22	0.484367	1.48375	0.0665323	0.155938	1	2899	tags=41%, list=15%, signal=48%
CUI_TCF21_TARGETS_2_UP	CUI_TCF21_TARGETS_2_UP	Details ...	404	0.345787	1.48351	0.042	0.156029	1	1715	tags=21%, list=9%, signal=23%
BIOCARTA_PTEN_PATHWAY	BIOCARTA_PTEN_PATHWAY	Details ...	18	0.531519	1.4835	0.0625	0.155888	1	2591	tags=33%, list=14%, signal=39%
PARK_APL_PATHOGENESIS_DN	PARK_APL_PATHOGENESIS_DN	Details ...	48	0.472418	1.48297	0.0885312	0.156213	1	6702	tags=71%, list=36%, signal=110%
TSENG_IRS1_TARGETS_UP	TSENG_IRS1_TARGETS_UP	Details ...	107	0.353135	1.48275	0.0356436	0.156231	1	1067	tags=17%, list=6%, signal=18%
PID_PTP1B_PATHWAY	PID_PTP1B_PATHWAY	Details ...	51	0.427116	1.48202	0.0549242	0.156715	1	3060	tags=37%, list=16%, signal=44%
LEE_DOUBLE_POLAR_THYMOCYTE	LEE_DOUBLE_POLAR_THYMOCYTE	Details ...	25	0.473348	1.48019	0.0658915	0.158159	1	2053	tags=24%, list=11%, signal=27%
HUMMERICH_SKIN_CANCER_PROGRESSION_UP	HUMMERICH_SKIN_CANCER_PROGRESSION_UP	Details ...	88	0.428684	1.48015	0.0609524	0.158047	1	2702	tags=30%, list=14%, signal=34%
LUI_THYROID_CANCER_CLUSTER_1	LUI_THYROID_CANCER_CLUSTER_1	Details ...	49	0.379134	1.48012	0.0277228	0.157924	1	4300	tags=45%, list=23%, signal=58%
GAUSSMANN_MLL_AF4_FUSION_TARGETS_C_DN	GAUSSMANN_MLL_AF4_FUSION_TARGETS_C_DN	Details ...	18	0.486662	1.479	0.0641283	0.158739	1	1662	tags=28%, list=9%, signal=30%
BOYLAN_MULTIPLE_MYELOMA_PCA3_DN	BOYLAN_MULTIPLE_MYELOMA_PCA3_DN	Details ...	64	0.382667	1.47842	0.0354331	0.15909	1	2545	tags=27%, list=14%, signal=31%
STAMBOLSKY_RESPONSE_TO_VITAMIN_D3_UP	STAMBOLSKY_RESPONSE_TO_VITAMIN_D3_UP	Details ...	76	0.380019	1.47734	0.0458015	0.159875	1	4691	tags=37%, list=25%, signal=49%
MEDINA_SMARCA4_TARGETS	MEDINA_SMARCA4_TARGETS	Details ...	40	0.422792	1.47708	0.0522244	0.159953	1	4094	tags=38%, list=22%, signal=48%
REACTOME_INTRINSIC_PATHWAY	REACTOME_INTRINSIC_PATHWAY	Details ...	15	0.550049	1.47611	0.0764706	0.16061	1	2135	tags=33%, list=11%, signal=38%
BRUINS_UVC_RESPONSE_VIA_TP53_GROUP_D	BRUINS_UVC_RESPONSE_VIA_TP53_GROUP_D	Details ...	253	0.293616	1.47571	0.00574713	0.160813	1	4733	tags=34%, list=25%, signal=45%
RICKMAN_HEAD_AND_NECK_CANCER_A	RICKMAN_HEAD_AND_NECK_CANCER_A	Details ...	94	0.389015	1.47519	0.0575397	0.161121	1	3261	tags=30%, list=17%, signal=36%
REACTOME_G_ALPHA_I_SIGNALLING_EVENTS	REACTOME_G_ALPHA_I_SIGNALLING_EVENTS	Details ...	181	0.392929	1.47511	0.042885	0.16105	1	3739	tags=30%, list=20%, signal=37%
HUANG_GATA2_TARGETS_UP	HUANG_GATA2_TARGETS_UP	Details ...	145	0.410985	1.47461	0.108	0.161332	1	5601	tags=49%, list=30%, signal=69%
DAVICIONI_MOLECULAR_ARMS_VS_ERMS_UP	DAVICIONI_MOLECULAR_ARMS_VS_ERMS_UP	Details ...	314	0.325941	1.47321	0.0358566	0.162397	1	3154	tags=25%, list=17%, signal=30%
STEARMAN_TUMOR_FIELD_EFFECT_UP	STEARMAN_TUMOR_FIELD_EFFECT_UP	Details ...	34	0.502275	1.47212	0.086629	0.163152	1	5650	tags=56%, list=30%, signal=80%
REACTOME_TRANSPORT_TO_THE_GOLGI_AND_SUBSEQUENT_MODIFICATION	REACTOME_TRANSPORT_TO_THE_GOLGI_AND_SUBSEQUENT_MODIFICATION	Details ...	33	0.460579	1.47136	0.0783133	0.163673	1	4204	tags=33%, list=22%, signal=43%
POS_HISTAMINE_RESPONSE_NETWORK	POS_HISTAMINE_RESPONSE_NETWORK	Details ...	32	0.447361	1.47131	0.0461538	0.163566	1	3951	tags=50%, list=21%, signal=63%
KEGG_GLYCOSAMINOGLYCAN_BIOSYNTHESIS_HEPARAN_SULFATE	KEGG_GLYCOSAMINOGLYCAN_BIOSYNTHESIS_HEPARAN_SULFATE	Details ...	26	0.460668	1.47125	0.0724346	0.163461	1	4276	tags=42%, list=23%, signal=55%
REACTOME_GPCR_LIGAND_BINDING	REACTOME_GPCR_LIGAND_BINDING	Details ...	369	0.368413	1.47065	0.0385356	0.163804	1	5149	tags=39%, list=28%, signal=53%
GRUETZMANN_PANCREATIC_CANCER_UP	GRUETZMANN_PANCREATIC_CANCER_UP	Details ...	346	0.354561	1.4696	0.0733083	0.164577	1	2473	tags=21%, list=13%, signal=24%
CASTELLANO_NRAS_TARGETS_UP	CASTELLANO_NRAS_TARGETS_UP	Details ...	63	0.398841	1.46942	0.0530303	0.164563	1	3698	tags=32%, list=20%, signal=39%
RUAN_RESPONSE_TO_TROGLITAZONE_UP	RUAN_RESPONSE_TO_TROGLITAZONE_UP	Details ...	25	0.470187	1.46885	0.0562249	0.164886	1	516	tags=20%, list=3%, signal=21%
JIANG_HYPOXIA_NORMAL	JIANG_HYPOXIA_NORMAL	Details ...	296	0.318886	1.46861	0.0466926	0.164951	1	3999	tags=29%, list=21%, signal=36%
BIOCARTA_RAC1_PATHWAY	BIOCARTA_RAC1_PATHWAY	Details ...	23	0.461753	1.46827	0.0574257	0.165083	1	2891	tags=30%, list=15%, signal=36%
QI_HYPOXIA_TARGETS_OF_HIF1A_AND_FOXA2	QI_HYPOXIA_TARGETS_OF_HIF1A_AND_FOXA2	Details ...	36	0.456321	1.46714	0.0843137	0.165969	1	851	tags=19%, list=5%, signal=20%
BOYAULT_LIVER_CANCER_SUBCLASS_G12_DN	BOYAULT_LIVER_CANCER_SUBCLASS_G12_DN	Details ...	15	0.518626	1.46673	0.0795455	0.166173	1	4072	tags=40%, list=22%, signal=51%
ALFANO_MYC_TARGETS	ALFANO_MYC_TARGETS	Details ...	230	0.329445	1.46664	0.037182	0.166108	1	3294	tags=28%, list=18%, signal=33%
BERNARD_PPAPDC1B_TARGETS_DN	BERNARD_PPAPDC1B_TARGETS_DN	Details ...	52	0.397811	1.46661	0.0533333	0.165966	1	4202	tags=42%, list=22%, signal=54%
AMIT_EGF_RESPONSE_40_MCF10A	AMIT_EGF_RESPONSE_40_MCF10A	Details ...	19	0.521023	1.46661	0.0921569	0.165818	1	2764	tags=47%, list=15%, signal=56%
NADLER_OBESITY_DN	NADLER_OBESITY_DN	Details ...	48	0.423843	1.46645	0.0625	0.165829	1	2572	tags=25%, list=14%, signal=29%
ZHANG_ANTIVIRAL_RESPONSE_TO_RIBAVIRIN_DN	ZHANG_ANTIVIRAL_RESPONSE_TO_RIBAVIRIN_DN	Details ...	49	0.429355	1.46602	0.0751445	0.166058	1	4384	tags=43%, list=23%, signal=56%
GOBERT_CORE_OLIGODENDROCYTE_DIFFERENTIATION	GOBERT_CORE_OLIGODENDROCYTE_DIFFERENTIATION	Details ...	39	0.414079	1.46556	0.0494845	0.16631	1	3563	tags=36%, list=19%, signal=44%
MAHAJAN_RESPONSE_TO_IL1A_UP	MAHAJAN_RESPONSE_TO_IL1A_UP	Details ...	80	0.39429	1.46547	0.0446927	0.166231	1	3965	tags=34%, list=21%, signal=43%
REACTOME_SIGNALLING_BY_NGF	REACTOME_SIGNALLING_BY_NGF	Details ...	210	0.330748	1.46504	0.0410959	0.166468	1	4456	tags=35%, list=24%, signal=46%
MA_PITUITARY_FETAL_VS_ADULT_DN	MA_PITUITARY_FETAL_VS_ADULT_DN	Details ...	19	0.483421	1.46496	0.0722656	0.166386	1	1738	tags=32%, list=9%, signal=35%
LIU_VMYB_TARGETS_UP	LIU_VMYB_TARGETS_UP	Details ...	114	0.332469	1.46433	0.028	0.166756	1	3185	tags=32%, list=17%, signal=38%
HANN_RESISTANCE_TO_BCL2_INHIBITOR_UP	HANN_RESISTANCE_TO_BCL2_INHIBITOR_UP	Details ...	34	0.439688	1.46306	0.0573123	0.167624	1	4725	tags=44%, list=25%, signal=59%
RUAN_RESPONSE_TO_TNF_TROGLITAZONE_UP	RUAN_RESPONSE_TO_TNF_TROGLITAZONE_UP	Details ...	17	0.530171	1.46293	0.079922	0.167592	1	3451	tags=41%, list=18%, signal=50%
LIN_NPAS4_TARGETS_UP	LIN_NPAS4_TARGETS_UP	Details ...	146	0.314558	1.46248	0.0276134	0.167783	1	3285	tags=27%, list=18%, signal=33%
MARIADASON_REGULATED_BY_HISTONE_ACETYLATION_UP	MARIADASON_REGULATED_BY_HISTONE_ACETYLATION_UP	Details ...	76	0.345531	1.46245	0.0403071	0.167657	1	1766	tags=18%, list=9%, signal=20%
LIU_SOX4_TARGETS_UP	LIU_SOX4_TARGETS_UP	Details ...	129	0.346201	1.46042	0.0632411	0.169375	1	4266	tags=33%, list=23%, signal=43%
ZWANG_CLASS_1_TRANSIENTLY_INDUCED_BY_EGF	ZWANG_CLASS_1_TRANSIENTLY_INDUCED_BY_EGF	Details ...	466	0.338175	1.45935	0.055336	0.170163	1	4687	tags=35%, list=25%, signal=45%
LEE_CALORIE_RESTRICTION_NEOCORTEX_UP	LEE_CALORIE_RESTRICTION_NEOCORTEX_UP	Details ...	82	0.330531	1.45912	0.0195312	0.170203	1	2755	tags=27%, list=15%, signal=31%
MATSUDA_NATURAL_KILLER_DIFFERENTIATION	MATSUDA_NATURAL_KILLER_DIFFERENTIATION	Details ...	456	0.290953	1.45889	0.0135922	0.170259	1	3599	tags=28%, list=19%, signal=33%
KEGG_NEUROTROPHIN_SIGNALING_PATHWAY	KEGG_NEUROTROPHIN_SIGNALING_PATHWAY	Details ...	125	0.35113	1.45771	0.0575816	0.171191	1	3034	tags=26%, list=16%, signal=31%
IIZUKA_LIVER_CANCER_PROGRESSION_L1_G1_UP	IIZUKA_LIVER_CANCER_PROGRESSION_L1_G1_UP	Details ...	25	0.470563	1.45763	0.0808679	0.171108	1	3040	tags=36%, list=16%, signal=43%
REACTOME_DARPP_32_EVENTS	REACTOME_DARPP_32_EVENTS	Details ...	24	0.461795	1.45725	0.0846774	0.171305	1	4264	tags=50%, list=23%, signal=65%
WENG_POR_TARGETS_LIVER_UP	WENG_POR_TARGETS_LIVER_UP	Details ...	41	0.436904	1.45694	0.0809717	0.171445	1	1255	tags=17%, list=7%, signal=18%
SMID_BREAST_CANCER_NORMAL_LIKE_UP	SMID_BREAST_CANCER_NORMAL_LIKE_UP	Details ...	438	0.478155	1.45613	0.157258	0.172068	1	3964	tags=41%, list=21%, signal=51%
REACTOME_OTHER_SEMAPHORIN_INTERACTIONS	REACTOME_OTHER_SEMAPHORIN_INTERACTIONS	Details ...	15	0.556266	1.45599	0.0718447	0.172031	1	3537	tags=53%, list=19%, signal=66%
HINATA_NFKB_TARGETS_FIBROBLAST_UP	HINATA_NFKB_TARGETS_FIBROBLAST_UP	Details ...	83	0.395278	1.45534	0.0833333	0.172433	1	5159	tags=42%, list=28%, signal=58%
YANG_BCL3_TARGETS_UP	YANG_BCL3_TARGETS_UP	Details ...	344	0.295811	1.45421	0.0136452	0.173311	1	2642	tags=23%, list=14%, signal=27%
REACTOME_NUCLEAR_RECEPTOR_TRANSCRIPTION_PATHWAY	REACTOME_NUCLEAR_RECEPTOR_TRANSCRIPTION_PATHWAY	Details ...	47	0.404556	1.45401	0.06917	0.173342	1	2262	tags=26%, list=12%, signal=29%
ROSS_AML_WITH_MLL_FUSIONS	ROSS_AML_WITH_MLL_FUSIONS	Details ...	74	0.403794	1.45364	0.065764	0.173534	1	4626	tags=42%, list=25%, signal=55%
GARGALOVIC_RESPONSE_TO_OXIDIZED_PHOSPHOLIPIDS_RED_DN	GARGALOVIC_RESPONSE_TO_OXIDIZED_PHOSPHOLIPIDS_RED_DN	Details ...	24	0.498346	1.45331	0.0792079	0.173675	1	2985	tags=46%, list=16%, signal=54%
BLALOCK_ALZHEIMERS_DISEASE_INCIPIENT_UP	BLALOCK_ALZHEIMERS_DISEASE_INCIPIENT_UP	Details ...	375	0.289509	1.45327	0.0105042	0.17356	1	3619	tags=25%, list=19%, signal=30%
ZEMBUTSU_SENSITIVITY_TO_CYCLOPHOSPHAMIDE	ZEMBUTSU_SENSITIVITY_TO_CYCLOPHOSPHAMIDE	Details ...	16	0.472093	1.45308	0.0461847	0.173587	1	1388	tags=19%, list=7%, signal=20%
ALONSO_METASTASIS_NEURAL_UP	ALONSO_METASTASIS_NEURAL_UP	Details ...	17	0.508369	1.45307	0.0758197	0.173449	1	2367	tags=29%, list=13%, signal=34%
HELLER_SILENCED_BY_METHYLATION_DN	HELLER_SILENCED_BY_METHYLATION_DN	Details ...	98	0.365541	1.45263	0.0838323	0.173701	1	3885	tags=34%, list=21%, signal=42%
NIELSEN_LEIOMYOSARCOMA_DN	NIELSEN_LEIOMYOSARCOMA_DN	Details ...	15	0.526939	1.45255	0.0838207	0.173629	1	2812	tags=47%, list=15%, signal=55%
FIGUEROA_AML_METHYLATION_CLUSTER_7_UP	FIGUEROA_AML_METHYLATION_CLUSTER_7_UP	Details ...	101	0.327924	1.45147	0.0384615	0.174456	1	3664	tags=33%, list=20%, signal=40%
HOFFMANN_LARGE_TO_SMALL_PRE_BII_LYMPHOCYTE_DN	HOFFMANN_LARGE_TO_SMALL_PRE_BII_LYMPHOCYTE_DN	Details ...	68	0.362594	1.45135	0.0398406	0.1744	1	4640	tags=41%, list=25%, signal=55%
TAKEDA_TARGETS_OF_NUP98_HOXA9_FUSION_3D_UP	TAKEDA_TARGETS_OF_NUP98_HOXA9_FUSION_3D_UP	Details ...	169	0.392245	1.4512	0.116803	0.174392	1	4652	tags=34%, list=25%, signal=44%
STEIN_ESRRA_TARGETS_DN	STEIN_ESRRA_TARGETS_DN	Details ...	97	0.340035	1.4508	0.0452675	0.174591	1	1913	tags=20%, list=10%, signal=22%
PID_P75_NTR_PATHWAY	PID_P75_NTR_PATHWAY	Details ...	67	0.344318	1.45078	0.0326923	0.174459	1	2592	tags=22%, list=14%, signal=26%
NAKAJIMA_EOSINOPHIL	NAKAJIMA_EOSINOPHIL	Details ...	27	0.491031	1.45067	0.0884086	0.174404	1	6676	tags=70%, list=36%, signal=109%
VANASSE_BCL2_TARGETS_UP	VANASSE_BCL2_TARGETS_UP	Details ...	35	0.417942	1.4497	0.0545455	0.175097	1	4096	tags=37%, list=22%, signal=47%
SEITZ_NEOPLASTIC_TRANSFORMATION_BY_8P_DELETION_UP	SEITZ_NEOPLASTIC_TRANSFORMATION_BY_8P_DELETION_UP	Details ...	73	0.430943	1.44955	0.110442	0.17507	1	3938	tags=32%, list=21%, signal=40%
PRAMOONJAGO_SOX4_TARGETS_UP	PRAMOONJAGO_SOX4_TARGETS_UP	Details ...	51	0.442483	1.44876	0.11002	0.175632	1	5232	tags=51%, list=28%, signal=71%
XU_HGF_TARGETS_INDUCED_BY_AKT1_6HR	XU_HGF_TARGETS_INDUCED_BY_AKT1_6HR	Details ...	17	0.544657	1.4486	0.136882	0.175634	1	3185	tags=47%, list=17%, signal=57%
PEDRIOLI_MIR31_TARGETS_UP	PEDRIOLI_MIR31_TARGETS_UP	Details ...	191	0.302624	1.4483	0.00561798	0.175732	1	3840	tags=26%, list=21%, signal=33%
LEIN_CEREBELLUM_MARKERS	LEIN_CEREBELLUM_MARKERS	Details ...	80	0.365412	1.4482	0.0366599	0.175663	1	2164	tags=23%, list=12%, signal=25%
SMID_BREAST_CANCER_RELAPSE_IN_BONE_UP	SMID_BREAST_CANCER_RELAPSE_IN_BONE_UP	Details ...	90	0.382183	1.44801	0.0703125	0.175701	1	5463	tags=44%, list=29%, signal=62%
PHONG_TNF_RESPONSE_NOT_VIA_P38	PHONG_TNF_RESPONSE_NOT_VIA_P38	Details ...	327	0.340027	1.44791	0.0701403	0.17565	1	4407	tags=33%, list=24%, signal=42%
PID_FRA_PATHWAY	PID_FRA_PATHWAY	Details ...	36	0.433461	1.44768	0.0752475	0.175705	1	4024	tags=39%, list=22%, signal=49%
GAVIN_FOXP3_TARGETS_CLUSTER_T4	GAVIN_FOXP3_TARGETS_CLUSTER_T4	Details ...	86	0.387248	1.44642	0.0621359	0.176662	1	3344	tags=33%, list=18%, signal=39%
REACTOME_GASTRIN_CREB_SIGNALLING_PATHWAY_VIA_PKC_AND_MAPK	REACTOME_GASTRIN_CREB_SIGNALLING_PATHWAY_VIA_PKC_AND_MAPK	Details ...	197	0.354115	1.44639	0.0307102	0.176541	1	4437	tags=38%, list=24%, signal=49%
PYEON_CANCER_HEAD_AND_NECK_VS_CERVICAL_DN	PYEON_CANCER_HEAD_AND_NECK_VS_CERVICAL_DN	Details ...	26	0.528295	1.44622	0.111328	0.176536	1	3120	tags=35%, list=17%, signal=41%
MODY_HIPPOCAMPUS_POSTNATAL	MODY_HIPPOCAMPUS_POSTNATAL	Details ...	61	0.407023	1.44441	0.063655	0.177961	1	4872	tags=41%, list=26%, signal=55%
MEISSNER_NPC_HCP_WITH_H3K4ME3_AND_H3K27ME3	MEISSNER_NPC_HCP_WITH_H3K4ME3_AND_H3K27ME3	Details ...	136	0.338607	1.44426	0.0465587	0.177929	1	3343	tags=28%, list=18%, signal=34%
NAKAYAMA_SOFT_TISSUE_TUMORS_PCA1_DN	NAKAYAMA_SOFT_TISSUE_TUMORS_PCA1_DN	Details ...	72	0.396126	1.44335	0.062249	0.178614	1	4635	tags=38%, list=25%, signal=50%
REACTOME_GLYCOGEN_BREAKDOWN_GLYCOGENOLYSIS	REACTOME_GLYCOGEN_BREAKDOWN_GLYCOGENOLYSIS	Details ...	16	0.517284	1.44272	0.0875486	0.179042	1	2836	tags=44%, list=15%, signal=52%
COATES_MACROPHAGE_M1_VS_M2_DN	COATES_MACROPHAGE_M1_VS_M2_DN	Details ...	71	0.353118	1.44237	0.0424242	0.179183	1	4422	tags=35%, list=24%, signal=46%
REACTOME_UNBLOCKING_OF_NMDA_RECEPTOR_GLUTAMATE_BINDING_AND_ACTIVATION	REACTOME_UNBLOCKING_OF_NMDA_RECEPTOR_GLUTAMATE_BINDING_AND_ACTIVATION	Details ...	15	0.533717	1.44179	0.0815109	0.17953	1	2452	tags=40%, list=13%, signal=46%
BIOCARTA_GH_PATHWAY	BIOCARTA_GH_PATHWAY	Details ...	27	0.47592	1.44115	0.11002	0.180025	1	1746	tags=30%, list=9%, signal=33%
FIGUEROA_AML_METHYLATION_CLUSTER_3_UP	FIGUEROA_AML_METHYLATION_CLUSTER_3_UP	Details ...	147	0.322804	1.43999	0.0357853	0.180944	1	2995	tags=27%, list=16%, signal=32%
REACTOME_FORMATION_OF_FIBRIN_CLOT_CLOTTING_CASCADE	REACTOME_FORMATION_OF_FIBRIN_CLOT_CLOTTING_CASCADE	Details ...	30	0.539362	1.43964	0.0638723	0.181124	1	5054	tags=57%, list=27%, signal=78%
REACTOME_METABOLISM_OF_CARBOHYDRATES	REACTOME_METABOLISM_OF_CARBOHYDRATES	Details ...	229	0.317148	1.43937	0.0273438	0.181209	1	4363	tags=33%, list=23%, signal=43%
RIZ_ERYTHROID_DIFFERENTIATION_APOBEC2	RIZ_ERYTHROID_DIFFERENTIATION_APOBEC2	Details ...	25	0.438959	1.43733	0.0651731	0.182892	1	2551	tags=32%, list=14%, signal=37%
HOWLIN_CITED1_TARGETS_1_UP	HOWLIN_CITED1_TARGETS_1_UP	Details ...	31	0.418356	1.43613	0.0513347	0.183833	1	4195	tags=29%, list=22%, signal=37%
REACTOME_FRS2_MEDIATED_CASCADE	REACTOME_FRS2_MEDIATED_CASCADE	Details ...	36	0.41569	1.43258	0.078	0.186971	1	1292	tags=19%, list=7%, signal=21%
PID_EPHB_FWD_PATHWAY	PID_EPHB_FWD_PATHWAY	Details ...	40	0.398906	1.43253	0.0698603	0.186856	1	4515	tags=40%, list=24%, signal=53%
CHYLA_CBFA2T3_TARGETS_DN	CHYLA_CBFA2T3_TARGETS_DN	Details ...	214	0.290734	1.4316	0.00793651	0.187592	1	2194	tags=18%, list=12%, signal=20%
BOYLAN_MULTIPLE_MYELOMA_PCA3_UP	BOYLAN_MULTIPLE_MYELOMA_PCA3_UP	Details ...	73	0.344547	1.43145	0.0506567	0.187534	1	4958	tags=37%, list=27%, signal=50%
SHI_SPARC_TARGETS_UP	SHI_SPARC_TARGETS_UP	Details ...	24	0.445634	1.43003	0.0876494	0.188709	1	4021	tags=50%, list=21%, signal=64%
HWANG_PROSTATE_CANCER_MARKERS	HWANG_PROSTATE_CANCER_MARKERS	Details ...	28	0.444115	1.42965	0.0938776	0.188896	1	595	tags=18%, list=3%, signal=18%
XU_HGF_SIGNALING_NOT_VIA_AKT1_48HR_UP	XU_HGF_SIGNALING_NOT_VIA_AKT1_48HR_UP	Details ...	34	0.441534	1.42859	0.0930693	0.189723	1	4243	tags=41%, list=23%, signal=53%
REACTOME_SIGNALING_BY_ERBB4	REACTOME_SIGNALING_BY_ERBB4	Details ...	87	0.347209	1.42856	0.0452756	0.189597	1	4456	tags=34%, list=24%, signal=45%
WATANABE_ULCERATIVE_COLITIS_WITH_CANCER_UP	WATANABE_ULCERATIVE_COLITIS_WITH_CANCER_UP	Details ...	17	0.510641	1.42821	0.10338	0.189789	1	3993	tags=47%, list=21%, signal=60%
ST_PHOSPHOINOSITIDE_3_KINASE_PATHWAY	ST_PHOSPHOINOSITIDE_3_KINASE_PATHWAY	Details ...	37	0.397457	1.42787	0.0670498	0.189942	1	2591	tags=24%, list=14%, signal=28%
BIOCARTA_VIP_PATHWAY	BIOCARTA_VIP_PATHWAY	Details ...	26	0.447614	1.42615	0.0846774	0.191453	1	3608	tags=46%, list=19%, signal=57%
BIOCARTA_TGFB_PATHWAY	BIOCARTA_TGFB_PATHWAY	Details ...	19	0.504353	1.42586	0.0828402	0.19154	1	2024	tags=32%, list=11%, signal=35%
BROWN_MYELOID_CELL_DEVELOPMENT_UP	BROWN_MYELOID_CELL_DEVELOPMENT_UP	Details ...	153	0.394962	1.42585	0.110075	0.191389	1	3805	tags=30%, list=20%, signal=37%
BERENJENO_ROCK_SIGNALING_NOT_VIA_RHOA_UP	BERENJENO_ROCK_SIGNALING_NOT_VIA_RHOA_UP	Details ...	28	0.435044	1.42437	0.0803059	0.192584	1	3248	tags=29%, list=17%, signal=35%
REACTOME_SEMA4D_INDUCED_CELL_MIGRATION_AND_GROWTH_CONE_COLLAPSE	REACTOME_SEMA4D_INDUCED_CELL_MIGRATION_AND_GROWTH_CONE_COLLAPSE	Details ...	24	0.453605	1.42427	0.1002	0.192498	1	2474	tags=29%, list=13%, signal=34%
DOANE_BREAST_CANCER_ESR1_UP	DOANE_BREAST_CANCER_ESR1_UP	Details ...	105	0.358271	1.4236	0.0669216	0.192972	1	5345	tags=42%, list=29%, signal=58%
LANDIS_ERBB2_BREAST_PRENEOPLASTIC_DN	LANDIS_ERBB2_BREAST_PRENEOPLASTIC_DN	Details ...	53	0.410092	1.42351	0.0876191	0.192884	1	3369	tags=34%, list=18%, signal=41%
CROONQUIST_NRAS_VS_STROMAL_STIMULATION_DN	CROONQUIST_NRAS_VS_STROMAL_STIMULATION_DN	Details ...	99	0.386976	1.42339	0.11332	0.192838	1	2542	tags=33%, list=14%, signal=38%
DAZARD_UV_RESPONSE_CLUSTER_G2	DAZARD_UV_RESPONSE_CLUSTER_G2	Details ...	29	0.475583	1.42264	0.109804	0.193384	1	3648	tags=28%, list=19%, signal=34%
BOHN_PRIMARY_IMMUNODEFICIENCY_SYNDROM_DN	BOHN_PRIMARY_IMMUNODEFICIENCY_SYNDROM_DN	Details ...	38	0.442227	1.42239	0.105163	0.193439	1	2034	tags=24%, list=11%, signal=27%
ZWANG_EGF_INTERVAL_DN	ZWANG_EGF_INTERVAL_DN	Details ...	186	0.337771	1.42189	0.0719844	0.193726	1	4755	tags=35%, list=25%, signal=46%
REACTOME_YAP1_AND_WWTR1_TAZ_STIMULATED_GENE_EXPRESSION	REACTOME_YAP1_AND_WWTR1_TAZ_STIMULATED_GENE_EXPRESSION	Details ...	23	0.490991	1.42152	0.106796	0.19393	1	3148	tags=43%, list=17%, signal=52%
ZHONG_RESPONSE_TO_AZACITIDINE_AND_TSA_UP	ZHONG_RESPONSE_TO_AZACITIDINE_AND_TSA_UP	Details ...	177	0.328015	1.42122	0.0396825	0.194074	1	3999	tags=29%, list=21%, signal=36%
MULLIGHAN_NPM1_MUTATED_SIGNATURE_1_DN	MULLIGHAN_NPM1_MUTATED_SIGNATURE_1_DN	Details ...	118	0.334386	1.42021	0.054	0.194879	1	2421	tags=23%, list=13%, signal=26%
PATTERSON_DOCETAXEL_RESISTANCE	PATTERSON_DOCETAXEL_RESISTANCE	Details ...	29	0.4158	1.42017	0.0607287	0.19475	1	3565	tags=28%, list=19%, signal=34%
LEE_AGING_CEREBELLUM_DN	LEE_AGING_CEREBELLUM_DN	Details ...	83	0.339748	1.41977	0.0330097	0.194987	1	3249	tags=28%, list=17%, signal=33%
JUBAN_TARGETS_OF_SPI1_AND_FLI1_UP	JUBAN_TARGETS_OF_SPI1_AND_FLI1_UP	Details ...	109	0.324457	1.41914	0.0420842	0.195404	1	2240	tags=21%, list=12%, signal=24%
MCBRYAN_PUBERTAL_TGFB1_TARGETS_DN	MCBRYAN_PUBERTAL_TGFB1_TARGETS_DN	Details ...	60	0.367809	1.4187	0.0614754	0.195684	1	4096	tags=33%, list=22%, signal=43%
DARWICHE_PAPILLOMA_RISK_LOW_DN	DARWICHE_PAPILLOMA_RISK_LOW_DN	Details ...	147	0.295178	1.41826	0.0221328	0.195919	1	3304	tags=24%, list=18%, signal=30%
KEGG_WNT_SIGNALING_PATHWAY	KEGG_WNT_SIGNALING_PATHWAY	Details ...	149	0.330589	1.41662	0.0385356	0.197385	1	4487	tags=33%, list=24%, signal=43%
RIZ_ERYTHROID_DIFFERENTIATION_HEMGN	RIZ_ERYTHROID_DIFFERENTIATION_HEMGN	Details ...	31	0.412487	1.41555	0.0841889	0.198226	1	2938	tags=42%, list=16%, signal=50%
AMBROSINI_FLAVOPIRIDOL_TREATMENT_TP53	AMBROSINI_FLAVOPIRIDOL_TREATMENT_TP53	Details ...	99	0.321113	1.41485	0.0416667	0.198755	1	3470	tags=29%, list=19%, signal=36%
PROVENZANI_METASTASIS_DN	PROVENZANI_METASTASIS_DN	Details ...	133	0.369018	1.41482	0.0889749	0.198619	1	5394	tags=44%, list=29%, signal=62%
MITSIADES_RESPONSE_TO_APLIDIN_UP	MITSIADES_RESPONSE_TO_APLIDIN_UP	Details ...	408	0.297704	1.41475	0.05	0.198523	1	4768	tags=34%, list=25%, signal=45%
GENTILE_UV_RESPONSE_CLUSTER_D5	GENTILE_UV_RESPONSE_CLUSTER_D5	Details ...	37	0.410223	1.41459	0.0652591	0.198503	1	3686	tags=35%, list=20%, signal=44%
KONDO_PROSTATE_CANCER_HCP_WITH_H3K27ME3	KONDO_PROSTATE_CANCER_HCP_WITH_H3K27ME3	Details ...	89	0.343799	1.41445	0.0505051	0.198501	1	2978	tags=24%, list=16%, signal=28%
PID_NETRIN_PATHWAY	PID_NETRIN_PATHWAY	Details ...	32	0.402688	1.41392	0.0891473	0.198839	1	3103	tags=28%, list=17%, signal=34%
SASSON_RESPONSE_TO_GONADOTROPHINS_UP	SASSON_RESPONSE_TO_GONADOTROPHINS_UP	Details ...	88	0.366153	1.41381	0.0662526	0.198766	1	3549	tags=30%, list=19%, signal=36%
TIEN_INTESTINE_PROBIOTICS_2HR_DN	TIEN_INTESTINE_PROBIOTICS_2HR_DN	Details ...	85	0.361258	1.41376	0.0861057	0.198648	1	3589	tags=31%, list=19%, signal=38%
PURBEY_TARGETS_OF_CTBP1_NOT_SATB1_UP	PURBEY_TARGETS_OF_CTBP1_NOT_SATB1_UP	Details ...	316	0.279062	1.41331	0.00211864	0.198927	1	3569	tags=23%, list=19%, signal=28%
ZAMORA_NOS2_TARGETS_DN	ZAMORA_NOS2_TARGETS_DN	Details ...	91	0.377912	1.41311	0.0851927	0.198939	1	3087	tags=29%, list=17%, signal=34%
PID_RHOA_PATHWAY	PID_RHOA_PATHWAY	Details ...	45	0.39738	1.41244	0.0724346	0.199416	1	2455	tags=27%, list=13%, signal=31%
BOYLAN_MULTIPLE_MYELOMA_C_D_DN	BOYLAN_MULTIPLE_MYELOMA_C_D_DN	Details ...	235	0.350284	1.41209	0.0857143	0.199581	1	3876	tags=32%, list=21%, signal=40%
REACTOME_G_ALPHA1213_SIGNALLING_EVENTS	REACTOME_G_ALPHA1213_SIGNALLING_EVENTS	Details ...	73	0.401031	1.41051	0.113503	0.20099	1	3500	tags=32%, list=19%, signal=39%
PID_SYNDECAN_3_PATHWAY	PID_SYNDECAN_3_PATHWAY	Details ...	16	0.463854	1.40952	0.0807453	0.20175	1	4456	tags=44%, list=24%, signal=57%
FOSTER_TOLERANT_MACROPHAGE_DN	FOSTER_TOLERANT_MACROPHAGE_DN	Details ...	390	0.336986	1.40935	0.105263	0.201767	1	3713	tags=31%, list=20%, signal=38%
BAKKER_FOXO3_TARGETS_UP	BAKKER_FOXO3_TARGETS_UP	Details ...	59	0.379647	1.40935	0.0755102	0.201603	1	3474	tags=32%, list=19%, signal=39%
CHO_NR4A1_TARGETS	CHO_NR4A1_TARGETS	Details ...	31	0.397734	1.40925	0.0600414	0.201513	1	3332	tags=32%, list=18%, signal=39%
PID_PI3K_PLC_TRK_PATHWAY	PID_PI3K_PLC_TRK_PATHWAY	Details ...	36	0.38734	1.4092	0.0879541	0.201408	1	3343	tags=33%, list=18%, signal=41%
BIOCARTA_ACTINY_PATHWAY	BIOCARTA_ACTINY_PATHWAY	Details ...	20	0.478801	1.40876	0.129699	0.201645	1	3103	tags=40%, list=17%, signal=48%
PID_TRKR_PATHWAY	PID_TRKR_PATHWAY	Details ...	62	0.355279	1.40824	0.0536398	0.202022	1	3034	tags=23%, list=16%, signal=27%
BERENJENO_TRANSFORMED_BY_RHOA_FOREVER_DN	BERENJENO_TRANSFORMED_BY_RHOA_FOREVER_DN	Details ...	30	0.460067	1.40797	0.110902	0.202127	1	1368	tags=27%, list=7%, signal=29%
PEPPER_CHRONIC_LYMPHOCYTIC_LEUKEMIA_DN	PEPPER_CHRONIC_LYMPHOCYTIC_LEUKEMIA_DN	Details ...	20	0.46861	1.40745	0.0790514	0.202451	1	3405	tags=30%, list=18%, signal=37%
TIEN_INTESTINE_PROBIOTICS_6HR_DN	TIEN_INTESTINE_PROBIOTICS_6HR_DN	Details ...	158	0.321308	1.40701	0.077821	0.202757	1	3768	tags=28%, list=20%, signal=35%
LEIN_LOCALIZED_TO_PROXIMAL_DENDRITES	LEIN_LOCALIZED_TO_PROXIMAL_DENDRITES	Details ...	35	0.450564	1.40657	0.10142	0.202997	1	3767	tags=40%, list=20%, signal=50%
FONTAINE_THYROID_TUMOR_UNCERTAIN_MALIGNANCY_UP	FONTAINE_THYROID_TUMOR_UNCERTAIN_MALIGNANCY_UP	Details ...	34	0.371067	1.40654	0.0711382	0.202856	1	3242	tags=29%, list=17%, signal=36%
MCBRYAN_PUBERTAL_BREAST_3_4WK_DN	MCBRYAN_PUBERTAL_BREAST_3_4WK_DN	Details ...	31	0.426518	1.40631	0.0882957	0.202908	1	3922	tags=48%, list=21%, signal=61%
DIAZ_CHRONIC_MEYLOGENOUS_LEUKEMIA_DN	DIAZ_CHRONIC_MEYLOGENOUS_LEUKEMIA_DN	Details ...	112	0.402097	1.40574	0.123016	0.203277	1	3168	tags=30%, list=17%, signal=36%
MATZUK_SPERMATOZOA	MATZUK_SPERMATOZOA	Details ...	103	0.326891	1.40549	0.037422	0.203389	1	4132	tags=29%, list=22%, signal=37%
REACTOME_PTM_GAMMA_CARBOXYLATION_HYPUSINE_FORMATION_AND_ARYLSULFATASE_ACTIVATION	REACTOME_PTM_GAMMA_CARBOXYLATION_HYPUSINE_FORMATION_AND_ARYLSULFATASE_ACTIVATION	Details ...	25	0.453917	1.40542	0.0870445	0.203287	1	4142	tags=40%, list=22%, signal=51%
REACTOME_SIGNALING_BY_FGFR_MUTANTS	REACTOME_SIGNALING_BY_FGFR_MUTANTS	Details ...	43	0.396952	1.40529	0.0794574	0.203259	1	1597	tags=21%, list=9%, signal=23%
ZHANG_ANTIVIRAL_RESPONSE_TO_RIBAVIRIN_UP	ZHANG_ANTIVIRAL_RESPONSE_TO_RIBAVIRIN_UP	Details ...	30	0.448425	1.40511	0.104046	0.203255	1	4752	tags=50%, list=25%, signal=67%
QI_HYPOXIA	QI_HYPOXIA	Details ...	136	0.339052	1.40493	0.0846457	0.20325	1	3521	tags=26%, list=19%, signal=32%
CHICAS_RB1_TARGETS_GROWING	CHICAS_RB1_TARGETS_GROWING	Details ...	225	0.333515	1.40486	0.113852	0.203147	1	1913	tags=26%, list=10%, signal=29%
LEE_AGING_NEOCORTEX_UP	LEE_AGING_NEOCORTEX_UP	Details ...	87	0.345238	1.40483	0.0693069	0.203018	1	4605	tags=36%, list=25%, signal=47%
KEGG_RENAL_CELL_CARCINOMA	KEGG_RENAL_CELL_CARCINOMA	Details ...	66	0.370714	1.40475	0.0859375	0.202933	1	3034	tags=29%, list=16%, signal=34%
PID_ER_NONGENOMIC_PATHWAY	PID_ER_NONGENOMIC_PATHWAY	Details ...	41	0.421508	1.40425	0.10325	0.203292	1	3658	tags=37%, list=20%, signal=45%
REACTOME_INHIBITION_OF_VOLTAGE_GATED_CA2_CHANNELS_VIA_GBETA_GAMMA_SUBUNITS	REACTOME_INHIBITION_OF_VOLTAGE_GATED_CA2_CHANNELS_VIA_GBETA_GAMMA_SUBUNITS	Details ...	25	0.431996	1.40197	0.0795229	0.205385	1	5630	tags=44%, list=30%, signal=63%
AMIT_EGF_RESPONSE_480_HELA	AMIT_EGF_RESPONSE_480_HELA	Details ...	156	0.384979	1.40047	0.133205	0.206694	1	2822	tags=26%, list=15%, signal=30%
REACTOME_G_PROTEIN_BETA_GAMMA_SIGNALLING	REACTOME_G_PROTEIN_BETA_GAMMA_SIGNALLING	Details ...	28	0.475102	1.39972	0.117878	0.207216	1	2591	tags=29%, list=14%, signal=33%
VALK_AML_WITH_11Q23_REARRANGED	VALK_AML_WITH_11Q23_REARRANGED	Details ...	19	0.450811	1.39967	0.0700758	0.207103	1	4565	tags=53%, list=24%, signal=70%
KEGG_RENIN_ANGIOTENSIN_SYSTEM	KEGG_RENIN_ANGIOTENSIN_SYSTEM	Details ...	17	0.478258	1.39779	0.11811	0.208837	1	4801	tags=53%, list=26%, signal=71%
SAGIV_CD24_TARGETS_DN	SAGIV_CD24_TARGETS_DN	Details ...	44	0.464212	1.3975	0.116232	0.208949	1	4539	tags=45%, list=24%, signal=60%
BIOCARTA_MCALPAIN_PATHWAY	BIOCARTA_MCALPAIN_PATHWAY	Details ...	25	0.467081	1.39725	0.106996	0.209037	1	1882	tags=28%, list=10%, signal=31%
OSWALD_HEMATOPOIETIC_STEM_CELL_IN_COLLAGEN_GEL_UP	OSWALD_HEMATOPOIETIC_STEM_CELL_IN_COLLAGEN_GEL_UP	Details ...	222	0.319169	1.39686	0.0932039	0.209265	1	3688	tags=30%, list=20%, signal=37%
GUTIERREZ_CHRONIC_LYMPHOCYTIC_LEUKEMIA_DN	GUTIERREZ_CHRONIC_LYMPHOCYTIC_LEUKEMIA_DN	Details ...	52	0.383934	1.39685	0.0703934	0.209108	1	2648	tags=27%, list=14%, signal=31%
KEGG_CELL_ADHESION_MOLECULES_CAMS	KEGG_CELL_ADHESION_MOLECULES_CAMS	Details ...	127	0.409904	1.39624	0.138277	0.209538	1	4536	tags=39%, list=24%, signal=52%
PID_AP1_PATHWAY	PID_AP1_PATHWAY	Details ...	69	0.386588	1.39552	0.0972763	0.210114	1	4437	tags=42%, list=24%, signal=55%
HOEBEKE_LYMPHOID_STEM_CELL_DN	HOEBEKE_LYMPHOID_STEM_CELL_DN	Details ...	83	0.357682	1.39503	0.0941176	0.210504	1	4609	tags=39%, list=25%, signal=51%
CHEN_PDGF_TARGETS	CHEN_PDGF_TARGETS	Details ...	18	0.509538	1.39496	0.113281	0.210394	1	3688	tags=44%, list=20%, signal=55%
YANG_BREAST_CANCER_ESR1_UP	YANG_BREAST_CANCER_ESR1_UP	Details ...	34	0.416163	1.39409	0.108434	0.211083	1	2998	tags=32%, list=16%, signal=38%
REACTOME_NRAGE_SIGNALS_DEATH_THROUGH_JNK	REACTOME_NRAGE_SIGNALS_DEATH_THROUGH_JNK	Details ...	43	0.414982	1.39373	0.101961	0.211282	1	3500	tags=33%, list=19%, signal=40%
BIOCARTA_CCR3_PATHWAY	BIOCARTA_CCR3_PATHWAY	Details ...	23	0.420714	1.39309	0.103113	0.211736	1	3658	tags=30%, list=20%, signal=38%
VANDESLUIS_NORMAL_EMBRYOS_DN	VANDESLUIS_NORMAL_EMBRYOS_DN	Details ...	24	0.422382	1.39308	0.0986717	0.211576	1	834	tags=17%, list=4%, signal=17%
BREDEMEYER_RAG_SIGNALING_VIA_ATM_NOT_VIA_NFKB_UP	BREDEMEYER_RAG_SIGNALING_VIA_ATM_NOT_VIA_NFKB_UP	Details ...	46	0.354197	1.39261	0.0660194	0.211866	1	4061	tags=30%, list=22%, signal=39%
ZHENG_IL22_SIGNALING_UP	ZHENG_IL22_SIGNALING_UP	Details ...	52	0.413062	1.39257	0.0921053	0.211732	1	3405	tags=37%, list=18%, signal=45%
URS_ADIPOCYTE_DIFFERENTIATION_UP	URS_ADIPOCYTE_DIFFERENTIATION_UP	Details ...	74	0.347347	1.39235	0.0471698	0.211795	1	5480	tags=51%, list=29%, signal=72%
ABDELMOHSEN_ELAVL4_TARGETS	ABDELMOHSEN_ELAVL4_TARGETS	Details ...	15	0.505993	1.39174	0.117647	0.212229	1	2965	tags=40%, list=16%, signal=47%
PLASARI_TGFB1_SIGNALING_VIA_NFIC_10HR_DN	PLASARI_TGFB1_SIGNALING_VIA_NFIC_10HR_DN	Details ...	30	0.446883	1.39169	0.121857	0.212115	1	4049	tags=37%, list=22%, signal=47%
RICKMAN_TUMOR_DIFFERENTIATED_MODERATELY_VS_POORLY_UP	RICKMAN_TUMOR_DIFFERENTIATED_MODERATELY_VS_POORLY_UP	Details ...	114	0.350029	1.39149	0.0788955	0.212133	1	3783	tags=34%, list=20%, signal=43%
ZHONG_SECRETOME_OF_LUNG_CANCER_AND_ENDOTHELIUM	ZHONG_SECRETOME_OF_LUNG_CANCER_AND_ENDOTHELIUM	Details ...	65	0.391185	1.39095	0.105051	0.212507	1	1819	tags=23%, list=10%, signal=25%
MYLLYKANGAS_AMPLIFICATION_HOT_SPOT_17	MYLLYKANGAS_AMPLIFICATION_HOT_SPOT_17	Details ...	19	0.465994	1.39069	0.123967	0.212599	1	3937	tags=47%, list=21%, signal=60%
FAELT_B_CLL_WITH_VH_REARRANGEMENTS_DN	FAELT_B_CLL_WITH_VH_REARRANGEMENTS_DN	Details ...	45	0.40264	1.39027	0.10166	0.212831	1	2127	tags=22%, list=11%, signal=25%
CERVERA_SDHB_TARGETS_1_DN	CERVERA_SDHB_TARGETS_1_DN	Details ...	36	0.43573	1.39018	0.07	0.212746	1	4630	tags=42%, list=25%, signal=55%
ST_GA13_PATHWAY	ST_GA13_PATHWAY	Details ...	37	0.383745	1.39001	0.0873016	0.21274	1	4912	tags=38%, list=26%, signal=51%
BIOCARTA_ERK5_PATHWAY	BIOCARTA_ERK5_PATHWAY	Details ...	17	0.509609	1.38964	0.127745	0.212958	1	4437	tags=53%, list=24%, signal=69%
BOYLAN_MULTIPLE_MYELOMA_PCA1_UP	BOYLAN_MULTIPLE_MYELOMA_PCA1_UP	Details ...	94	0.399385	1.38937	0.113772	0.213056	1	3876	tags=35%, list=21%, signal=44%
GAL_LEUKEMIC_STEM_CELL_UP	GAL_LEUKEMIC_STEM_CELL_UP	Details ...	125	0.319905	1.38911	0.046875	0.213152	1	2594	tags=22%, list=14%, signal=26%
SESTO_RESPONSE_TO_UV_C8	SESTO_RESPONSE_TO_UV_C8	Details ...	70	0.382039	1.38804	0.101664	0.21409	1	3843	tags=30%, list=21%, signal=38%
EHLERS_ANEUPLOIDY_UP	EHLERS_ANEUPLOIDY_UP	Details ...	39	0.424887	1.38666	0.142574	0.215286	1	2864	tags=28%, list=15%, signal=33%
BIOCARTA_CREB_PATHWAY	BIOCARTA_CREB_PATHWAY	Details ...	27	0.43191	1.3864	0.0992218	0.215391	1	3306	tags=44%, list=18%, signal=54%
NATSUME_RESPONSE_TO_INTERFERON_BETA_UP	NATSUME_RESPONSE_TO_INTERFERON_BETA_UP	Details ...	71	0.340106	1.38623	0.0718686	0.215367	1	1738	tags=17%, list=9%, signal=19%
LI_INDUCED_T_TO_NATURAL_KILLER_UP	LI_INDUCED_T_TO_NATURAL_KILLER_UP	Details ...	287	0.343357	1.38622	0.115686	0.215216	1	4229	tags=32%, list=23%, signal=41%
JACKSON_DNMT1_TARGETS_DN	JACKSON_DNMT1_TARGETS_DN	Details ...	24	0.447774	1.38483	0.0923379	0.216354	1	2558	tags=33%, list=14%, signal=39%
BASAKI_YBX1_TARGETS_DN	BASAKI_YBX1_TARGETS_DN	Details ...	355	0.312062	1.38471	0.0878906	0.216303	1	4395	tags=30%, list=23%, signal=38%
HAHTOLA_MYCOSIS_FUNGOIDES_CD4_UP	HAHTOLA_MYCOSIS_FUNGOIDES_CD4_UP	Details ...	60	0.432179	1.38372	0.139535	0.217142	1	5636	tags=55%, list=30%, signal=78%
LINDSTEDT_DENDRITIC_CELL_MATURATION_D	LINDSTEDT_DENDRITIC_CELL_MATURATION_D	Details ...	66	0.418971	1.38317	0.128846	0.217523	1	2034	tags=26%, list=11%, signal=29%
GARGALOVIC_RESPONSE_TO_OXIDIZED_PHOSPHOLIPIDS_GREY_UP	GARGALOVIC_RESPONSE_TO_OXIDIZED_PHOSPHOLIPIDS_GREY_UP	Details ...	16	0.531542	1.38274	0.143403	0.217804	1	3740	tags=44%, list=20%, signal=55%
MIKKELSEN_ES_ICP_WITH_H3K27ME3	MIKKELSEN_ES_ICP_WITH_H3K27ME3	Details ...	38	0.423051	1.38222	0.0826772	0.21816	1	4615	tags=39%, list=25%, signal=52%
REACTOME_CELL_DEATH_SIGNALLING_VIA_NRAGE_NRIF_AND_NADE	REACTOME_CELL_DEATH_SIGNALLING_VIA_NRAGE_NRIF_AND_NADE	Details ...	57	0.35628	1.38167	0.0861057	0.218613	1	3500	tags=30%, list=19%, signal=37%
PID_TCPTP_PATHWAY	PID_TCPTP_PATHWAY	Details ...	42	0.425053	1.38152	0.145631	0.218579	1	2494	tags=29%, list=13%, signal=33%
HALMOS_CEBPA_TARGETS_UP	HALMOS_CEBPA_TARGETS_UP	Details ...	49	0.383527	1.38107	0.0981964	0.21887	1	1954	tags=20%, list=10%, signal=23%
ZWANG_EGF_PERSISTENTLY_UP	ZWANG_EGF_PERSISTENTLY_UP	Details ...	31	0.402185	1.38107	0.0938166	0.218698	1	2649	tags=26%, list=14%, signal=30%
PID_SYNDECAN_2_PATHWAY	PID_SYNDECAN_2_PATHWAY	Details ...	31	0.422403	1.37971	0.0972763	0.219821	1	2024	tags=23%, list=11%, signal=25%
LOPES_METHYLATED_IN_COLON_CANCER_DN	LOPES_METHYLATED_IN_COLON_CANCER_DN	Details ...	28	0.418635	1.37921	0.122244	0.220163	1	1538	tags=21%, list=8%, signal=23%
GENTILE_UV_RESPONSE_CLUSTER_D6	GENTILE_UV_RESPONSE_CLUSTER_D6	Details ...	35	0.407195	1.37919	0.122288	0.220005	1	3327	tags=40%, list=18%, signal=49%
MOREAUX_B_LYMPHOCYTE_MATURATION_BY_TACI_UP	MOREAUX_B_LYMPHOCYTE_MATURATION_BY_TACI_UP	Details ...	79	0.350244	1.37777	0.0653465	0.221263	1	3745	tags=32%, list=20%, signal=39%
PID_ERBB4_PATHWAY	PID_ERBB4_PATHWAY	Details ...	38	0.403012	1.37644	0.105159	0.222491	1	3836	tags=34%, list=21%, signal=43%
RASHI_RESPONSE_TO_IONIZING_RADIATION_5	RASHI_RESPONSE_TO_IONIZING_RADIATION_5	Details ...	142	0.296899	1.37642	0.0284553	0.222339	1	3116	tags=27%, list=17%, signal=32%
PICCALUGA_ANGIOIMMUNOBLASTIC_LYMPHOMA_DN	PICCALUGA_ANGIOIMMUNOBLASTIC_LYMPHOMA_DN	Details ...	126	0.390078	1.37635	0.150301	0.222227	1	4069	tags=33%, list=22%, signal=42%
FAELT_B_CLL_WITH_VH3_21_DN	FAELT_B_CLL_WITH_VH3_21_DN	Details ...	49	0.386978	1.37586	0.0966387	0.222557	1	3110	tags=27%, list=17%, signal=32%
REACTOME_RECYCLING_PATHWAY_OF_L1	REACTOME_RECYCLING_PATHWAY_OF_L1	Details ...	26	0.431773	1.37558	0.104418	0.222686	1	2447	tags=31%, list=13%, signal=35%
CHIBA_RESPONSE_TO_TSA	CHIBA_RESPONSE_TO_TSA	Details ...	46	0.38958	1.37546	0.129666	0.222639	1	4584	tags=41%, list=25%, signal=55%
NOJIMA_SFRP2_TARGETS_UP	NOJIMA_SFRP2_TARGETS_UP	Details ...	31	0.439773	1.37474	0.136986	0.223196	1	5463	tags=55%, list=29%, signal=77%
RIGGINS_TAMOXIFEN_RESISTANCE_DN	RIGGINS_TAMOXIFEN_RESISTANCE_DN	Details ...	210	0.332088	1.3738	0.098646	0.223969	1	3926	tags=31%, list=21%, signal=39%
AZARE_STAT3_TARGETS	AZARE_STAT3_TARGETS	Details ...	23	0.481795	1.37364	0.143939	0.223971	1	681	tags=26%, list=4%, signal=27%
MARTORIATI_MDM4_TARGETS_FETAL_LIVER_DN	MARTORIATI_MDM4_TARGETS_FETAL_LIVER_DN	Details ...	495	0.303011	1.3732	0.0945674	0.224247	1	2580	tags=21%, list=14%, signal=23%
NOUSHMEHR_GBM_SILENCED_BY_METHYLATION	NOUSHMEHR_GBM_SILENCED_BY_METHYLATION	Details ...	46	0.382083	1.37204	0.0796296	0.225269	1	4194	tags=39%, list=22%, signal=50%
GARGALOVIC_RESPONSE_TO_OXIDIZED_PHOSPHOLIPIDS_GREEN_UP	GARGALOVIC_RESPONSE_TO_OXIDIZED_PHOSPHOLIPIDS_GREEN_UP	Details ...	23	0.460179	1.37142	0.129555	0.225717	1	4349	tags=52%, list=23%, signal=68%
BRUINS_UVC_RESPONSE_VIA_TP53_GROUP_C	BRUINS_UVC_RESPONSE_VIA_TP53_GROUP_C	Details ...	87	0.316476	1.37102	0.0454545	0.225984	1	4659	tags=38%, list=25%, signal=50%
SARTIPY_BLUNTED_BY_INSULIN_RESISTANCE_DN	SARTIPY_BLUNTED_BY_INSULIN_RESISTANCE_DN	Details ...	17	0.450586	1.37085	0.0927022	0.225971	1	2122	tags=29%, list=11%, signal=33%
WONG_IFNA2_RESISTANCE_DN	WONG_IFNA2_RESISTANCE_DN	Details ...	31	0.379506	1.3707	0.0850202	0.22593	1	3306	tags=35%, list=18%, signal=43%
CHIANG_LIVER_CANCER_SUBCLASS_UNANNOTATED_UP	CHIANG_LIVER_CANCER_SUBCLASS_UNANNOTATED_UP	Details ...	76	0.334702	1.37022	0.0925197	0.226263	1	5102	tags=38%, list=27%, signal=52%
BROCKE_APOPTOSIS_REVERSED_BY_IL6	BROCKE_APOPTOSIS_REVERSED_BY_IL6	Details ...	143	0.34939	1.37012	0.114851	0.226185	1	4013	tags=33%, list=21%, signal=42%
BOYAULT_LIVER_CANCER_SUBCLASS_G2	BOYAULT_LIVER_CANCER_SUBCLASS_G2	Details ...	27	0.40628	1.37012	0.107505	0.22601	1	3431	tags=41%, list=18%, signal=50%
STARK_HYPPOCAMPUS_22Q11_DELETION_UP	STARK_HYPPOCAMPUS_22Q11_DELETION_UP	Details ...	47	0.396872	1.37009	0.118095	0.225876	1	2902	tags=34%, list=16%, signal=40%
BIOCARTA_CTCF_PATHWAY	BIOCARTA_CTCF_PATHWAY	Details ...	23	0.480446	1.36953	0.140594	0.226273	1	2501	tags=35%, list=13%, signal=40%
PID_HEDGEHOG_GLI_PATHWAY	PID_HEDGEHOG_GLI_PATHWAY	Details ...	48	0.388711	1.36903	0.0882353	0.226618	1	3348	tags=33%, list=18%, signal=40%
SCIAN_INVERSED_TARGETS_OF_TP53_AND_TP73_DN	SCIAN_INVERSED_TARGETS_OF_TP53_AND_TP73_DN	Details ...	31	0.412149	1.369	0.109127	0.226487	1	3881	tags=35%, list=21%, signal=45%
PID_ECADHERIN_STABILIZATION_PATHWAY	PID_ECADHERIN_STABILIZATION_PATHWAY	Details ...	40	0.40638	1.36804	0.121442	0.227317	1	1692	tags=23%, list=9%, signal=25%
PID_WNT_NONCANONICAL_PATHWAY	PID_WNT_NONCANONICAL_PATHWAY	Details ...	32	0.385217	1.3679	0.111765	0.227305	1	3959	tags=31%, list=21%, signal=40%
SEMENZA_HIF1_TARGETS	SEMENZA_HIF1_TARGETS	Details ...	35	0.446279	1.36785	0.151093	0.227185	1	5596	tags=51%, list=30%, signal=73%
SAKAI_CHRONIC_HEPATITIS_VS_LIVER_CANCER_DN	SAKAI_CHRONIC_HEPATITIS_VS_LIVER_CANCER_DN	Details ...	34	0.408151	1.36744	0.0870406	0.227435	1	3728	tags=29%, list=20%, signal=37%
GROSS_HYPOXIA_VIA_ELK3_ONLY_DN	GROSS_HYPOXIA_VIA_ELK3_ONLY_DN	Details ...	41	0.373062	1.36705	0.0945674	0.227672	1	2460	tags=32%, list=13%, signal=36%
KIM_WT1_TARGETS_8HR_DN	KIM_WT1_TARGETS_8HR_DN	Details ...	115	0.298785	1.36701	0.0538922	0.227539	1	2376	tags=17%, list=13%, signal=20%
MARTORIATI_MDM4_TARGETS_NEUROEPITHELIUM_UP	MARTORIATI_MDM4_TARGETS_NEUROEPITHELIUM_UP	Details ...	160	0.311546	1.36623	0.0576923	0.228198	1	3474	tags=27%, list=19%, signal=33%
LIU_LIVER_CANCER	LIU_LIVER_CANCER	Details ...	35	0.389716	1.36596	0.0896414	0.228299	1	4133	tags=43%, list=22%, signal=55%
YAGI_AML_WITH_T_8_21_TRANSLOCATION	YAGI_AML_WITH_T_8_21_TRANSLOCATION	Details ...	353	0.290347	1.36568	0.0592885	0.228455	1	3949	tags=30%, list=21%, signal=37%
YAO_TEMPORAL_RESPONSE_TO_PROGESTERONE_CLUSTER_5	YAO_TEMPORAL_RESPONSE_TO_PROGESTERONE_CLUSTER_5	Details ...	28	0.425395	1.36556	0.11546	0.228386	1	3205	tags=29%, list=17%, signal=34%
GRAHAM_CML_QUIESCENT_VS_CML_DIVIDING_UP	GRAHAM_CML_QUIESCENT_VS_CML_DIVIDING_UP	Details ...	22	0.46396	1.3654	0.146825	0.228401	1	3951	tags=32%, list=21%, signal=40%
BANDRES_RESPONSE_TO_CARMUSTIN_MGMT_48HR_DN	BANDRES_RESPONSE_TO_CARMUSTIN_MGMT_48HR_DN	Details ...	155	0.33006	1.36524	0.0668058	0.228398	1	4354	tags=32%, list=23%, signal=41%
RUTELLA_RESPONSE_TO_CSF2RB_AND_IL4_DN	RUTELLA_RESPONSE_TO_CSF2RB_AND_IL4_DN	Details ...	305	0.33909	1.36522	0.122568	0.22824	1	4889	tags=39%, list=26%, signal=52%
VALK_AML_WITH_CEBPA	VALK_AML_WITH_CEBPA	Details ...	35	0.407974	1.36519	0.0859375	0.228094	1	5394	tags=46%, list=29%, signal=64%
REACTOME_DIABETES_PATHWAYS	REACTOME_DIABETES_PATHWAYS	Details ...	122	0.331908	1.36482	0.0895522	0.228319	1	4215	tags=31%, list=23%, signal=40%
LOPES_METHYLATED_IN_COLON_CANCER_UP	LOPES_METHYLATED_IN_COLON_CANCER_UP	Details ...	27	0.42991	1.36469	0.103922	0.228278	1	3563	tags=37%, list=19%, signal=46%
KORKOLA_TERATOMA	KORKOLA_TERATOMA	Details ...	39	0.39641	1.3646	0.104208	0.228206	1	1504	tags=26%, list=8%, signal=28%
HOLLEMAN_VINCRISTINE_RESISTANCE_ALL_UP	HOLLEMAN_VINCRISTINE_RESISTANCE_ALL_UP	Details ...	25	0.40689	1.36406	0.0821918	0.228647	1	3789	tags=40%, list=20%, signal=50%
OUILLETTE_CLL_13Q14_DELETION_DN	OUILLETTE_CLL_13Q14_DELETION_DN	Details ...	56	0.339211	1.36406	0.0779727	0.228475	1	3622	tags=30%, list=19%, signal=38%
RAMALHO_STEMNESS_DN	RAMALHO_STEMNESS_DN	Details ...	70	0.397445	1.36385	0.15493	0.228504	1	5679	tags=51%, list=30%, signal=74%
LABBE_WNT3A_TARGETS_DN	LABBE_WNT3A_TARGETS_DN	Details ...	94	0.326275	1.36287	0.054717	0.229308	1	3792	tags=32%, list=20%, signal=40%
MAINA_VHL_TARGETS_DN	MAINA_VHL_TARGETS_DN	Details ...	18	0.481453	1.36261	0.134766	0.229403	1	4950	tags=39%, list=26%, signal=53%
VALK_AML_CLUSTER_6	VALK_AML_CLUSTER_6	Details ...	33	0.39262	1.36145	0.121032	0.230455	1	2599	tags=27%, list=14%, signal=32%
XU_GH1_EXOGENOUS_TARGETS_DN	XU_GH1_EXOGENOUS_TARGETS_DN	Details ...	114	0.314545	1.36142	0.046371	0.230318	1	4237	tags=30%, list=23%, signal=38%
GROSS_ELK3_TARGETS_DN	GROSS_ELK3_TARGETS_DN	Details ...	31	0.445404	1.36116	0.152475	0.230379	1	4488	tags=45%, list=24%, signal=59%
BURTON_ADIPOGENESIS_2	BURTON_ADIPOGENESIS_2	Details ...	72	0.354527	1.36055	0.116635	0.230837	1	2534	tags=26%, list=14%, signal=30%
KEGG_ERBB_SIGNALING_PATHWAY	KEGG_ERBB_SIGNALING_PATHWAY	Details ...	86	0.349218	1.3599	0.0952381	0.231345	1	2899	tags=24%, list=15%, signal=29%
NAKAMURA_TUMOR_ZONE_PERIPHERAL_VS_CENTRAL_UP	NAKAMURA_TUMOR_ZONE_PERIPHERAL_VS_CENTRAL_UP	Details ...	268	0.335437	1.35985	0.128107	0.23122	1	1610	tags=19%, list=9%, signal=20%
HUNSBERGER_EXERCISE_REGULATED_GENES	HUNSBERGER_EXERCISE_REGULATED_GENES	Details ...	30	0.41678	1.35941	0.125	0.231512	1	4745	tags=47%, list=25%, signal=62%
DAZARD_UV_RESPONSE_CLUSTER_G28	DAZARD_UV_RESPONSE_CLUSTER_G28	Details ...	19	0.493124	1.35894	0.150198	0.231816	1	2284	tags=21%, list=12%, signal=24%
BIOCARTA_CXCR4_PATHWAY	BIOCARTA_CXCR4_PATHWAY	Details ...	24	0.422313	1.3588	0.139579	0.231809	1	5432	tags=54%, list=29%, signal=76%
ROZANOV_MMP14_TARGETS_DN	ROZANOV_MMP14_TARGETS_DN	Details ...	32	0.387021	1.35823	0.0748441	0.232209	1	3923	tags=38%, list=21%, signal=47%
APPIERTO_RESPONSE_TO_FENRETINIDE_UP	APPIERTO_RESPONSE_TO_FENRETINIDE_UP	Details ...	38	0.359684	1.35815	0.0881801	0.232121	1	3892	tags=32%, list=21%, signal=40%
HU_GENOTOXIN_ACTION_DIRECT_VS_INDIRECT_4HR	HU_GENOTOXIN_ACTION_DIRECT_VS_INDIRECT_4HR	Details ...	34	0.384686	1.35603	0.105973	0.234099	1	2787	tags=26%, list=15%, signal=31%
IZADPANAH_STEM_CELL_ADIPOSE_VS_BONE_UP	IZADPANAH_STEM_CELL_ADIPOSE_VS_BONE_UP	Details ...	118	0.325448	1.35588	0.0745698	0.234082	1	3622	tags=27%, list=19%, signal=33%
GAUSSMANN_MLL_AF4_FUSION_TARGETS_A_UP	GAUSSMANN_MLL_AF4_FUSION_TARGETS_A_UP	Details ...	175	0.304886	1.35581	0.0744275	0.233982	1	1419	tags=15%, list=8%, signal=17%
CHIARADONNA_NEOPLASTIC_TRANSFORMATION_KRAS_CDC25_UP	CHIARADONNA_NEOPLASTIC_TRANSFORMATION_KRAS_CDC25_UP	Details ...	55	0.386072	1.35574	0.124521	0.233877	1	4515	tags=38%, list=24%, signal=50%
PID_NECTIN_PATHWAY	PID_NECTIN_PATHWAY	Details ...	26	0.45271	1.35574	0.129707	0.233703	1	2157	tags=31%, list=12%, signal=35%
SAFFORD_T_LYMPHOCYTE_ANERGY	SAFFORD_T_LYMPHOCYTE_ANERGY	Details ...	84	0.327503	1.35507	0.0867769	0.234262	1	4179	tags=29%, list=22%, signal=37%
CREIGHTON_ENDOCRINE_THERAPY_RESISTANCE_1	CREIGHTON_ENDOCRINE_THERAPY_RESISTANCE_1	Details ...	484	0.288506	1.35343	0.0970297	0.235834	1	2458	tags=21%, list=13%, signal=23%
RASHI_RESPONSE_TO_IONIZING_RADIATION_2	RASHI_RESPONSE_TO_IONIZING_RADIATION_2	Details ...	123	0.347364	1.3532	0.12766	0.235904	1	3568	tags=28%, list=19%, signal=34%
KYNG_DNA_DAMAGE_BY_GAMMA_AND_UV_RADIATION	KYNG_DNA_DAMAGE_BY_GAMMA_AND_UV_RADIATION	Details ...	87	0.323684	1.35282	0.0552268	0.236151	1	1622	tags=17%, list=9%, signal=19%
ZHAN_MULTIPLE_MYELOMA_PR_DN	ZHAN_MULTIPLE_MYELOMA_PR_DN	Details ...	42	0.467411	1.35245	0.188867	0.236319	1	2127	tags=26%, list=11%, signal=29%
REACTOME_CREB_PHOSPHORYLATION_THROUGH_THE_ACTIVATION_OF_CAMKII	REACTOME_CREB_PHOSPHORYLATION_THROUGH_THE_ACTIVATION_OF_CAMKII	Details ...	15	0.493465	1.35224	0.131048	0.236344	1	2836	tags=40%, list=15%, signal=47%
IKEDA_MIR1_TARGETS_UP	IKEDA_MIR1_TARGETS_UP	Details ...	53	0.403082	1.35173	0.153846	0.236692	1	2239	tags=32%, list=12%, signal=36%
REACTOME_SIGNAL_AMPLIFICATION	REACTOME_SIGNAL_AMPLIFICATION	Details ...	31	0.431954	1.35165	0.134981	0.236624	1	5636	tags=58%, list=30%, signal=83%
SUZUKI_AMPLIFIED_IN_ORAL_CANCER	SUZUKI_AMPLIFIED_IN_ORAL_CANCER	Details ...	16	0.473757	1.35149	0.129921	0.236602	1	4601	tags=50%, list=25%, signal=66%
REACTOME_ADHERENS_JUNCTIONS_INTERACTIONS	REACTOME_ADHERENS_JUNCTIONS_INTERACTIONS	Details ...	23	0.438636	1.35142	0.124744	0.2365	1	4543	tags=43%, list=24%, signal=57%
REACTOME_THROMBOXANE_SIGNALLING_THROUGH_TP_RECEPTOR	REACTOME_THROMBOXANE_SIGNALLING_THROUGH_TP_RECEPTOR	Details ...	23	0.470341	1.35029	0.157088	0.237539	1	4175	tags=43%, list=22%, signal=56%
PID_MYC_REPRESS_PATHWAY	PID_MYC_REPRESS_PATHWAY	Details ...	62	0.337479	1.35022	0.0890688	0.237431	1	4487	tags=37%, list=24%, signal=49%
REACTOME_MAPK_TARGETS_NUCLEAR_EVENTS_MEDIATED_BY_MAP_KINASES	REACTOME_MAPK_TARGETS_NUCLEAR_EVENTS_MEDIATED_BY_MAP_KINASES	Details ...	30	0.425214	1.3501	0.147287	0.237387	1	4437	tags=40%, list=24%, signal=52%
SCHLESINGER_METHYLATED_DE_NOVO_IN_CANCER	SCHLESINGER_METHYLATED_DE_NOVO_IN_CANCER	Details ...	85	0.345944	1.34989	0.0826772	0.237418	1	4476	tags=35%, list=24%, signal=46%
KEGG_GLIOMA	KEGG_GLIOMA	Details ...	65	0.352432	1.3492	0.0888889	0.238	1	2899	tags=26%, list=15%, signal=31%
REACTOME_SIGNALING_BY_HIPPO	REACTOME_SIGNALING_BY_HIPPO	Details ...	20	0.45281	1.34899	0.136187	0.238063	1	3339	tags=40%, list=18%, signal=49%
GAUSSMANN_MLL_AF4_FUSION_TARGETS_B_UP	GAUSSMANN_MLL_AF4_FUSION_TARGETS_B_UP	Details ...	25	0.408192	1.34864	0.0928433	0.238244	1	2507	tags=28%, list=13%, signal=32%
SATO_SILENCED_BY_METHYLATION_IN_PANCREATIC_CANCER_2	SATO_SILENCED_BY_METHYLATION_IN_PANCREATIC_CANCER_2	Details ...	45	0.366309	1.34845	0.0831758	0.238273	1	3012	tags=24%, list=16%, signal=29%
SMITH_TERT_TARGETS_DN	SMITH_TERT_TARGETS_DN	Details ...	87	0.33765	1.34786	0.1002	0.238728	1	3226	tags=28%, list=17%, signal=33%
SATO_SILENCED_BY_DEACETYLATION_IN_PANCREATIC_CANCER	SATO_SILENCED_BY_DEACETYLATION_IN_PANCREATIC_CANCER	Details ...	43	0.384075	1.34764	0.10883	0.238758	1	2330	tags=23%, list=12%, signal=27%
MA_MYELOID_DIFFERENTIATION_DN	MA_MYELOID_DIFFERENTIATION_DN	Details ...	43	0.366955	1.34541	0.104208	0.241025	1	3486	tags=30%, list=19%, signal=37%
JIANG_AGING_CEREBRAL_CORTEX_DN	JIANG_AGING_CEREBRAL_CORTEX_DN	Details ...	53	0.369755	1.34455	0.118343	0.241798	1	3742	tags=34%, list=20%, signal=42%
SASSON_RESPONSE_TO_FORSKOLIN_UP	SASSON_RESPONSE_TO_FORSKOLIN_UP	Details ...	88	0.346789	1.34378	0.104938	0.24243	1	3549	tags=28%, list=19%, signal=35%
ST_JNK_MAPK_PATHWAY	ST_JNK_MAPK_PATHWAY	Details ...	39	0.392575	1.34364	0.125761	0.242401	1	4266	tags=36%, list=23%, signal=46%
WOTTON_RUNX_TARGETS_UP	WOTTON_RUNX_TARGETS_UP	Details ...	19	0.465489	1.3429	0.147228	0.243064	1	5402	tags=63%, list=29%, signal=89%
REACTOME_INCRETIN_SYNTHESIS_SECRETION_AND_INACTIVATION	REACTOME_INCRETIN_SYNTHESIS_SECRETION_AND_INACTIVATION	Details ...	20	0.456829	1.34286	0.110883	0.242925	1	3626	tags=30%, list=19%, signal=37%
KASLER_HDAC7_TARGETS_1_DN	KASLER_HDAC7_TARGETS_1_DN	Details ...	17	0.478526	1.3422	0.153846	0.243448	1	3227	tags=41%, list=17%, signal=50%
HAHTOLA_MYCOSIS_FUNGOIDES_SKIN_UP	HAHTOLA_MYCOSIS_FUNGOIDES_SKIN_UP	Details ...	173	0.310867	1.34203	0.0994036	0.24346	1	2678	tags=24%, list=14%, signal=28%
PID_RXR_VDR_PATHWAY	PID_RXR_VDR_PATHWAY	Details ...	26	0.435022	1.34195	0.139216	0.243362	1	2938	tags=35%, list=16%, signal=41%
BOYLAN_MULTIPLE_MYELOMA_D_DN	BOYLAN_MULTIPLE_MYELOMA_D_DN	Details ...	70	0.350527	1.34114	0.12069	0.244036	1	5450	tags=44%, list=29%, signal=62%
YAO_TEMPORAL_RESPONSE_TO_PROGESTERONE_CLUSTER_2	YAO_TEMPORAL_RESPONSE_TO_PROGESTERONE_CLUSTER_2	Details ...	81	0.319198	1.34089	0.0790514	0.244126	1	3698	tags=30%, list=20%, signal=37%
SIG_IL4RECEPTOR_IN_B_LYPHOCYTES	SIG_IL4RECEPTOR_IN_B_LYPHOCYTES	Details ...	27	0.454106	1.34016	0.155642	0.244726	1	2922	tags=26%, list=16%, signal=31%
BENPORATH_NOS_TARGETS	BENPORATH_NOS_TARGETS	Details ...	168	0.293928	1.33969	0.0755467	0.245032	1	2524	tags=21%, list=13%, signal=24%
REACTOME_PI3K_AKT_ACTIVATION	REACTOME_PI3K_AKT_ACTIVATION	Details ...	36	0.383979	1.33917	0.13253	0.245393	1	5066	tags=47%, list=27%, signal=65%
FINAK_BREAST_CANCER_SDPP_SIGNATURE	FINAK_BREAST_CANCER_SDPP_SIGNATURE	Details ...	23	0.483845	1.33878	0.18835	0.245623	1	3227	tags=30%, list=17%, signal=37%
FUJII_YBX1_TARGETS_UP	FUJII_YBX1_TARGETS_UP	Details ...	39	0.398683	1.33821	0.136622	0.246027	1	5374	tags=49%, list=29%, signal=68%
HIRSCH_CELLULAR_TRANSFORMATION_SIGNATURE_UP	HIRSCH_CELLULAR_TRANSFORMATION_SIGNATURE_UP	Details ...	232	0.326626	1.33803	0.118447	0.246015	1	3852	tags=29%, list=21%, signal=36%
TONKS_TARGETS_OF_RUNX1_RUNX1T1_FUSION_ERYTHROCYTE_DN	TONKS_TARGETS_OF_RUNX1_RUNX1T1_FUSION_ERYTHROCYTE_DN	Details ...	15	0.474869	1.33773	0.135294	0.246187	1	2050	tags=33%, list=11%, signal=37%
FERRARI_RESPONSE_TO_FENRETINIDE_UP	FERRARI_RESPONSE_TO_FENRETINIDE_UP	Details ...	21	0.471251	1.33753	0.141176	0.24623	1	5438	tags=62%, list=29%, signal=87%
KEGG_ABC_TRANSPORTERS	KEGG_ABC_TRANSPORTERS	Details ...	44	0.379447	1.33749	0.0957854	0.246083	1	2986	tags=27%, list=16%, signal=32%
REACTOME_P130CAS_LINKAGE_TO_MAPK_SIGNALING_FOR_INTEGRINS	REACTOME_P130CAS_LINKAGE_TO_MAPK_SIGNALING_FOR_INTEGRINS	Details ...	15	0.523718	1.33743	0.146	0.245971	1	4752	tags=60%, list=25%, signal=80%
HE_PTEN_TARGETS_UP	HE_PTEN_TARGETS_UP	Details ...	16	0.471163	1.33679	0.161538	0.246479	1	3927	tags=56%, list=21%, signal=71%
NUTT_GBM_VS_AO_GLIOMA_UP	NUTT_GBM_VS_AO_GLIOMA_UP	Details ...	46	0.400619	1.33677	0.164329	0.24633	1	2643	tags=28%, list=14%, signal=33%
BORLAK_LIVER_CANCER_EGF_UP	BORLAK_LIVER_CANCER_EGF_UP	Details ...	55	0.367976	1.3366	0.132948	0.246342	1	3395	tags=35%, list=18%, signal=42%
BIOCARTA_BAD_PATHWAY	BIOCARTA_BAD_PATHWAY	Details ...	25	0.431054	1.33614	0.155102	0.246654	1	3306	tags=40%, list=18%, signal=49%
AMIT_SERUM_RESPONSE_240_MCF10A	AMIT_SERUM_RESPONSE_240_MCF10A	Details ...	55	0.403122	1.33581	0.155303	0.246823	1	2601	tags=31%, list=14%, signal=36%
KYNG_DNA_DAMAGE_BY_GAMMA_RADIATION	KYNG_DNA_DAMAGE_BY_GAMMA_RADIATION	Details ...	79	0.321761	1.33574	0.0754352	0.246715	1	2442	tags=23%, list=13%, signal=26%
KANG_FLUOROURACIL_RESISTANCE_UP	KANG_FLUOROURACIL_RESISTANCE_UP	Details ...	21	0.412706	1.33566	0.12024	0.246637	1	3025	tags=33%, list=16%, signal=40%
FOURNIER_ACINAR_DEVELOPMENT_EARLY_UP	FOURNIER_ACINAR_DEVELOPMENT_EARLY_UP	Details ...	20	0.43435	1.33564	0.154902	0.246466	1	3336	tags=35%, list=18%, signal=43%
ZHAN_MULTIPLE_MYELOMA_CD1_VS_CD2_DN	ZHAN_MULTIPLE_MYELOMA_CD1_VS_CD2_DN	Details ...	47	0.38622	1.33542	0.136802	0.246531	1	3595	tags=32%, list=19%, signal=39%
DARWICHE_PAPILLOMA_RISK_HIGH_DN	DARWICHE_PAPILLOMA_RISK_HIGH_DN	Details ...	160	0.272945	1.3352	0.0441767	0.246582	1	3304	tags=23%, list=18%, signal=27%
LENAOUR_DENDRITIC_CELL_MATURATION_DN	LENAOUR_DENDRITIC_CELL_MATURATION_DN	Details ...	127	0.362468	1.33515	0.157197	0.246475	1	3320	tags=30%, list=18%, signal=36%
KEGG_GLYCEROLIPID_METABOLISM	KEGG_GLYCEROLIPID_METABOLISM	Details ...	41	0.362361	1.33456	0.0873016	0.246889	1	2792	tags=27%, list=15%, signal=31%
MIKKELSEN_NPC_HCP_WITH_H3K27ME3	MIKKELSEN_NPC_HCP_WITH_H3K27ME3	Details ...	329	0.32076	1.33436	0.108911	0.246919	1	4828	tags=36%, list=26%, signal=47%
KIM_ALL_DISORDERS_OLIGODENDROCYTE_NUMBER_CORR_DN	KIM_ALL_DISORDERS_OLIGODENDROCYTE_NUMBER_CORR_DN	Details ...	32	0.387594	1.33277	0.13253	0.248544	1	3221	tags=22%, list=17%, signal=26%
KAAB_FAILED_HEART_ATRIUM_DN	KAAB_FAILED_HEART_ATRIUM_DN	Details ...	136	0.34138	1.33258	0.126233	0.24856	1	4467	tags=39%, list=24%, signal=51%
GAVIN_PDE3B_TARGETS	GAVIN_PDE3B_TARGETS	Details ...	21	0.492448	1.33257	0.179884	0.248405	1	2034	tags=29%, list=11%, signal=32%
KEGG_LEUKOCYTE_TRANSENDOTHELIAL_MIGRATION	KEGG_LEUKOCYTE_TRANSENDOTHELIAL_MIGRATION	Details ...	114	0.351026	1.33253	0.126	0.24826	1	2458	tags=22%, list=13%, signal=25%
BOYAULT_LIVER_CANCER_SUBCLASS_G1_DN	BOYAULT_LIVER_CANCER_SUBCLASS_G1_DN	Details ...	39	0.385813	1.33242	0.146199	0.248197	1	1493	tags=15%, list=8%, signal=17%
MATZUK_SPERMATOGONIA	MATZUK_SPERMATOGONIA	Details ...	24	0.407998	1.33104	0.108216	0.249496	1	5338	tags=50%, list=29%, signal=70%
JAATINEN_HEMATOPOIETIC_STEM_CELL_DN	JAATINEN_HEMATOPOIETIC_STEM_CELL_DN	Details ...	214	0.393922	1.33082	0.181102	0.249562	1	4216	tags=35%, list=23%, signal=44%
SHIPP_DLBCL_CURED_VS_FATAL_UP	SHIPP_DLBCL_CURED_VS_FATAL_UP	Details ...	39	0.369224	1.33045	0.123288	0.24978	1	3840	tags=33%, list=21%, signal=42%
BIOCARTA_PDGF_PATHWAY	BIOCARTA_PDGF_PATHWAY	Details ...	32	0.425079	1.33025	0.182171	0.249828	1	4780	tags=44%, list=26%, signal=59%
MISSIAGLIA_REGULATED_BY_METHYLATION_UP	MISSIAGLIA_REGULATED_BY_METHYLATION_UP	Details ...	121	0.360632	1.32981	0.145418	0.250138	1	5402	tags=40%, list=29%, signal=55%
MARTORIATI_MDM4_TARGETS_FETAL_LIVER_UP	MARTORIATI_MDM4_TARGETS_FETAL_LIVER_UP	Details ...	208	0.294205	1.32908	0.0967742	0.250765	1	3438	tags=27%, list=18%, signal=33%
FRASOR_TAMOXIFEN_RESPONSE_UP	FRASOR_TAMOXIFEN_RESPONSE_UP	Details ...	49	0.361386	1.32902	0.118547	0.250634	1	3611	tags=35%, list=19%, signal=43%
JISON_SICKLE_CELL_DISEASE_UP	JISON_SICKLE_CELL_DISEASE_UP	Details ...	178	0.364792	1.32792	0.166	0.251685	1	3885	tags=33%, list=21%, signal=41%
NGUYEN_NOTCH1_TARGETS_DN	NGUYEN_NOTCH1_TARGETS_DN	Details ...	85	0.326846	1.32775	0.091954	0.251688	1	4587	tags=38%, list=25%, signal=50%
LEI_MYB_TARGETS	LEI_MYB_TARGETS	Details ...	309	0.32278	1.32745	0.130268	0.251834	1	3277	tags=24%, list=18%, signal=29%
SMID_BREAST_CANCER_LUMINAL_B_UP	SMID_BREAST_CANCER_LUMINAL_B_UP	Details ...	159	0.317223	1.32731	0.0903614	0.251826	1	3870	tags=30%, list=21%, signal=38%
BOYLAN_MULTIPLE_MYELOMA_D_CLUSTER_DN	BOYLAN_MULTIPLE_MYELOMA_D_CLUSTER_DN		39	0.373895	1.32724	0.121756	0.251737	1	2070	tags=23%, list=11%, signal=26%
GAVIN_FOXP3_TARGETS_CLUSTER_P2	GAVIN_FOXP3_TARGETS_CLUSTER_P2		75	0.330267	1.32657	0.0967078	0.252239	1	3670	tags=29%, list=20%, signal=36%
ZHAN_V1_LATE_DIFFERENTIATION_GENES_UP	ZHAN_V1_LATE_DIFFERENTIATION_GENES_UP		31	0.423786	1.32645	0.162325	0.252205	1	5232	tags=52%, list=28%, signal=72%
KOBAYASHI_EGFR_SIGNALING_6HR_DN	KOBAYASHI_EGFR_SIGNALING_6HR_DN		18	0.524355	1.3262	0.210526	0.252299	1	6967	tags=72%, list=37%, signal=115%
REACTOME_LIPOPROTEIN_METABOLISM	REACTOME_LIPOPROTEIN_METABOLISM		28	0.532326	1.32588	0.115385	0.252479	1	5369	tags=64%, list=29%, signal=90%
KEGG_SMALL_CELL_LUNG_CANCER	KEGG_SMALL_CELL_LUNG_CANCER		84	0.334786	1.32268	0.113725	0.255886	1	2591	tags=24%, list=14%, signal=28%
HOFFMANN_PRE_BI_TO_LARGE_PRE_BII_LYMPHOCYTE_DN	HOFFMANN_PRE_BI_TO_LARGE_PRE_BII_LYMPHOCYTE_DN		72	0.342356	1.32161	0.113095	0.256937	1	4659	tags=36%, list=25%, signal=48%
REACTOME_PLATELET_AGGREGATION_PLUG_FORMATION	REACTOME_PLATELET_AGGREGATION_PLUG_FORMATION		35	0.403668	1.3208	0.131679	0.257618	1	5599	tags=54%, list=30%, signal=77%
GUILLAUMOND_KLF10_TARGETS_UP	GUILLAUMOND_KLF10_TARGETS_UP		50	0.364296	1.32068	0.0965909	0.257568	1	3086	tags=28%, list=16%, signal=33%
SANA_RESPONSE_TO_IFNG_DN	SANA_RESPONSE_TO_IFNG_DN		81	0.386741	1.31881	0.189899	0.259432	1	1377	tags=19%, list=7%, signal=20%
CHEN_HOXA5_TARGETS_9HR_DN	CHEN_HOXA5_TARGETS_9HR_DN		36	0.410517	1.31872	0.178641	0.259347	1	2703	tags=31%, list=14%, signal=36%
NAKAMURA_METASTASIS_MODEL_DN	NAKAMURA_METASTASIS_MODEL_DN		40	0.392416	1.3184	0.121622	0.259496	1	5321	tags=45%, list=28%, signal=63%
VANHARANTA_UTERINE_FIBROID_WITH_7Q_DELETION_DN	VANHARANTA_UTERINE_FIBROID_WITH_7Q_DELETION_DN		36	0.379327	1.31831	0.140206	0.259405	1	1711	tags=25%, list=9%, signal=27%
YAMASHITA_LIVER_CANCER_STEM_CELL_UP	YAMASHITA_LIVER_CANCER_STEM_CELL_UP		47	0.351751	1.31771	0.112871	0.259908	1	3658	tags=34%, list=20%, signal=42%
REACTOME_HDL_MEDIATED_LIPID_TRANSPORT	REACTOME_HDL_MEDIATED_LIPID_TRANSPORT		15	0.599907	1.3177	0.148676	0.25974	1	4906	tags=80%, list=26%, signal=108%
BROWNE_HCMV_INFECTION_8HR_UP	BROWNE_HCMV_INFECTION_8HR_UP		100	0.315555	1.31702	0.112871	0.260327	1	3205	tags=24%, list=17%, signal=29%
MCGOWAN_RSP6_TARGETS_UP	MCGOWAN_RSP6_TARGETS_UP		17	0.441865	1.31655	0.121901	0.260671	1	4868	tags=47%, list=26%, signal=64%
BYSTRYKH_HEMATOPOIESIS_STEM_CELL_SCP2_QTL_TRANS	BYSTRYKH_HEMATOPOIESIS_STEM_CELL_SCP2_QTL_TRANS		23	0.404771	1.31608	0.130693	0.260988	1	1972	tags=26%, list=11%, signal=29%
WU_HBX_TARGETS_1_DN	WU_HBX_TARGETS_1_DN		22	0.408609	1.31597	0.127451	0.260946	1	2024	tags=27%, list=11%, signal=31%
ZHANG_TARGETS_OF_EWSR1_FLI1_FUSION	ZHANG_TARGETS_OF_EWSR1_FLI1_FUSION		86	0.323198	1.31527	0.103175	0.261542	1	3909	tags=29%, list=21%, signal=37%
REACTOME_ABCA_TRANSPORTERS_IN_LIPID_HOMEOSTASIS	REACTOME_ABCA_TRANSPORTERS_IN_LIPID_HOMEOSTASIS		17	0.458425	1.3144	0.149897	0.26235	1	4611	tags=59%, list=25%, signal=78%
PID_PDGFRB_PATHWAY	PID_PDGFRB_PATHWAY		128	0.342573	1.31402	0.154599	0.262592	1	3103	tags=26%, list=17%, signal=31%
GAVIN_FOXP3_TARGETS_CLUSTER_P3	GAVIN_FOXP3_TARGETS_CLUSTER_P3		151	0.324509	1.31385	0.124756	0.26261	1	1553	tags=17%, list=8%, signal=18%
LIAN_LIPA_TARGETS_6M	LIAN_LIPA_TARGETS_6M		71	0.439447	1.31364	0.203125	0.262655	1	3672	tags=37%, list=20%, signal=45%
THUM_SYSTOLIC_HEART_FAILURE_DN	THUM_SYSTOLIC_HEART_FAILURE_DN		209	0.323962	1.31352	0.14	0.26263	1	3000	tags=24%, list=16%, signal=29%
BIOCARTA_PPARA_PATHWAY	BIOCARTA_PPARA_PATHWAY		56	0.361658	1.31332	0.145315	0.262687	1	4912	tags=48%, list=26%, signal=65%
WIKMAN_ASBESTOS_LUNG_CANCER_UP	WIKMAN_ASBESTOS_LUNG_CANCER_UP		16	0.449691	1.31304	0.15	0.262844	1	5200	tags=56%, list=28%, signal=78%
PID_HDAC_CLASSIII_PATHWAY	PID_HDAC_CLASSIII_PATHWAY		25	0.40217	1.31284	0.159046	0.262889	1	2702	tags=28%, list=14%, signal=33%
KYNG_DNA_DAMAGE_BY_UV	KYNG_DNA_DAMAGE_BY_UV		61	0.323173	1.31208	0.0950495	0.263534	1	3833	tags=28%, list=20%, signal=35%
KEGG_MTOR_SIGNALING_PATHWAY	KEGG_MTOR_SIGNALING_PATHWAY		50	0.351744	1.31188	0.144814	0.263566	1	1597	tags=18%, list=9%, signal=20%
SERVITJA_LIVER_HNF1A_TARGETS_DN	SERVITJA_LIVER_HNF1A_TARGETS_DN		151	0.323341	1.31062	0.0953271	0.264823	1	5500	tags=40%, list=29%, signal=57%
IWANAGA_CARCINOGENESIS_BY_KRAS_UP	IWANAGA_CARCINOGENESIS_BY_KRAS_UP		160	0.274732	1.31054	0.0556622	0.264738	1	1802	tags=15%, list=10%, signal=16%
KANG_DOXORUBICIN_RESISTANCE_DN	KANG_DOXORUBICIN_RESISTANCE_DN		17	0.495776	1.31035	0.211934	0.26476	1	2812	tags=35%, list=15%, signal=41%
REACTOME_PI3K_CASCADE	REACTOME_PI3K_CASCADE		67	0.342055	1.31029	0.131846	0.264645	1	5019	tags=40%, list=27%, signal=55%
COULOUARN_TEMPORAL_TGFB1_SIGNATURE_DN	COULOUARN_TEMPORAL_TGFB1_SIGNATURE_DN		128	0.321026	1.30906	0.1222	0.265805	1	2698	tags=21%, list=14%, signal=24%
LOPEZ_TRANSLATION_VIA_FN1_SIGNALING	LOPEZ_TRANSLATION_VIA_FN1_SIGNALING		34	0.368685	1.30764	0.128898	0.267221	1	1313	tags=21%, list=7%, signal=22%
VALK_AML_CLUSTER_16	VALK_AML_CLUSTER_16		23	0.403406	1.30698	0.141491	0.267767	1	4088	tags=43%, list=22%, signal=56%
MARTIN_INTERACT_WITH_HDAC	MARTIN_INTERACT_WITH_HDAC		43	0.37809	1.30674	0.15493	0.267828	1	2263	tags=23%, list=12%, signal=26%
LIU_IL13_PRIMING_MODEL	LIU_IL13_PRIMING_MODEL		15	0.460142	1.30576	0.182377	0.268776	1	6000	tags=73%, list=32%, signal=108%
GRAHAM_CML_QUIESCENT_VS_NORMAL_DIVIDING_UP	GRAHAM_CML_QUIESCENT_VS_NORMAL_DIVIDING_UP		52	0.368095	1.30534	0.148515	0.269071	1	4866	tags=35%, list=26%, signal=47%
GINESTIER_BREAST_CANCER_20Q13_AMPLIFICATION_UP	GINESTIER_BREAST_CANCER_20Q13_AMPLIFICATION_UP		106	0.324822	1.30327	0.151386	0.271187	1	5104	tags=37%, list=27%, signal=50%
BRUNO_HEMATOPOIESIS	BRUNO_HEMATOPOIESIS		63	0.338431	1.303	0.126984	0.271316	1	4528	tags=30%, list=24%, signal=40%
CROMER_METASTASIS_UP	CROMER_METASTASIS_UP		75	0.328256	1.30269	0.132114	0.271472	1	4242	tags=32%, list=23%, signal=41%
PID_ARF6_PATHWAY	PID_ARF6_PATHWAY		35	0.372014	1.30212	0.133858	0.271911	1	5292	tags=51%, list=28%, signal=72%
FIRESTEIN_PROLIFERATION	FIRESTEIN_PROLIFERATION		168	0.285765	1.30201	0.10142	0.271842	1	2939	tags=20%, list=16%, signal=24%
LIU_TARGETS_OF_VMYB_VS_CMYB_UP	LIU_TARGETS_OF_VMYB_VS_CMYB_UP		15	0.446039	1.30187	0.126482	0.271804	1	3859	tags=40%, list=21%, signal=50%
PEDERSEN_METASTASIS_BY_ERBB2_ISOFORM_7	PEDERSEN_METASTASIS_BY_ERBB2_ISOFORM_7		362	0.265265	1.30084	0.0789474	0.272807	1	3983	tags=31%, list=21%, signal=38%
KYNG_ENVIRONMENTAL_STRESS_RESPONSE_NOT_BY_UV_IN_OLD	KYNG_ENVIRONMENTAL_STRESS_RESPONSE_NOT_BY_UV_IN_OLD		24	0.381486	1.30064	0.127016	0.272854	1	4227	tags=46%, list=23%, signal=59%
REACTOME_REGULATION_OF_BETA_CELL_DEVELOPMENT	REACTOME_REGULATION_OF_BETA_CELL_DEVELOPMENT		29	0.416974	1.29996	0.17562	0.273456	1	4054	tags=38%, list=22%, signal=48%
PID_NEPHRIN_NEPH1_PATHWAY	PID_NEPHRIN_NEPH1_PATHWAY		31	0.364874	1.29909	0.132296	0.27423	1	4395	tags=35%, list=23%, signal=46%
WAKABAYASHI_ADIPOGENESIS_PPARG_RXRA_BOUND_36HR	WAKABAYASHI_ADIPOGENESIS_PPARG_RXRA_BOUND_36HR		142	0.280476	1.29778	0.0871287	0.275492	1	2379	tags=17%, list=13%, signal=19%
MANTOVANI_VIRAL_GPCR_SIGNALING_DN	MANTOVANI_VIRAL_GPCR_SIGNALING_DN		47	0.316186	1.29759	0.0925553	0.275528	1	1801	tags=19%, list=10%, signal=21%
PEPPER_CHRONIC_LYMPHOCYTIC_LEUKEMIA_UP	PEPPER_CHRONIC_LYMPHOCYTIC_LEUKEMIA_UP		32	0.385831	1.29672	0.138833	0.276319	1	4889	tags=53%, list=26%, signal=72%
ZHANG_GATA6_TARGETS_DN	ZHANG_GATA6_TARGETS_DN		60	0.328976	1.29565	0.118712	0.277275	1	2709	tags=18%, list=14%, signal=21%
BIOCARTA_LAIR_PATHWAY	BIOCARTA_LAIR_PATHWAY		16	0.528979	1.29517	0.208251	0.277638	1	5491	tags=56%, list=29%, signal=80%
KEGG_CYTOKINE_CYTOKINE_RECEPTOR_INTERACTION	KEGG_CYTOKINE_CYTOKINE_RECEPTOR_INTERACTION		239	0.353452	1.29501	0.18591	0.277625	1	3852	tags=26%, list=21%, signal=33%
MIKKELSEN_MEF_HCP_WITH_H3_UNMETHYLATED	MIKKELSEN_MEF_HCP_WITH_H3_UNMETHYLATED		212	0.323442	1.29426	0.156823	0.278306	1	2925	tags=22%, list=16%, signal=25%
KOYAMA_SEMA3B_TARGETS_DN	KOYAMA_SEMA3B_TARGETS_DN		371	0.259391	1.29316	0.0610998	0.279356	1	2727	tags=19%, list=15%, signal=22%
GOLUB_ALL_VS_AML_DN	GOLUB_ALL_VS_AML_DN		23	0.459285	1.29302	0.194389	0.279324	1	5090	tags=65%, list=27%, signal=89%
SIMBULAN_UV_RESPONSE_IMMORTALIZED_DN	SIMBULAN_UV_RESPONSE_IMMORTALIZED_DN		31	0.434817	1.29254	0.174757	0.279687	1	1882	tags=26%, list=10%, signal=29%
GAZDA_DIAMOND_BLACKFAN_ANEMIA_PROGENITOR_UP	GAZDA_DIAMOND_BLACKFAN_ANEMIA_PROGENITOR_UP		38	0.378755	1.29222	0.153209	0.279872	1	3387	tags=29%, list=18%, signal=35%
REACTOME_PI3K_EVENTS_IN_ERBB2_SIGNALING	REACTOME_PI3K_EVENTS_IN_ERBB2_SIGNALING		42	0.358265	1.29206	0.162325	0.279871	1	5066	tags=45%, list=27%, signal=62%
DARWICHE_PAPILLOMA_RISK_HIGH_VS_LOW_DN	DARWICHE_PAPILLOMA_RISK_HIGH_VS_LOW_DN		29	0.371547	1.29185	0.143725	0.27992	1	4395	tags=34%, list=23%, signal=45%
GUILLAUMOND_KLF10_TARGETS_DN	GUILLAUMOND_KLF10_TARGETS_DN		30	0.39167	1.29183	0.166344	0.279748	1	3021	tags=27%, list=16%, signal=32%
ZHANG_PROLIFERATING_VS_QUIESCENT	ZHANG_PROLIFERATING_VS_QUIESCENT		49	0.390881	1.29166	0.179592	0.279743	1	2388	tags=24%, list=13%, signal=28%
FIGUEROA_AML_METHYLATION_CLUSTER_2_UP	FIGUEROA_AML_METHYLATION_CLUSTER_2_UP		49	0.344605	1.29163	0.150685	0.279598	1	4056	tags=37%, list=22%, signal=47%
PHONG_TNF_TARGETS_UP	PHONG_TNF_TARGETS_UP		62	0.42294	1.29094	0.227626	0.280173	1	5406	tags=48%, list=29%, signal=68%
KEGG_INSULIN_SIGNALING_PATHWAY	KEGG_INSULIN_SIGNALING_PATHWAY		136	0.306037	1.29	0.117764	0.281051	1	4925	tags=37%, list=26%, signal=50%
REACTOME_PI3K_EVENTS_IN_ERBB4_SIGNALING	REACTOME_PI3K_EVENTS_IN_ERBB4_SIGNALING		36	0.37407	1.28999	0.167331	0.280871	1	5066	tags=47%, list=27%, signal=65%
LIANG_HEMATOPOIESIS_STEM_CELL_NUMBER_SMALL_VS_HUGE_DN	LIANG_HEMATOPOIESIS_STEM_CELL_NUMBER_SMALL_VS_HUGE_DN		32	0.378769	1.28992	0.143133	0.280758	1	3603	tags=28%, list=19%, signal=35%
LINSLEY_MIR16_TARGETS	LINSLEY_MIR16_TARGETS		190	0.301668	1.28981	0.15	0.280691	1	2941	tags=25%, list=16%, signal=29%
KEGG_PHOSPHATIDYLINOSITOL_SIGNALING_SYSTEM	KEGG_PHOSPHATIDYLINOSITOL_SIGNALING_SYSTEM		76	0.356115	1.28885	0.188716	0.281603	1	3076	tags=32%, list=16%, signal=38%
RICKMAN_METASTASIS_UP	RICKMAN_METASTASIS_UP		312	0.302555	1.28805	0.17004	0.282358	1	2407	tags=20%, list=13%, signal=22%
HOSHIDA_LIVER_CANCER_SUBCLASS_S3	HOSHIDA_LIVER_CANCER_SUBCLASS_S3		260	0.310763	1.28772	0.127237	0.282565	1	4756	tags=33%, list=25%, signal=44%
BOQUEST_STEM_CELL_DN	BOQUEST_STEM_CELL_DN		210	0.352685	1.28749	0.214971	0.282635	1	4726	tags=40%, list=25%, signal=54%
BECKER_TAMOXIFEN_RESISTANCE_DN	BECKER_TAMOXIFEN_RESISTANCE_DN		50	0.35072	1.28723	0.143389	0.282718	1	4609	tags=36%, list=25%, signal=48%
ICHIBA_GRAFT_VERSUS_HOST_DISEASE_D7_DN	ICHIBA_GRAFT_VERSUS_HOST_DISEASE_D7_DN		36	0.378992	1.28653	0.164062	0.283372	1	4054	tags=31%, list=22%, signal=39%
SUH_COEXPRESSED_WITH_ID1_AND_ID2_UP	SUH_COEXPRESSED_WITH_ID1_AND_ID2_UP		18	0.451079	1.28628	0.158228	0.283457	1	5438	tags=44%, list=29%, signal=63%
YAUCH_HEDGEHOG_SIGNALING_PARACRINE_DN	YAUCH_HEDGEHOG_SIGNALING_PARACRINE_DN		244	0.288098	1.28612	0.0819672	0.283454	1	3304	tags=23%, list=18%, signal=28%
GRADE_COLON_VS_RECTAL_CANCER_UP	GRADE_COLON_VS_RECTAL_CANCER_UP		30	0.386665	1.28589	0.177606	0.283543	1	3857	tags=47%, list=21%, signal=59%
REACTOME_CLASS_A1_RHODOPSIN_LIKE_RECEPTORS	REACTOME_CLASS_A1_RHODOPSIN_LIKE_RECEPTORS		274	0.327753	1.28573	0.138196	0.283533	1	4961	tags=35%, list=27%, signal=46%
NIKOLSKY_BREAST_CANCER_7P22_AMPLICON	NIKOLSKY_BREAST_CANCER_7P22_AMPLICON		35	0.4655	1.28539	0.241736	0.283722	1	4344	tags=40%, list=23%, signal=52%
WANG_METHYLATED_IN_BREAST_CANCER	WANG_METHYLATED_IN_BREAST_CANCER		34	0.429108	1.28491	0.192884	0.284078	1	2409	tags=26%, list=13%, signal=30%
AKL_HTLV1_INFECTION_DN	AKL_HTLV1_INFECTION_DN		64	0.358644	1.28486	0.195171	0.283961	1	5238	tags=44%, list=28%, signal=61%
WIKMAN_ASBESTOS_LUNG_CANCER_DN	WIKMAN_ASBESTOS_LUNG_CANCER_DN		26	0.44432	1.28438	0.209073	0.284329	1	3799	tags=46%, list=20%, signal=58%
REACTOME_GRB2_SOS_PROVIDES_LINKAGE_TO_MAPK_SIGNALING_FOR_INTERGRINS_	REACTOME_GRB2_SOS_PROVIDES_LINKAGE_TO_MAPK_SIGNALING_FOR_INTERGRINS_		15	0.506279	1.28317	0.191321	0.285544	1	4752	tags=60%, list=25%, signal=80%
KAAB_HEART_ATRIUM_VS_VENTRICLE_DN	KAAB_HEART_ATRIUM_VS_VENTRICLE_DN		255	0.290913	1.28314	0.149515	0.285378	1	4016	tags=29%, list=21%, signal=36%
FOSTER_KDM1A_TARGETS_UP	FOSTER_KDM1A_TARGETS_UP		244	0.279208	1.2829	0.0951456	0.285451	1	2723	tags=17%, list=15%, signal=20%
BIOCARTA_FMLP_PATHWAY	BIOCARTA_FMLP_PATHWAY		35	0.385461	1.28147	0.166998	0.286876	1	6076	tags=57%, list=32%, signal=84%
RATTENBACHER_BOUND_BY_CELF1	RATTENBACHER_BOUND_BY_CELF1		386	0.240612	1.28135	0.0547945	0.286818	1	2559	tags=17%, list=14%, signal=19%
SHARMA_PILOCYTIC_ASTROCYTOMA_LOCATION_UP	SHARMA_PILOCYTIC_ASTROCYTOMA_LOCATION_UP		22	0.419625	1.28082	0.197719	0.287213	1	2131	tags=32%, list=11%, signal=36%
FULCHER_INFLAMMATORY_RESPONSE_LECTIN_VS_LPS_DN	FULCHER_INFLAMMATORY_RESPONSE_LECTIN_VS_LPS_DN		425	0.324762	1.28054	0.178	0.287351	1	3882	tags=30%, list=21%, signal=37%
GALINDO_IMMUNE_RESPONSE_TO_ENTEROTOXIN	GALINDO_IMMUNE_RESPONSE_TO_ENTEROTOXIN		81	0.382346	1.27999	0.218504	0.287783	1	3799	tags=28%, list=20%, signal=35%
BROWNE_HCMV_INFECTION_4HR_UP	BROWNE_HCMV_INFECTION_4HR_UP		52	0.358239	1.27904	0.169591	0.288701	1	1344	tags=17%, list=7%, signal=19%
KEGG_TYPE_II_DIABETES_MELLITUS	KEGG_TYPE_II_DIABETES_MELLITUS		45	0.359235	1.27846	0.150289	0.289206	1	3340	tags=27%, list=18%, signal=32%
TOMLINS_METASTASIS_DN	TOMLINS_METASTASIS_DN		19	0.432821	1.27839	0.179435	0.289108	1	5182	tags=37%, list=28%, signal=51%
BROWNE_HCMV_INFECTION_6HR_DN	BROWNE_HCMV_INFECTION_6HR_DN		155	0.310998	1.27828	0.153061	0.289055	1	3277	tags=26%, list=18%, signal=31%
HOEGERKORP_CD44_TARGETS_DIRECT_UP	HOEGERKORP_CD44_TARGETS_DIRECT_UP		26	0.417935	1.27754	0.159919	0.289737	1	4726	tags=50%, list=25%, signal=67%
TCGA_GLIOBLASTOMA_COPY_NUMBER_UP	TCGA_GLIOBLASTOMA_COPY_NUMBER_UP		66	0.358925	1.27708	0.179732	0.29011	1	4513	tags=36%, list=24%, signal=48%
GROSS_HYPOXIA_VIA_ELK3_UP	GROSS_HYPOXIA_VIA_ELK3_UP		198	0.288864	1.27677	0.136905	0.290254	1	2631	tags=25%, list=14%, signal=28%
ZHAN_MULTIPLE_MYELOMA_CD1_UP	ZHAN_MULTIPLE_MYELOMA_CD1_UP		43	0.358037	1.27677	0.175097	0.290068	1	3341	tags=30%, list=18%, signal=37%
KEGG_ALDOSTERONE_REGULATED_SODIUM_REABSORPTION	KEGG_ALDOSTERONE_REGULATED_SODIUM_REABSORPTION		41	0.363097	1.27675	0.134766	0.289898	1	2899	tags=24%, list=15%, signal=29%
REACTOME_INSULIN_RECEPTOR_SIGNALLING_CASCADE	REACTOME_INSULIN_RECEPTOR_SIGNALLING_CASCADE		83	0.314954	1.27592	0.139004	0.29063	1	1597	tags=17%, list=9%, signal=18%
TURASHVILI_BREAST_LOBULAR_CARCINOMA_VS_DUCTAL_NORMAL_DN	TURASHVILI_BREAST_LOBULAR_CARCINOMA_VS_DUCTAL_NORMAL_DN		85	0.348617	1.27568	0.152778	0.290716	1	4398	tags=35%, list=24%, signal=46%
YAO_TEMPORAL_RESPONSE_TO_PROGESTERONE_CLUSTER_15	YAO_TEMPORAL_RESPONSE_TO_PROGESTERONE_CLUSTER_15		31	0.359914	1.2747	0.139721	0.291628	1	2384	tags=29%, list=13%, signal=33%
FIGUEROA_AML_METHYLATION_CLUSTER_1_DN	FIGUEROA_AML_METHYLATION_CLUSTER_1_DN		41	0.342805	1.27452	0.153846	0.291657	1	3274	tags=24%, list=17%, signal=29%
PID_ERBB1_RECEPTOR_PROXIMAL_PATHWAY	PID_ERBB1_RECEPTOR_PROXIMAL_PATHWAY		35	0.385377	1.27363	0.187879	0.29248	1	3103	tags=29%, list=17%, signal=34%
DE_YY1_TARGETS_DN	DE_YY1_TARGETS_DN		90	0.362614	1.27291	0.210425	0.293151	1	1711	tags=21%, list=9%, signal=23%
ST_G_ALPHA_S_PATHWAY	ST_G_ALPHA_S_PATHWAY		16	0.446095	1.27283	0.171206	0.293046	1	5211	tags=44%, list=28%, signal=61%
MCCABE_HOXC6_TARGETS_CANCER_UP	MCCABE_HOXC6_TARGETS_CANCER_UP		28	0.371163	1.27231	0.149897	0.293448	1	3334	tags=29%, list=18%, signal=35%
TAVOR_CEBPA_TARGETS_UP	TAVOR_CEBPA_TARGETS_UP		48	0.378656	1.27173	0.194605	0.293919	1	3639	tags=33%, list=19%, signal=41%
REACTOME_PRE_NOTCH_PROCESSING_IN_GOLGI	REACTOME_PRE_NOTCH_PROCESSING_IN_GOLGI		16	0.438106	1.27111	0.180039	0.294442	1	3737	tags=44%, list=20%, signal=55%
OKAMOTO_LIVER_CANCER_MULTICENTRIC_OCCURRENCE_UP	OKAMOTO_LIVER_CANCER_MULTICENTRIC_OCCURRENCE_UP		24	0.417244	1.27103	0.221569	0.294349	1	2756	tags=29%, list=15%, signal=34%
WANG_CLASSIC_ADIPOGENIC_TARGETS_OF_PPARG	WANG_CLASSIC_ADIPOGENIC_TARGETS_OF_PPARG		26	0.428753	1.27085	0.201566	0.294355	1	4438	tags=46%, list=24%, signal=60%
TONKS_TARGETS_OF_RUNX1_RUNX1T1_FUSION_SUSTAINED_IN_GRANULOCYTE_UP	TONKS_TARGETS_OF_RUNX1_RUNX1T1_FUSION_SUSTAINED_IN_GRANULOCYTE_UP		15	0.424758	1.27073	0.160542	0.29431	1	5104	tags=47%, list=27%, signal=64%
WNT_SIGNALING	WNT_SIGNALING		87	0.327089	1.27063	0.132554	0.294241	1	2441	tags=20%, list=13%, signal=22%
FISCHER_DIRECT_P53_TARGETS_META_ANALYSIS	FISCHER_DIRECT_P53_TARGETS_META_ANALYSIS		288	0.292413	1.27034	0.150101	0.2944	1	3978	tags=29%, list=21%, signal=36%
REACTOME_ENERGY_DEPENDENT_REGULATION_OF_MTOR_BY_LKB1_AMPK	REACTOME_ENERGY_DEPENDENT_REGULATION_OF_MTOR_BY_LKB1_AMPK		17	0.451531	1.26977	0.194672	0.294867	1	5492	tags=59%, list=29%, signal=83%
TONKS_TARGETS_OF_RUNX1_RUNX1T1_FUSION_SUSTAINED_IN_MONOCYTE_UP	TONKS_TARGETS_OF_RUNX1_RUNX1T1_FUSION_SUSTAINED_IN_MONOCYTE_UP		21	0.420611	1.26956	0.154739	0.294936	1	6352	tags=62%, list=34%, signal=94%
BIOCARTA_INSULIN_PATHWAY	BIOCARTA_INSULIN_PATHWAY		21	0.435508	1.26938	0.196911	0.294967	1	4864	tags=48%, list=26%, signal=64%
FRASOR_RESPONSE_TO_SERM_OR_FULVESTRANT_UP	FRASOR_RESPONSE_TO_SERM_OR_FULVESTRANT_UP		20	0.443896	1.26932	0.190661	0.294837	1	1231	tags=25%, list=7%, signal=27%
KEGG_PROSTATE_CANCER	KEGG_PROSTATE_CANCER		88	0.312562	1.2685	0.145418	0.295649	1	2922	tags=22%, list=16%, signal=25%
BROWNE_HCMV_INFECTION_2HR_DN	BROWNE_HCMV_INFECTION_2HR_DN		49	0.365427	1.26823	0.171053	0.295764	1	3843	tags=39%, list=21%, signal=49%
MEINHOLD_OVARIAN_CANCER_LOW_GRADE_UP	MEINHOLD_OVARIAN_CANCER_LOW_GRADE_UP		18	0.450506	1.26744	0.194274	0.296504	1	3995	tags=33%, list=21%, signal=42%
REACTOME_TIE2_SIGNALING	REACTOME_TIE2_SIGNALING		17	0.415887	1.2661	0.180723	0.297931	1	2265	tags=29%, list=12%, signal=33%
YAGI_AML_WITH_T_9_11_TRANSLOCATION	YAGI_AML_WITH_T_9_11_TRANSLOCATION		122	0.287613	1.26506	0.121387	0.298992	1	4482	tags=33%, list=24%, signal=43%
KEGG_CARDIAC_MUSCLE_CONTRACTION	KEGG_CARDIAC_MUSCLE_CONTRACTION		73	0.35665	1.26421	0.162698	0.299787	1	1537	tags=16%, list=8%, signal=18%
HASLINGER_B_CLL_WITH_13Q14_DELETION	HASLINGER_B_CLL_WITH_13Q14_DELETION		24	0.376726	1.26371	0.158103	0.300221	1	3446	tags=33%, list=18%, signal=41%
LINDGREN_BLADDER_CANCER_CLUSTER_3_DN	LINDGREN_BLADDER_CANCER_CLUSTER_3_DN		214	0.288069	1.26336	0.153996	0.300416	1	4635	tags=31%, list=25%, signal=41%
REACTOME_G_BETA_GAMMA_SIGNALLING_THROUGH_PLC_BETA	REACTOME_G_BETA_GAMMA_SIGNALLING_THROUGH_PLC_BETA		20	0.456834	1.26319	0.22379	0.300427	1	2448	tags=30%, list=13%, signal=34%
UEDA_CENTRAL_CLOCK	UEDA_CENTRAL_CLOCK		85	0.307269	1.26212	0.150476	0.301489	1	4394	tags=34%, list=23%, signal=44%
DARWICHE_SKIN_TUMOR_PROMOTER_UP	DARWICHE_SKIN_TUMOR_PROMOTER_UP		129	0.293129	1.26196	0.118343	0.301516	1	3540	tags=25%, list=19%, signal=30%
YOSHIMURA_MAPK8_TARGETS_DN	YOSHIMURA_MAPK8_TARGETS_DN		350	0.269644	1.26043	0.114	0.303213	1	2592	tags=18%, list=14%, signal=21%
TURASHVILI_BREAST_DUCTAL_CARCINOMA_VS_LOBULAR_NORMAL_UP	TURASHVILI_BREAST_DUCTAL_CARCINOMA_VS_LOBULAR_NORMAL_UP		71	0.357281	1.25956	0.198113	0.304043	1	652	tags=17%, list=3%, signal=17%
REACTOME_SIGNALING_BY_FGFR1_MUTANTS	REACTOME_SIGNALING_BY_FGFR1_MUTANTS		29	0.391721	1.25904	0.19186	0.30442	1	2806	tags=28%, list=15%, signal=32%
SARRIO_EPITHELIAL_MESENCHYMAL_TRANSITION_DN	SARRIO_EPITHELIAL_MESENCHYMAL_TRANSITION_DN		144	0.336317	1.25791	0.196	0.30562	1	2696	tags=24%, list=14%, signal=28%
EBAUER_TARGETS_OF_PAX3_FOXO1_FUSION_DN	EBAUER_TARGETS_OF_PAX3_FOXO1_FUSION_DN		47	0.349633	1.25679	0.162662	0.306709	1	2791	tags=23%, list=15%, signal=27%
BIOCARTA_IGF1_PATHWAY	BIOCARTA_IGF1_PATHWAY		21	0.434411	1.25617	0.187008	0.307263	1	2440	tags=29%, list=13%, signal=33%
BIOCARTA_EIF4_PATHWAY	BIOCARTA_EIF4_PATHWAY		24	0.413294	1.25525	0.208494	0.30814	1	2899	tags=29%, list=15%, signal=34%
CEBALLOS_TARGETS_OF_TP53_AND_MYC_UP	CEBALLOS_TARGETS_OF_TP53_AND_MYC_UP		21	0.413127	1.25481	0.222892	0.308491	1	2500	tags=29%, list=13%, signal=33%
CHUNG_BLISTER_CYTOTOXICITY_DN	CHUNG_BLISTER_CYTOTOXICITY_DN		39	0.393909	1.25471	0.22334	0.308414	1	4990	tags=49%, list=27%, signal=66%
TOOKER_GEMCITABINE_RESISTANCE_DN	TOOKER_GEMCITABINE_RESISTANCE_DN		119	0.31894	1.25408	0.189293	0.308965	1	2822	tags=20%, list=15%, signal=24%
LEE_LIVER_CANCER_ACOX1_UP	LEE_LIVER_CANCER_ACOX1_UP		63	0.341553	1.25356	0.176699	0.3094	1	2608	tags=21%, list=14%, signal=24%
RIZKI_TUMOR_INVASIVENESS_3D_UP	RIZKI_TUMOR_INVASIVENESS_3D_UP		196	0.259804	1.25304	0.0714286	0.309829	1	2262	tags=17%, list=12%, signal=19%
SCHAEFFER_PROSTATE_DEVELOPMENT_48HR_UP	SCHAEFFER_PROSTATE_DEVELOPMENT_48HR_UP		457	0.270398	1.25198	0.128353	0.31096	1	4912	tags=34%, list=26%, signal=45%
PID_ATF2_PATHWAY	PID_ATF2_PATHWAY		57	0.336178	1.25111	0.18251	0.311824	1	4444	tags=39%, list=24%, signal=50%
BIOCARTA_EGF_PATHWAY	BIOCARTA_EGF_PATHWAY		31	0.399237	1.25059	0.241313	0.312263	1	4780	tags=42%, list=26%, signal=56%
BIOCARTA_TFF_PATHWAY	BIOCARTA_TFF_PATHWAY		21	0.395726	1.25055	0.184	0.312113	1	2591	tags=24%, list=14%, signal=28%
BIOCARTA_IGF1R_PATHWAY	BIOCARTA_IGF1R_PATHWAY		23	0.400985	1.24989	0.171315	0.312682	1	3306	tags=39%, list=18%, signal=47%
REACTOME_ADP_SIGNALLING_THROUGH_P2RY1	REACTOME_ADP_SIGNALLING_THROUGH_P2RY1		25	0.407128	1.24927	0.193117	0.313217	1	5636	tags=56%, list=30%, signal=80%
MARTINEZ_RESPONSE_TO_TRABECTEDIN	MARTINEZ_RESPONSE_TO_TRABECTEDIN		46	0.360044	1.24911	0.192678	0.313217	1	4435	tags=35%, list=24%, signal=45%
KYNG_DNA_DAMAGE_UP	KYNG_DNA_DAMAGE_UP		221	0.264194	1.24896	0.109641	0.313194	1	3725	tags=26%, list=20%, signal=32%
KORKOLA_TERATOMA_UP	KORKOLA_TERATOMA_UP		16	0.482679	1.24813	0.236111	0.313981	1	3453	tags=44%, list=18%, signal=54%
RUTELLA_RESPONSE_TO_HGF_DN	RUTELLA_RESPONSE_TO_HGF_DN		228	0.301414	1.24796	0.198488	0.314003	1	4889	tags=40%, list=26%, signal=53%
CUI_TCF21_TARGETS_DN	CUI_TCF21_TARGETS_DN		30	0.370379	1.24676	0.181102	0.315274	1	3205	tags=33%, list=17%, signal=40%
OSWALD_HEMATOPOIETIC_STEM_CELL_IN_COLLAGEN_GEL_DN	OSWALD_HEMATOPOIETIC_STEM_CELL_IN_COLLAGEN_GEL_DN		252	0.27296	1.24634	0.125	0.31558	1	4607	tags=33%, list=25%, signal=43%
ADDYA_ERYTHROID_DIFFERENTIATION_BY_HEMIN	ADDYA_ERYTHROID_DIFFERENTIATION_BY_HEMIN		68	0.323738	1.24621	0.160966	0.315538	1	4666	tags=37%, list=25%, signal=49%
BRACHAT_RESPONSE_TO_CISPLATIN	BRACHAT_RESPONSE_TO_CISPLATIN		19	0.424653	1.24513	0.207767	0.316686	1	4405	tags=32%, list=24%, signal=41%
CONCANNON_APOPTOSIS_BY_EPOXOMICIN_DN	CONCANNON_APOPTOSIS_BY_EPOXOMICIN_DN		159	0.297743	1.24484	0.179012	0.316802	1	1948	tags=19%, list=10%, signal=21%
REACTOME_CIRCADIAN_CLOCK	REACTOME_CIRCADIAN_CLOCK		50	0.348716	1.24459	0.195489	0.316897	1	4437	tags=38%, list=24%, signal=50%
DAZARD_UV_RESPONSE_CLUSTER_G3	DAZARD_UV_RESPONSE_CLUSTER_G3		15	0.45467	1.24436	0.206349	0.316988	1	5115	tags=60%, list=27%, signal=83%
WILLIAMS_ESR1_TARGETS_UP	WILLIAMS_ESR1_TARGETS_UP		26	0.375986	1.24426	0.20075	0.316909	1	1410	tags=23%, list=8%, signal=25%
WELCSH_BRCA1_TARGETS_UP	WELCSH_BRCA1_TARGETS_UP		192	0.296903	1.24362	0.184261	0.31749	1	2846	tags=21%, list=15%, signal=25%
RAO_BOUND_BY_SALL4_ISOFORM_B	RAO_BOUND_BY_SALL4_ISOFORM_B		484	0.249601	1.24152	0.0992063	0.319797	1	4127	tags=26%, list=22%, signal=33%
KAPOSI_LIVER_CANCER_MET_UP	KAPOSI_LIVER_CANCER_MET_UP		17	0.444179	1.24059	0.223077	0.320768	1	2367	tags=35%, list=13%, signal=40%
MIKKELSEN_IPS_ICP_WITH_H3K27ME3	MIKKELSEN_IPS_ICP_WITH_H3K27ME3		50	0.34744	1.2405	0.154167	0.320675	1	3814	tags=28%, list=20%, signal=35%
CHIBA_RESPONSE_TO_TSA_DN	CHIBA_RESPONSE_TO_TSA_DN		22	0.42627	1.24011	0.220503	0.320915	1	1614	tags=27%, list=9%, signal=30%
KONDO_PROSTATE_CANCER_WITH_H3K27ME3	KONDO_PROSTATE_CANCER_WITH_H3K27ME3		165	0.337074	1.24002	0.219653	0.320825	1	4913	tags=32%, list=26%, signal=43%
LASTOWSKA_COAMPLIFIED_WITH_MYCN	LASTOWSKA_COAMPLIFIED_WITH_MYCN		40	0.386676	1.23967	0.19697	0.321034	1	4393	tags=40%, list=23%, signal=52%
GARGALOVIC_RESPONSE_TO_OXIDIZED_PHOSPHOLIPIDS_BLUE_UP	GARGALOVIC_RESPONSE_TO_OXIDIZED_PHOSPHOLIPIDS_BLUE_UP		119	0.313688	1.2389	0.191288	0.321788	1	3756	tags=30%, list=20%, signal=38%
BIOCARTA_AKT_PATHWAY	BIOCARTA_AKT_PATHWAY		22	0.39891	1.23746	0.214567	0.323272	1	2591	tags=27%, list=14%, signal=32%
TAYLOR_METHYLATED_IN_ACUTE_LYMPHOBLASTIC_LEUKEMIA	TAYLOR_METHYLATED_IN_ACUTE_LYMPHOBLASTIC_LEUKEMIA		73	0.298118	1.23736	0.156701	0.323203	1	1689	tags=16%, list=9%, signal=18%
BIOCARTA_TPO_PATHWAY	BIOCARTA_TPO_PATHWAY		24	0.408102	1.23699	0.225049	0.32344	1	4515	tags=46%, list=24%, signal=60%
SCHURINGA_STAT5A_TARGETS_UP	SCHURINGA_STAT5A_TARGETS_UP		20	0.383385	1.23665	0.175908	0.323674	1	2244	tags=25%, list=12%, signal=28%
IKEDA_MIR133_TARGETS_UP	IKEDA_MIR133_TARGETS_UP		43	0.377218	1.23655	0.211538	0.323599	1	2385	tags=26%, list=13%, signal=29%
BRACHAT_RESPONSE_TO_METHOTREXATE_UP	BRACHAT_RESPONSE_TO_METHOTREXATE_UP		22	0.401829	1.23534	0.207843	0.324864	1	4405	tags=32%, list=24%, signal=42%
DURCHDEWALD_SKIN_CARCINOGENESIS_DN	DURCHDEWALD_SKIN_CARCINOGENESIS_DN		256	0.295668	1.2352	0.202652	0.324834	1	4794	tags=38%, list=26%, signal=50%
PID_AVB3_OPN_PATHWAY	PID_AVB3_OPN_PATHWAY		31	0.373294	1.23489	0.213208	0.324987	1	2440	tags=26%, list=13%, signal=30%
IGARASHI_ATF4_TARGETS_DN	IGARASHI_ATF4_TARGETS_DN		86	0.319853	1.23467	0.199226	0.325024	1	3023	tags=23%, list=16%, signal=28%
BOYAULT_LIVER_CANCER_SUBCLASS_G5_DN	BOYAULT_LIVER_CANCER_SUBCLASS_G5_DN		26	0.466734	1.23395	0.278106	0.325699	1	3371	tags=35%, list=18%, signal=42%
LEE_LIVER_CANCER_E2F1_DN	LEE_LIVER_CANCER_E2F1_DN		62	0.341617	1.23372	0.181633	0.325765	1	4514	tags=34%, list=24%, signal=44%
KEGG_ENDOCYTOSIS	KEGG_ENDOCYTOSIS		176	0.282659	1.23342	0.154297	0.325921	1	5005	tags=36%, list=27%, signal=49%
BIOCARTA_NTHI_PATHWAY	BIOCARTA_NTHI_PATHWAY		23	0.431105	1.23326	0.257692	0.325908	1	2388	tags=26%, list=13%, signal=30%
REACTOME_EFFECTS_OF_PIP2_HYDROLYSIS	REACTOME_EFFECTS_OF_PIP2_HYDROLYSIS		23	0.409586	1.23325	0.195446	0.325708	1	4395	tags=43%, list=23%, signal=57%
BIOCARTA_NGF_PATHWAY	BIOCARTA_NGF_PATHWAY		18	0.430172	1.23323	0.229084	0.325532	1	2440	tags=28%, list=13%, signal=32%
VALK_AML_CLUSTER_8	VALK_AML_CLUSTER_8		25	0.384838	1.23277	0.205231	0.325883	1	5509	tags=52%, list=29%, signal=74%
RUTELLA_RESPONSE_TO_HGF_VS_CSF2RB_AND_IL4_DN	RUTELLA_RESPONSE_TO_HGF_VS_CSF2RB_AND_IL4_DN		236	0.292171	1.23178	0.198413	0.326904	1	3789	tags=28%, list=20%, signal=35%
PID_IL6_7_PATHWAY	PID_IL6_7_PATHWAY		47	0.378398	1.23148	0.208502	0.327056	1	4666	tags=45%, list=25%, signal=59%
ENGELMANN_CANCER_PROGENITORS_UP	ENGELMANN_CANCER_PROGENITORS_UP		45	0.328583	1.2314	0.190741	0.326937	1	4081	tags=33%, list=22%, signal=43%
TAKADA_GASTRIC_CANCER_COPY_NUMBER_DN	TAKADA_GASTRIC_CANCER_COPY_NUMBER_DN		27	0.393145	1.23065	0.231827	0.327653	1	4085	tags=41%, list=22%, signal=52%
BIOCARTA_ERK_PATHWAY	BIOCARTA_ERK_PATHWAY		28	0.384348	1.23046	0.231557	0.327683	1	3520	tags=36%, list=19%, signal=44%
PID_LIS1_PATHWAY	PID_LIS1_PATHWAY		28	0.368277	1.23045	0.19375	0.327485	1	3846	tags=39%, list=21%, signal=49%
FARMER_BREAST_CANCER_APOCRINE_VS_LUMINAL	FARMER_BREAST_CANCER_APOCRINE_VS_LUMINAL		308	0.260486	1.23019	0.130435	0.327622	1	4249	tags=28%, list=23%, signal=36%
LIAN_LIPA_TARGETS_3M	LIAN_LIPA_TARGETS_3M		56	0.445838	1.23002	0.294695	0.327605	1	4837	tags=46%, list=26%, signal=62%
REACTOME_INTERACTION_BETWEEN_L1_AND_ANKYRINS	REACTOME_INTERACTION_BETWEEN_L1_AND_ANKYRINS		21	0.418515	1.22928	0.215569	0.32836	1	900	tags=14%, list=5%, signal=15%
BIOCARTA_MET_PATHWAY	BIOCARTA_MET_PATHWAY		37	0.385962	1.22842	0.234615	0.329255	1	3034	tags=32%, list=16%, signal=39%
LIU_CMYB_TARGETS_UP	LIU_CMYB_TARGETS_UP		155	0.276008	1.22841	0.160569	0.329055	1	4273	tags=34%, list=23%, signal=44%
CHENG_IMPRINTED_BY_ESTRADIOL	CHENG_IMPRINTED_BY_ESTRADIOL		101	0.289361	1.22818	0.144	0.329132	1	3804	tags=30%, list=20%, signal=37%
MARSON_FOXP3_TARGETS_UP	MARSON_FOXP3_TARGETS_UP		62	0.363386	1.22791	0.237354	0.329264	1	5439	tags=48%, list=29%, signal=68%
DURCHDEWALD_SKIN_CARCINOGENESIS_UP	DURCHDEWALD_SKIN_CARCINOGENESIS_UP		82	0.291381	1.22695	0.168986	0.330232	1	2899	tags=23%, list=15%, signal=27%
CHEMNITZ_RESPONSE_TO_PROSTAGLANDIN_E2_DN	CHEMNITZ_RESPONSE_TO_PROSTAGLANDIN_E2_DN		341	0.278262	1.22673	0.193483	0.330266	1	4476	tags=30%, list=24%, signal=39%
WEIGEL_OXIDATIVE_STRESS_BY_TBH_AND_H2O2	WEIGEL_OXIDATIVE_STRESS_BY_TBH_AND_H2O2		36	0.362248	1.22625	0.208171	0.330645	1	1972	tags=22%, list=11%, signal=25%
COLDREN_GEFITINIB_RESISTANCE_UP	COLDREN_GEFITINIB_RESISTANCE_UP		74	0.345085	1.22619	0.219653	0.330515	1	2965	tags=31%, list=16%, signal=37%
REACTOME_ENDOGENOUS_STEROLS	REACTOME_ENDOGENOUS_STEROLS		15	0.478368	1.22589	0.241905	0.330688	1	6089	tags=53%, list=33%, signal=79%
KEGG_GNRH_SIGNALING_PATHWAY	KEGG_GNRH_SIGNALING_PATHWAY		100	0.294436	1.2248	0.169323	0.331802	1	3658	tags=25%, list=20%, signal=31%
PID_LKB1_PATHWAY	PID_LKB1_PATHWAY		46	0.3275	1.22397	0.205645	0.332607	1	5066	tags=46%, list=27%, signal=62%
JOSEPH_RESPONSE_TO_SODIUM_BUTYRATE_UP	JOSEPH_RESPONSE_TO_SODIUM_BUTYRATE_UP		31	0.405864	1.22356	0.253579	0.332952	1	3113	tags=26%, list=17%, signal=31%
BIOCARTA_P38MAPK_PATHWAY	BIOCARTA_P38MAPK_PATHWAY		39	0.337045	1.22355	0.196755	0.332758	1	2447	tags=23%, list=13%, signal=26%
PURBEY_TARGETS_OF_CTBP1_NOT_SATB1_DN	PURBEY_TARGETS_OF_CTBP1_NOT_SATB1_DN		413	0.226328	1.22338	0.0790514	0.332786	1	3508	tags=20%, list=19%, signal=24%
RAO_BOUND_BY_SALL4	RAO_BOUND_BY_SALL4		220	0.258611	1.22323	0.141176	0.332759	1	3912	tags=25%, list=21%, signal=32%
HOFFMANN_SMALL_PRE_BII_TO_IMMATURE_B_LYMPHOCYTE_DN	HOFFMANN_SMALL_PRE_BII_TO_IMMATURE_B_LYMPHOCYTE_DN		46	0.316153	1.22276	0.162835	0.33318	1	2545	tags=26%, list=14%, signal=30%
SERVITJA_LIVER_HNF1A_TARGETS_UP	SERVITJA_LIVER_HNF1A_TARGETS_UP		132	0.276124	1.22266	0.135922	0.333106	1	3003	tags=23%, list=16%, signal=27%
CAIRO_HEPATOBLASTOMA_UP	CAIRO_HEPATOBLASTOMA_UP		197	0.299209	1.22256	0.224742	0.33302	1	2615	tags=22%, list=14%, signal=25%
DACOSTA_UV_RESPONSE_VIA_ERCC3_XPCS_DN	DACOSTA_UV_RESPONSE_VIA_ERCC3_XPCS_DN		82	0.37494	1.22246	0.245473	0.332934	1	3828	tags=33%, list=20%, signal=41%
SHETH_LIVER_CANCER_VS_TXNIP_LOSS_PAM1	SHETH_LIVER_CANCER_VS_TXNIP_LOSS_PAM1		221	0.264782	1.22215	0.132296	0.333091	1	2006	tags=15%, list=11%, signal=17%
ROME_INSULIN_TARGETS_IN_MUSCLE_DN	ROME_INSULIN_TARGETS_IN_MUSCLE_DN		172	0.256933	1.22135	0.125773	0.333909	1	3949	tags=28%, list=21%, signal=36%
HOFFMANN_IMMATURE_TO_MATURE_B_LYMPHOCYTE_UP	HOFFMANN_IMMATURE_TO_MATURE_B_LYMPHOCYTE_UP		41	0.344347	1.22123	0.213147	0.333853	1	2922	tags=29%, list=16%, signal=35%
VALK_AML_CLUSTER_5	VALK_AML_CLUSTER_5		33	0.464648	1.22117	0.303435	0.333711	1	3543	tags=39%, list=19%, signal=49%
BIOCARTA_CHREBP2_PATHWAY	BIOCARTA_CHREBP2_PATHWAY		41	0.338079	1.22091	0.203846	0.333814	1	4264	tags=39%, list=23%, signal=50%
GINESTIER_BREAST_CANCER_ZNF217_AMPLIFIED_UP	GINESTIER_BREAST_CANCER_ZNF217_AMPLIFIED_UP		69	0.36398	1.22054	0.272189	0.334061	1	3475	tags=35%, list=19%, signal=43%
SCHAEFFER_PROSTATE_DEVELOPMENT_6HR_DN	SCHAEFFER_PROSTATE_DEVELOPMENT_6HR_DN		482	0.251812	1.22045	0.177419	0.333962	1	2535	tags=17%, list=14%, signal=19%
HASLINGER_B_CLL_WITH_11Q23_DELETION	HASLINGER_B_CLL_WITH_11Q23_DELETION		22	0.405406	1.22008	0.22664	0.334224	1	4186	tags=45%, list=22%, signal=58%
KERLEY_RESPONSE_TO_CISPLATIN_UP	KERLEY_RESPONSE_TO_CISPLATIN_UP		41	0.372	1.21944	0.228846	0.334848	1	2702	tags=27%, list=14%, signal=31%
NIKOLSKY_OVERCONNECTED_IN_BREAST_CANCER	NIKOLSKY_OVERCONNECTED_IN_BREAST_CANCER		21	0.384533	1.21923	0.196242	0.334918	1	4349	tags=43%, list=23%, signal=56%
SHIN_B_CELL_LYMPHOMA_CLUSTER_7	SHIN_B_CELL_LYMPHOMA_CLUSTER_7		27	0.389803	1.21843	0.202381	0.335697	1	3871	tags=33%, list=21%, signal=42%
DORN_ADENOVIRUS_INFECTION_24HR_DN	DORN_ADENOVIRUS_INFECTION_24HR_DN		43	0.389394	1.21791	0.258727	0.336092	1	4912	tags=42%, list=26%, signal=57%
HUPER_BREAST_BASAL_VS_LUMINAL_DN	HUPER_BREAST_BASAL_VS_LUMINAL_DN		59	0.359524	1.21729	0.229287	0.336608	1	2822	tags=27%, list=15%, signal=32%
FUKUSHIMA_TNFSF11_TARGETS	FUKUSHIMA_TNFSF11_TARGETS		16	0.428985	1.2172	0.228283	0.336509	1	5168	tags=44%, list=28%, signal=60%
BILANGES_SERUM_SENSITIVE_VIA_TSC2	BILANGES_SERUM_SENSITIVE_VIA_TSC2		38	0.356516	1.21685	0.208494	0.336731	1	655	tags=16%, list=4%, signal=16%
MORI_SMALL_PRE_BII_LYMPHOCYTE_UP	MORI_SMALL_PRE_BII_LYMPHOCYTE_UP		80	0.287222	1.21661	0.168932	0.33683	1	3797	tags=30%, list=20%, signal=37%
VALK_AML_CLUSTER_4	VALK_AML_CLUSTER_4		26	0.392853	1.21421	0.214425	0.339659	1	3187	tags=31%, list=17%, signal=37%
KENNY_CTNNB1_TARGETS_DN	KENNY_CTNNB1_TARGETS_DN		51	0.334568	1.21414	0.200401	0.339534	1	2155	tags=18%, list=12%, signal=20%
FARMER_BREAST_CANCER_BASAL_VS_LULMINAL	FARMER_BREAST_CANCER_BASAL_VS_LULMINAL		317	0.253739	1.21391	0.166023	0.339605	1	2771	tags=20%, list=15%, signal=23%
ALTEMEIER_RESPONSE_TO_LPS_WITH_MECHANICAL_VENTILATION	ALTEMEIER_RESPONSE_TO_LPS_WITH_MECHANICAL_VENTILATION		125	0.39314	1.21383	0.277228	0.339506	1	3713	tags=29%, list=20%, signal=36%
ENK_UV_RESPONSE_EPIDERMIS_DN	ENK_UV_RESPONSE_EPIDERMIS_DN		490	0.270897	1.21382	0.202312	0.339311	1	4138	tags=27%, list=22%, signal=34%
BANDRES_RESPONSE_TO_CARMUSTIN_MGMT_24HR_DN	BANDRES_RESPONSE_TO_CARMUSTIN_MGMT_24HR_DN		33	0.348025	1.21371	0.167002	0.339219	1	2848	tags=24%, list=15%, signal=29%
PID_EPHA_FWDPATHWAY	PID_EPHA_FWDPATHWAY		34	0.339047	1.21322	0.200401	0.33964	1	2292	tags=21%, list=12%, signal=23%
BIOCARTA_P53HYPOXIA_PATHWAY	BIOCARTA_P53HYPOXIA_PATHWAY		22	0.391455	1.21267	0.244186	0.340146	1	3205	tags=27%, list=17%, signal=33%
HINATA_NFKB_TARGETS_KERATINOCYTE_UP	HINATA_NFKB_TARGETS_KERATINOCYTE_UP		90	0.371064	1.21222	0.246032	0.340506	1	5450	tags=40%, list=29%, signal=56%
ZHANG_RESPONSE_TO_CANTHARIDIN_UP	ZHANG_RESPONSE_TO_CANTHARIDIN_UP		19	0.425343	1.21209	0.238971	0.34047	1	5666	tags=58%, list=30%, signal=83%
DELACROIX_RAR_BOUND_ES	DELACROIX_RAR_BOUND_ES		430	0.233675	1.21167	0.0988142	0.340802	1	3331	tags=22%, list=18%, signal=26%
PID_RAS_PATHWAY	PID_RAS_PATHWAY		30	0.386543	1.21159	0.235178	0.340695	1	2899	tags=27%, list=15%, signal=32%
BREDEMEYER_RAG_SIGNALING_NOT_VIA_ATM_DN	BREDEMEYER_RAG_SIGNALING_NOT_VIA_ATM_DN		55	0.298387	1.21152	0.207921	0.34057	1	2781	tags=22%, list=15%, signal=26%
REACTOME_ERK_MAPK_TARGETS	REACTOME_ERK_MAPK_TARGETS		21	0.408831	1.21059	0.249012	0.341545	1	688	tags=14%, list=4%, signal=15%
BIOCARTA_HER2_PATHWAY	BIOCARTA_HER2_PATHWAY		22	0.398432	1.21046	0.230769	0.341497	1	4385	tags=41%, list=23%, signal=53%
GRUETZMANN_PANCREATIC_CANCER_DN	GRUETZMANN_PANCREATIC_CANCER_DN		199	0.270369	1.20907	0.170782	0.343048	1	5148	tags=34%, list=28%, signal=46%
TERAO_AOX4_TARGETS_HG_UP	TERAO_AOX4_TARGETS_HG_UP		28	0.366563	1.20888	0.226	0.343058	1	2930	tags=25%, list=16%, signal=30%
KAAB_FAILED_HEART_ATRIUM_UP	KAAB_FAILED_HEART_ATRIUM_UP		35	0.358119	1.20807	0.222004	0.343838	1	5057	tags=43%, list=27%, signal=59%
IVANOVSKA_MIR106B_TARGETS	IVANOVSKA_MIR106B_TARGETS		84	0.31327	1.20751	0.222	0.344324	1	4142	tags=26%, list=22%, signal=33%
MIKKELSEN_IPS_LCP_WITH_H3K4ME3	MIKKELSEN_IPS_LCP_WITH_H3K4ME3		156	0.288176	1.20695	0.202756	0.344828	1	4090	tags=26%, list=22%, signal=33%
SUBTIL_PROGESTIN_TARGETS	SUBTIL_PROGESTIN_TARGETS		36	0.341047	1.20615	0.205589	0.345611	1	5748	tags=50%, list=31%, signal=72%
YAGI_AML_WITH_INV_16_TRANSLOCATION	YAGI_AML_WITH_INV_16_TRANSLOCATION		405	0.233114	1.20591	0.130693	0.345675	1	4147	tags=25%, list=22%, signal=32%
SMID_BREAST_CANCER_RELAPSE_IN_BONE_DN	SMID_BREAST_CANCER_RELAPSE_IN_BONE_DN		295	0.261385	1.20479	0.166352	0.346846	1	2674	tags=17%, list=14%, signal=20%
VANDESLUIS_COMMD1_TARGETS_GROUP_4_DN	VANDESLUIS_COMMD1_TARGETS_GROUP_4_DN		15	0.429828	1.20463	0.244489	0.346856	1	2677	tags=33%, list=14%, signal=39%
RAMPON_ENRICHED_LEARNING_ENVIRONMENT_EARLY_UP	RAMPON_ENRICHED_LEARNING_ENVIRONMENT_EARLY_UP		15	0.419846	1.20439	0.236626	0.346948	1	3386	tags=53%, list=18%, signal=65%
BOYLAN_MULTIPLE_MYELOMA_D_CLUSTER_UP	BOYLAN_MULTIPLE_MYELOMA_D_CLUSTER_UP		27	0.339593	1.20398	0.203774	0.347241	1	5401	tags=44%, list=29%, signal=62%
PID_RHOA_REG_PATHWAY	PID_RHOA_REG_PATHWAY		45	0.354236	1.20373	0.245059	0.347348	1	3500	tags=27%, list=19%, signal=33%
ZHAN_MULTIPLE_MYELOMA_CD2_UP	ZHAN_MULTIPLE_MYELOMA_CD2_UP		43	0.395503	1.20306	0.267961	0.347921	1	2990	tags=26%, list=16%, signal=30%
REACTOME_SIGNALING_BY_CONSTITUTIVELY_ACTIVE_EGFR	REACTOME_SIGNALING_BY_CONSTITUTIVELY_ACTIVE_EGFR		17	0.384903	1.20287	0.246124	0.347959	1	1597	tags=18%, list=9%, signal=19%
PID_P38_ALPHA_BETA_PATHWAY	PID_P38_ALPHA_BETA_PATHWAY		31	0.357802	1.20267	0.22619	0.347999	1	3225	tags=29%, list=17%, signal=35%
VERHAAK_GLIOBLASTOMA_PRONEURAL	VERHAAK_GLIOBLASTOMA_PRONEURAL		167	0.315012	1.20206	0.231092	0.348558	1	3810	tags=32%, list=20%, signal=40%
LEE_LIVER_CANCER	LEE_LIVER_CANCER		45	0.353255	1.20201	0.223382	0.348403	1	3390	tags=22%, list=18%, signal=27%
IIZUKA_LIVER_CANCER_PROGRESSION_G2_G3_UP	IIZUKA_LIVER_CANCER_PROGRESSION_G2_G3_UP		27	0.428581	1.20049	0.228745	0.350135	1	5197	tags=52%, list=28%, signal=72%
PID_HIF2PATHWAY	PID_HIF2PATHWAY		32	0.347904	1.2004	0.229541	0.350015	1	3721	tags=31%, list=20%, signal=39%
MIKKELSEN_IPS_WITH_HCP_H3K27ME3	MIKKELSEN_IPS_WITH_HCP_H3K27ME3		98	0.319061	1.20006	0.2167	0.350243	1	3467	tags=26%, list=19%, signal=31%
KANG_CISPLATIN_RESISTANCE_UP	KANG_CISPLATIN_RESISTANCE_UP		17	0.421932	1.19927	0.250988	0.351045	1	3085	tags=29%, list=16%, signal=35%
MATZUK_MALE_REPRODUCTION_SERTOLI	MATZUK_MALE_REPRODUCTION_SERTOLI		28	0.349898	1.19789	0.169388	0.352597	1	5270	tags=50%, list=28%, signal=70%
PID_VEGFR1_2_PATHWAY	PID_VEGFR1_2_PATHWAY		69	0.328655	1.19785	0.227898	0.35243	1	5675	tags=45%, list=30%, signal=64%
SA_PTEN_PATHWAY	SA_PTEN_PATHWAY		17	0.458522	1.19688	0.258383	0.35344	1	846	tags=18%, list=5%, signal=18%
MATZUK_EMBRYONIC_GERM_CELL	MATZUK_EMBRYONIC_GERM_CELL		19	0.40111	1.19661	0.235182	0.353583	1	3614	tags=37%, list=19%, signal=46%
RHEIN_ALL_GLUCOCORTICOID_THERAPY_UP	RHEIN_ALL_GLUCOCORTICOID_THERAPY_UP		73	0.346111	1.19648	0.237721	0.353521	1	3971	tags=33%, list=21%, signal=42%
JAZAG_TGFB1_SIGNALING_DN	JAZAG_TGFB1_SIGNALING_DN		33	0.330971	1.19636	0.209581	0.353465	1	5118	tags=33%, list=27%, signal=46%
PID_AR_NONGENOMIC_PATHWAY	PID_AR_NONGENOMIC_PATHWAY		31	0.356924	1.19609	0.230143	0.353634	1	2591	tags=26%, list=14%, signal=30%
GUO_TARGETS_OF_IRS1_AND_IRS2	GUO_TARGETS_OF_IRS1_AND_IRS2		92	0.291595	1.1955	0.213573	0.354192	1	5248	tags=38%, list=28%, signal=53%
YAO_TEMPORAL_RESPONSE_TO_PROGESTERONE_CLUSTER_12	YAO_TEMPORAL_RESPONSE_TO_PROGESTERONE_CLUSTER_12		77	0.324792	1.19519	0.265393	0.354354	1	3248	tags=26%, list=17%, signal=31%
ZHAN_MULTIPLE_MYELOMA_SPIKED	ZHAN_MULTIPLE_MYELOMA_SPIKED		20	0.399959	1.19513	0.229376	0.354232	1	1100	tags=15%, list=6%, signal=16%
PID_INSULIN_PATHWAY	PID_INSULIN_PATHWAY		44	0.344937	1.19323	0.233333	0.356381	1	5010	tags=39%, list=27%, signal=53%
BROWNE_HCMV_INFECTION_10HR_DN	BROWNE_HCMV_INFECTION_10HR_DN		53	0.310226	1.19178	0.224138	0.358002	1	1776	tags=19%, list=9%, signal=21%
REACTOME_INTEGRIN_ALPHAIIB_BETA3_SIGNALING	REACTOME_INTEGRIN_ALPHAIIB_BETA3_SIGNALING		27	0.385557	1.19099	0.240918	0.35879	1	5599	tags=56%, list=30%, signal=79%
REACTOME_SIGNALING_BY_INSULIN_RECEPTOR	REACTOME_SIGNALING_BY_INSULIN_RECEPTOR		104	0.276231	1.19046	0.197581	0.359264	1	5019	tags=36%, list=27%, signal=48%
REACTOME_P75_NTR_RECEPTOR_MEDIATED_SIGNALLING	REACTOME_P75_NTR_RECEPTOR_MEDIATED_SIGNALLING		78	0.289976	1.19003	0.205882	0.359609	1	3500	tags=26%, list=19%, signal=31%
DEBIASI_APOPTOSIS_BY_REOVIRUS_INFECTION_DN	DEBIASI_APOPTOSIS_BY_REOVIRUS_INFECTION_DN		277	0.291525	1.19002	0.272917	0.359413	1	2786	tags=22%, list=15%, signal=25%
PID_THROMBIN_PAR4_PATHWAY	PID_THROMBIN_PAR4_PATHWAY		15	0.419086	1.18864	0.248566	0.360934	1	5096	tags=53%, list=27%, signal=73%
JI_RESPONSE_TO_FSH_UP	JI_RESPONSE_TO_FSH_UP		71	0.291829	1.18841	0.216842	0.361009	1	4526	tags=31%, list=24%, signal=41%
HOLLEMAN_ASPARAGINASE_RESISTANCE_B_ALL_UP	HOLLEMAN_ASPARAGINASE_RESISTANCE_B_ALL_UP		24	0.444448	1.1884	0.324435	0.360797	1	1135	tags=21%, list=6%, signal=22%
SEKI_INFLAMMATORY_RESPONSE_LPS_UP	SEKI_INFLAMMATORY_RESPONSE_LPS_UP		76	0.365874	1.18777	0.280392	0.361385	1	5491	tags=45%, list=29%, signal=63%
BIOCARTA_FCER1_PATHWAY	BIOCARTA_FCER1_PATHWAY		38	0.36282	1.18731	0.2607	0.36178	1	2899	tags=29%, list=15%, signal=34%
KRASNOSELSKAYA_ILF3_TARGETS_UP	KRASNOSELSKAYA_ILF3_TARGETS_UP		38	0.411062	1.1867	0.290258	0.362383	1	3185	tags=26%, list=17%, signal=32%
ABE_VEGFA_TARGETS	ABE_VEGFA_TARGETS		18	0.444585	1.1864	0.287908	0.362547	1	6054	tags=72%, list=32%, signal=107%
WEST_ADRENOCORTICAL_CARCINOMA_VS_ADENOMA_DN	WEST_ADRENOCORTICAL_CARCINOMA_VS_ADENOMA_DN		22	0.405544	1.18635	0.266393	0.362388	1	3644	tags=41%, list=19%, signal=51%
WANG_TUMOR_INVASIVENESS_DN	WANG_TUMOR_INVASIVENESS_DN		201	0.265524	1.18586	0.205128	0.362812	1	3228	tags=25%, list=17%, signal=30%
LU_TUMOR_ANGIOGENESIS_UP	LU_TUMOR_ANGIOGENESIS_UP		25	0.377888	1.18457	0.2643	0.364345	1	3595	tags=32%, list=19%, signal=40%
ABBUD_LIF_SIGNALING_1_DN	ABBUD_LIF_SIGNALING_1_DN		26	0.370819	1.18405	0.236581	0.36481	1	2940	tags=27%, list=16%, signal=32%
FONTAINE_PAPILLARY_THYROID_CARCINOMA_DN	FONTAINE_PAPILLARY_THYROID_CARCINOMA_DN		71	0.289454	1.184	0.192157	0.364663	1	1463	tags=11%, list=8%, signal=12%
HOSHIDA_LIVER_CANCER_LATE_RECURRENCE_DN	HOSHIDA_LIVER_CANCER_LATE_RECURRENCE_DN		68	0.296064	1.18295	0.204239	0.365771	1	4901	tags=38%, list=26%, signal=52%
YIH_RESPONSE_TO_ARSENITE_C2	YIH_RESPONSE_TO_ARSENITE_C2		18	0.401584	1.18273	0.252809	0.365846	1	3888	tags=39%, list=21%, signal=49%
JAZAERI_BREAST_CANCER_BRCA1_VS_BRCA2_DN	JAZAERI_BREAST_CANCER_BRCA1_VS_BRCA2_DN		40	0.329471	1.18269	0.22549	0.365682	1	3756	tags=40%, list=20%, signal=50%
BIOCARTA_CDC42RAC_PATHWAY	BIOCARTA_CDC42RAC_PATHWAY		16	0.467817	1.18197	0.291417	0.366458	1	3103	tags=38%, list=17%, signal=45%
CHIARETTI_T_ALL_REFRACTORY_TO_THERAPY	CHIARETTI_T_ALL_REFRACTORY_TO_THERAPY		27	0.36584	1.18166	0.249505	0.366662	1	2330	tags=26%, list=12%, signal=30%
CHIANG_LIVER_CANCER_SUBCLASS_PROLIFERATION_DN	CHIANG_LIVER_CANCER_SUBCLASS_PROLIFERATION_DN		172	0.312089	1.18098	0.247059	0.367289	1	4453	tags=33%, list=24%, signal=43%
SMID_BREAST_CANCER_RELAPSE_IN_LUNG_UP	SMID_BREAST_CANCER_RELAPSE_IN_LUNG_UP		20	0.400045	1.18051	0.255725	0.367664	1	672	tags=15%, list=4%, signal=16%
FURUKAWA_DUSP6_TARGETS_PCI35_UP	FURUKAWA_DUSP6_TARGETS_PCI35_UP		70	0.323603	1.18017	0.242661	0.36792	1	1614	tags=13%, list=9%, signal=14%
KUMAR_TARGETS_OF_MLL_AF9_FUSION	KUMAR_TARGETS_OF_MLL_AF9_FUSION		381	0.24773	1.17978	0.197674	0.368199	1	3791	tags=25%, list=20%, signal=31%
GENTILE_UV_HIGH_DOSE_DN	GENTILE_UV_HIGH_DOSE_DN		301	0.269896	1.1794	0.230038	0.368482	1	3515	tags=27%, list=19%, signal=33%
ST_GAQ_PATHWAY	ST_GAQ_PATHWAY		27	0.357737	1.17932	0.264529	0.368374	1	4912	tags=41%, list=26%, signal=55%
LABBE_WNT3A_TARGETS_UP	LABBE_WNT3A_TARGETS_UP		108	0.274509	1.17931	0.220273	0.368164	1	3713	tags=31%, list=20%, signal=38%
ACOSTA_PROLIFERATION_INDEPENDENT_MYC_TARGETS_DN	ACOSTA_PROLIFERATION_INDEPENDENT_MYC_TARGETS_DN		109	0.297762	1.17916	0.225743	0.368136	1	5553	tags=46%, list=30%, signal=65%
ZHAN_MULTIPLE_MYELOMA_DN	ZHAN_MULTIPLE_MYELOMA_DN		41	0.375395	1.17793	0.264078	0.369533	1	3859	tags=37%, list=21%, signal=46%
JAEGER_METASTASIS_UP	JAEGER_METASTASIS_UP		43	0.36132	1.17733	0.259557	0.370083	1	3227	tags=35%, list=17%, signal=42%
LIANG_HEMATOPOIESIS_STEM_CELL_NUMBER_QTL	LIANG_HEMATOPOIESIS_STEM_CELL_NUMBER_QTL		16	0.394019	1.1765	0.24	0.370903	1	4477	tags=56%, list=24%, signal=74%
FOSTER_TOLERANT_MACROPHAGE_UP	FOSTER_TOLERANT_MACROPHAGE_UP		144	0.28255	1.17635	0.214844	0.370891	1	4146	tags=28%, list=22%, signal=36%
HAMAI_APOPTOSIS_VIA_TRAIL_DN	HAMAI_APOPTOSIS_VIA_TRAIL_DN		176	0.295208	1.17585	0.232108	0.371336	1	3271	tags=22%, list=17%, signal=27%
LU_EZH2_TARGETS_DN	LU_EZH2_TARGETS_DN		356	0.263265	1.17533	0.217308	0.371837	1	1698	tags=15%, list=9%, signal=16%
FARDIN_HYPOXIA_11	FARDIN_HYPOXIA_11		32	0.403968	1.17478	0.27593	0.372366	1	4950	tags=53%, list=26%, signal=72%
MARKEY_RB1_ACUTE_LOF_DN	MARKEY_RB1_ACUTE_LOF_DN		218	0.322749	1.1743	0.276134	0.372787	1	4126	tags=28%, list=22%, signal=35%
GARGALOVIC_RESPONSE_TO_OXIDIZED_PHOSPHOLIPIDS_YELLOW_UP	GARGALOVIC_RESPONSE_TO_OXIDIZED_PHOSPHOLIPIDS_YELLOW_UP		31	0.383745	1.17372	0.280534	0.3733	1	2968	tags=29%, list=16%, signal=34%
KYNG_RESPONSE_TO_H2O2	KYNG_RESPONSE_TO_H2O2		69	0.322571	1.17344	0.236111	0.373437	1	3789	tags=28%, list=20%, signal=34%
HELLER_HDAC_TARGETS_SILENCED_BY_METHYLATION_DN	HELLER_HDAC_TARGETS_SILENCED_BY_METHYLATION_DN		265	0.271809	1.17247	0.245545	0.374467	1	4265	tags=30%, list=23%, signal=38%
RIZ_ERYTHROID_DIFFERENTIATION_6HR	RIZ_ERYTHROID_DIFFERENTIATION_6HR		37	0.333482	1.17218	0.238776	0.374637	1	5761	tags=49%, list=31%, signal=70%
SHIPP_DLBCL_VS_FOLLICULAR_LYMPHOMA_DN	SHIPP_DLBCL_VS_FOLLICULAR_LYMPHOMA_DN		42	0.409837	1.17108	0.293522	0.375881	1	4365	tags=36%, list=23%, signal=46%
REACTOME_PEPTIDE_LIGAND_BINDING_RECEPTORS	REACTOME_PEPTIDE_LIGAND_BINDING_RECEPTORS		171	0.304365	1.16923	0.222004	0.378165	1	4654	tags=30%, list=25%, signal=39%
KEGG_PROGESTERONE_MEDIATED_OOCYTE_MATURATION	KEGG_PROGESTERONE_MEDIATED_OOCYTE_MATURATION		83	0.288025	1.16782	0.207692	0.379734	1	1678	tags=17%, list=9%, signal=18%
SESTO_RESPONSE_TO_UV_C6	SESTO_RESPONSE_TO_UV_C6		38	0.36454	1.1677	0.276986	0.379644	1	3248	tags=29%, list=17%, signal=35%
GENTILE_UV_RESPONSE_CLUSTER_D4	GENTILE_UV_RESPONSE_CLUSTER_D4		54	0.336426	1.16738	0.265748	0.379872	1	2098	tags=22%, list=11%, signal=25%
LABBE_TGFB1_TARGETS_DN	LABBE_TGFB1_TARGETS_DN		100	0.273532	1.16677	0.196911	0.380487	1	5394	tags=37%, list=29%, signal=52%
REACTOME_BMAL1_CLOCK_NPAS2_ACTIVATES_CIRCADIAN_EXPRESSION	REACTOME_BMAL1_CLOCK_NPAS2_ACTIVATES_CIRCADIAN_EXPRESSION		34	0.358109	1.16533	0.275	0.382214	1	3277	tags=32%, list=18%, signal=39%
ZHANG_BREAST_CANCER_PROGENITORS_DN	ZHANG_BREAST_CANCER_PROGENITORS_DN		139	0.243088	1.16328	0.196881	0.384692	1	3875	tags=26%, list=21%, signal=32%
BOUDOUKHA_BOUND_BY_IGF2BP2	BOUDOUKHA_BOUND_BY_IGF2BP2		103	0.306586	1.16311	0.274549	0.384708	1	3931	tags=29%, list=21%, signal=37%
VANTVEER_BREAST_CANCER_ESR1_UP	VANTVEER_BREAST_CANCER_ESR1_UP		159	0.27394	1.16301	0.222917	0.384621	1	4262	tags=33%, list=23%, signal=42%
SHIN_B_CELL_LYMPHOMA_CLUSTER_3	SHIN_B_CELL_LYMPHOMA_CLUSTER_3		28	0.393663	1.16254	0.29981	0.385017	1	4040	tags=39%, list=22%, signal=50%
MIKKELSEN_ES_LCP_WITH_H3K4ME3	MIKKELSEN_ES_LCP_WITH_H3K4ME3		125	0.281692	1.1625	0.237192	0.384842	1	1869	tags=14%, list=10%, signal=15%
CAIRO_HEPATOBLASTOMA_DN	CAIRO_HEPATOBLASTOMA_DN		253	0.262294	1.16235	0.221545	0.384807	1	3982	tags=26%, list=21%, signal=33%
JI_RESPONSE_TO_FSH_DN	JI_RESPONSE_TO_FSH_DN		57	0.343864	1.16165	0.275665	0.385542	1	2044	tags=23%, list=11%, signal=26%
WEI_MIR34A_TARGETS	WEI_MIR34A_TARGETS		141	0.274871	1.16075	0.217822	0.386555	1	3903	tags=28%, list=21%, signal=35%
CHIARETTI_ACUTE_LYMPHOBLASTIC_LEUKEMIA_ZAP70	CHIARETTI_ACUTE_LYMPHOBLASTIC_LEUKEMIA_ZAP70		59	0.295077	1.16045	0.25498	0.386746	1	3923	tags=27%, list=21%, signal=34%
MULLIGHAN_NPM1_MUTATED_SIGNATURE_1_UP	MULLIGHAN_NPM1_MUTATED_SIGNATURE_1_UP		251	0.234751	1.16037	0.1875	0.386628	1	2336	tags=15%, list=12%, signal=17%
OLSSON_E2F3_TARGETS_UP	OLSSON_E2F3_TARGETS_UP		25	0.356068	1.16033	0.256311	0.386461	1	2788	tags=24%, list=15%, signal=28%
OSADA_ASCL1_TARGETS_UP	OSADA_ASCL1_TARGETS_UP		45	0.349191	1.15789	0.279352	0.389511	1	5132	tags=47%, list=27%, signal=64%
MIDORIKAWA_AMPLIFIED_IN_LIVER_CANCER	MIDORIKAWA_AMPLIFIED_IN_LIVER_CANCER		52	0.36125	1.15693	0.302857	0.390603	1	2071	tags=25%, list=11%, signal=28%
REACTOME_RAP1_SIGNALLING	REACTOME_RAP1_SIGNALLING		16	0.394266	1.15686	0.2818	0.39046	1	5599	tags=50%, list=30%, signal=71%
REACTOME_ACETYLCHOLINE_BINDING_AND_DOWNSTREAM_EVENTS	REACTOME_ACETYLCHOLINE_BINDING_AND_DOWNSTREAM_EVENTS		15	0.443695	1.15643	0.317829	0.390843	1	1549	tags=20%, list=8%, signal=22%
AZARE_NEOPLASTIC_TRANSFORMATION_BY_STAT3_DN	AZARE_NEOPLASTIC_TRANSFORMATION_BY_STAT3_DN		15	0.424975	1.15543	0.316384	0.391971	1	2508	tags=33%, list=13%, signal=38%
ZEMBUTSU_SENSITIVITY_TO_VINCRISTINE	ZEMBUTSU_SENSITIVITY_TO_VINCRISTINE		18	0.373689	1.15377	0.283784	0.393944	1	2039	tags=22%, list=11%, signal=25%
ALONSO_METASTASIS_UP	ALONSO_METASTASIS_UP		186	0.295528	1.15326	0.290766	0.394431	1	3084	tags=24%, list=16%, signal=28%
CHESLER_BRAIN_HIGHEST_EXPRESSION	CHESLER_BRAIN_HIGHEST_EXPRESSION		36	0.337396	1.15288	0.280242	0.394716	1	2534	tags=25%, list=14%, signal=29%
DAIRKEE_CANCER_PRONE_RESPONSE_E2	DAIRKEE_CANCER_PRONE_RESPONSE_E2		28	0.335956	1.15253	0.253521	0.39495	1	5380	tags=50%, list=29%, signal=70%
KYNG_NORMAL_AGING_DN	KYNG_NORMAL_AGING_DN		27	0.344868	1.15241	0.272366	0.394878	1	3070	tags=30%, list=16%, signal=35%
SHETH_LIVER_CANCER_VS_TXNIP_LOSS_PAM6	SHETH_LIVER_CANCER_VS_TXNIP_LOSS_PAM6		45	0.294286	1.15099	0.226378	0.39663	1	1532	tags=18%, list=8%, signal=19%
CLIMENT_BREAST_CANCER_COPY_NUMBER_UP	CLIMENT_BREAST_CANCER_COPY_NUMBER_UP		23	0.356436	1.15087	0.287149	0.396554	1	3496	tags=26%, list=19%, signal=32%
PID_ERBB2_ERBB3_PATHWAY	PID_ERBB2_ERBB3_PATHWAY		44	0.313926	1.1504	0.266798	0.396963	1	2591	tags=23%, list=14%, signal=26%
RAO_BOUND_BY_SALL4_ISOFORM_A	RAO_BOUND_BY_SALL4_ISOFORM_A		153	0.262287	1.15034	0.216162	0.39683	1	3795	tags=27%, list=20%, signal=33%
GRAESSMANN_APOPTOSIS_BY_SERUM_DEPRIVATION_DN	GRAESSMANN_APOPTOSIS_BY_SERUM_DEPRIVATION_DN		218	0.243104	1.15022	0.214008	0.396776	1	2745	tags=17%, list=15%, signal=19%
MARTINEZ_RESPONSE_TO_TRABECTEDIN_UP	MARTINEZ_RESPONSE_TO_TRABECTEDIN_UP		67	0.336429	1.1499	0.313646	0.396976	1	3429	tags=30%, list=18%, signal=36%
REACTOME_GAP_JUNCTION_ASSEMBLY	REACTOME_GAP_JUNCTION_ASSEMBLY		18	0.396535	1.1494	0.291089	0.39745	1	2850	tags=28%, list=15%, signal=33%
MCLACHLAN_DENTAL_CARIES_UP	MCLACHLAN_DENTAL_CARIES_UP		230	0.374603	1.14789	0.347741	0.399318	1	4849	tags=40%, list=26%, signal=53%
PURBEY_TARGETS_OF_CTBP1_AND_SATB1_UP	PURBEY_TARGETS_OF_CTBP1_AND_SATB1_UP		77	0.286217	1.14764	0.269474	0.399438	1	2002	tags=17%, list=11%, signal=19%
LIAN_NEUTROPHIL_GRANULE_CONSTITUENTS	LIAN_NEUTROPHIL_GRANULE_CONSTITUENTS		24	0.441414	1.14726	0.305221	0.399703	1	5394	tags=46%, list=29%, signal=64%
CHESLER_BRAIN_HIGHEST_GENETIC_VARIANCE	CHESLER_BRAIN_HIGHEST_GENETIC_VARIANCE		31	0.322762	1.14711	0.254132	0.399681	1	2437	tags=23%, list=13%, signal=26%
LEE_CALORIE_RESTRICTION_NEOCORTEX_DN	LEE_CALORIE_RESTRICTION_NEOCORTEX_DN		85	0.282142	1.14633	0.249501	0.400499	1	3440	tags=25%, list=18%, signal=30%
OUYANG_PROSTATE_CANCER_MARKERS	OUYANG_PROSTATE_CANCER_MARKERS		19	0.350539	1.14623	0.255061	0.400404	1	2922	tags=32%, list=16%, signal=37%
MEISSNER_BRAIN_HCP_WITH_H3_UNMETHYLATED	MEISSNER_BRAIN_HCP_WITH_H3_UNMETHYLATED		35	0.369253	1.14617	0.315789	0.400247	1	2925	tags=20%, list=16%, signal=24%
MAGRANGEAS_MULTIPLE_MYELOMA_IGG_VS_IGA_UP	MAGRANGEAS_MULTIPLE_MYELOMA_IGG_VS_IGA_UP		19	0.376302	1.14565	0.279762	0.400695	1	3451	tags=32%, list=18%, signal=39%
ZHENG_FOXP3_TARGETS_IN_T_LYMPHOCYTE_DN	ZHENG_FOXP3_TARGETS_IN_T_LYMPHOCYTE_DN		33	0.44041	1.14517	0.344689	0.40113	1	4391	tags=48%, list=23%, signal=63%
STREICHER_LSM1_TARGETS_DN	STREICHER_LSM1_TARGETS_DN		19	0.386923	1.1446	0.287645	0.401688	1	3852	tags=47%, list=21%, signal=60%
HEIDENBLAD_AMPLIFIED_IN_PANCREATIC_CANCER	HEIDENBLAD_AMPLIFIED_IN_PANCREATIC_CANCER		30	0.407936	1.14321	0.310891	0.40337	1	5851	tags=60%, list=31%, signal=87%
CHEOK_RESPONSE_TO_HD_MTX_UP	CHEOK_RESPONSE_TO_HD_MTX_UP		21	0.455495	1.14312	0.284	0.403278	1	3924	tags=38%, list=21%, signal=48%
WANG_LSD1_TARGETS_DN	WANG_LSD1_TARGETS_DN		38	0.377751	1.14213	0.334016	0.404411	1	5378	tags=50%, list=29%, signal=70%
SHAFFER_IRF4_TARGETS_IN_PLASMA_CELL_VS_MATURE_B_LYMPHOCYTE	SHAFFER_IRF4_TARGETS_IN_PLASMA_CELL_VS_MATURE_B_LYMPHOCYTE		66	0.309079	1.14193	0.268145	0.404464	1	2937	tags=24%, list=16%, signal=29%
WENG_POR_TARGETS_LIVER_DN	WENG_POR_TARGETS_LIVER_DN		19	0.37108	1.14138	0.291902	0.404963	1	2211	tags=26%, list=12%, signal=30%
NAKAYAMA_FRA2_TARGETS	NAKAYAMA_FRA2_TARGETS		41	0.326001	1.14095	0.28629	0.405303	1	3496	tags=27%, list=19%, signal=33%
ZHOU_TNF_SIGNALING_4HR	ZHOU_TNF_SIGNALING_4HR		52	0.331774	1.14088	0.298969	0.405178	1	3021	tags=21%, list=16%, signal=25%
REACTOME_CHYLOMICRON_MEDIATED_LIPID_TRANSPORT	REACTOME_CHYLOMICRON_MEDIATED_LIPID_TRANSPORT		16	0.549098	1.14075	0.324435	0.405146	1	6355	tags=81%, list=34%, signal=123%
WEIGEL_OXIDATIVE_STRESS_BY_HNE_AND_TBH	WEIGEL_OXIDATIVE_STRESS_BY_HNE_AND_TBH		56	0.300086	1.14	0.251534	0.405899	1	2422	tags=21%, list=13%, signal=25%
JOHANSSON_GLIOMAGENESIS_BY_PDGFB_UP	JOHANSSON_GLIOMAGENESIS_BY_PDGFB_UP		57	0.328824	1.13939	0.300601	0.406488	1	3256	tags=37%, list=17%, signal=44%
PID_IGF1_PATHWAY	PID_IGF1_PATHWAY		29	0.349216	1.13938	0.298805	0.406276	1	2591	tags=24%, list=14%, signal=28%
RUAN_RESPONSE_TO_TROGLITAZONE_DN	RUAN_RESPONSE_TO_TROGLITAZONE_DN		19	0.369821	1.13802	0.298419	0.40791	1	2734	tags=26%, list=15%, signal=31%
MULLIGHAN_NPM1_SIGNATURE_3_UP	MULLIGHAN_NPM1_SIGNATURE_3_UP		312	0.22657	1.13797	0.196154	0.407731	1	3552	tags=22%, list=19%, signal=26%
ROME_INSULIN_TARGETS_IN_MUSCLE_UP	ROME_INSULIN_TARGETS_IN_MUSCLE_UP		407	0.270274	1.1373	0.315682	0.4084	1	2443	tags=18%, list=13%, signal=21%
COLINA_TARGETS_OF_4EBP1_AND_4EBP2	COLINA_TARGETS_OF_4EBP1_AND_4EBP2		346	0.239748	1.13642	0.265873	0.409345	1	2640	tags=18%, list=14%, signal=20%
PID_SMAD2_3NUCLEAR_PATHWAY	PID_SMAD2_3NUCLEAR_PATHWAY		80	0.289313	1.13622	0.240891	0.409413	1	4487	tags=38%, list=24%, signal=49%
BIOCARTA_TCR_PATHWAY	BIOCARTA_TCR_PATHWAY		44	0.356339	1.13588	0.323017	0.409649	1	2899	tags=27%, list=15%, signal=32%
FORTSCHEGGER_PHF8_TARGETS_UP	FORTSCHEGGER_PHF8_TARGETS_UP		250	0.235127	1.13518	0.226306	0.410383	1	3438	tags=21%, list=18%, signal=26%
NIKOLSKY_BREAST_CANCER_11Q12_Q14_AMPLICON	NIKOLSKY_BREAST_CANCER_11Q12_Q14_AMPLICON		144	0.336657	1.13396	0.317491	0.411743	1	4232	tags=27%, list=23%, signal=35%
OKUMURA_INFLAMMATORY_RESPONSE_LPS	OKUMURA_INFLAMMATORY_RESPONSE_LPS		172	0.235489	1.13384	0.236253	0.411685	1	2799	tags=19%, list=15%, signal=22%
KOKKINAKIS_METHIONINE_DEPRIVATION_48HR_DN	KOKKINAKIS_METHIONINE_DEPRIVATION_48HR_DN		64	0.279246	1.13268	0.24466	0.413084	1	2501	tags=22%, list=13%, signal=25%
PID_CXCR4_PATHWAY	PID_CXCR4_PATHWAY		100	0.330739	1.13233	0.32233	0.413357	1	2591	tags=23%, list=14%, signal=27%
MCCABE_BOUND_BY_HOXC6	MCCABE_BOUND_BY_HOXC6		388	0.216925	1.13226	0.159509	0.413221	1	4157	tags=25%, list=22%, signal=31%
DOANE_BREAST_CANCER_CLASSES_UP	DOANE_BREAST_CANCER_CLASSES_UP		68	0.317475	1.13179	0.278884	0.41359	1	2378	tags=21%, list=13%, signal=24%
DACOSTA_UV_RESPONSE_VIA_ERCC3_COMMON_UP	DACOSTA_UV_RESPONSE_VIA_ERCC3_COMMON_UP		71	0.287408	1.13166	0.285714	0.413557	1	3046	tags=27%, list=16%, signal=32%
KEGG_PATHOGENIC_ESCHERICHIA_COLI_INFECTION	KEGG_PATHOGENIC_ESCHERICHIA_COLI_INFECTION		55	0.307815	1.13069	0.295019	0.414665	1	3496	tags=27%, list=19%, signal=33%
SMIRNOV_RESPONSE_TO_IR_6HR_UP	SMIRNOV_RESPONSE_TO_IR_6HR_UP		154	0.263373	1.13031	0.256098	0.414938	1	3320	tags=22%, list=18%, signal=27%
ACEVEDO_LIVER_TUMOR_VS_NORMAL_ADJACENT_TISSUE_DN	ACEVEDO_LIVER_TUMOR_VS_NORMAL_ADJACENT_TISSUE_DN		255	0.24668	1.13013	0.227823	0.414954	1	3755	tags=23%, list=20%, signal=29%
STAEGE_EWING_FAMILY_TUMOR	STAEGE_EWING_FAMILY_TUMOR		30	0.341964	1.12767	0.306288	0.418229	1	4846	tags=40%, list=26%, signal=54%
TONKS_TARGETS_OF_RUNX1_RUNX1T1_FUSION_MONOCYTE_DN	TONKS_TARGETS_OF_RUNX1_RUNX1T1_FUSION_MONOCYTE_DN		52	0.375809	1.12736	0.352475	0.418404	1	3105	tags=29%, list=17%, signal=34%
GHO_ATF5_TARGETS_DN	GHO_ATF5_TARGETS_DN		16	0.408	1.12716	0.322896	0.418439	1	2422	tags=25%, list=13%, signal=29%
TCGA_GLIOBLASTOMA_COPY_NUMBER_DN	TCGA_GLIOBLASTOMA_COPY_NUMBER_DN		28	0.379602	1.12661	0.341176	0.41896	1	3711	tags=29%, list=20%, signal=36%
AMIT_SERUM_RESPONSE_120_MCF10A	AMIT_SERUM_RESPONSE_120_MCF10A		64	0.316724	1.12661	0.314342	0.418727	1	4013	tags=33%, list=21%, signal=42%
BOYAULT_LIVER_CANCER_SUBCLASS_G123_DN	BOYAULT_LIVER_CANCER_SUBCLASS_G123_DN		49	0.308073	1.12651	0.295775	0.418617	1	4485	tags=39%, list=24%, signal=51%
DOANE_RESPONSE_TO_ANDROGEN_UP	DOANE_RESPONSE_TO_ANDROGEN_UP		173	0.250817	1.12628	0.253012	0.418686	1	3045	tags=18%, list=16%, signal=22%
MEISSNER_BRAIN_HCP_WITH_H3K4ME2_AND_H3K27ME3	MEISSNER_BRAIN_HCP_WITH_H3K4ME2_AND_H3K27ME3		57	0.302687	1.12602	0.312621	0.418811	1	2884	tags=26%, list=15%, signal=31%
PID_INSULIN_GLUCOSE_PATHWAY	PID_INSULIN_GLUCOSE_PATHWAY		25	0.329245	1.12555	0.284369	0.419212	1	5155	tags=48%, list=28%, signal=66%
GENTILE_UV_RESPONSE_CLUSTER_D1	GENTILE_UV_RESPONSE_CLUSTER_D1		18	0.373117	1.12497	0.318533	0.419778	1	1805	tags=28%, list=10%, signal=31%
RASHI_RESPONSE_TO_IONIZING_RADIATION_1	RASHI_RESPONSE_TO_IONIZING_RADIATION_1		42	0.321751	1.12366	0.310891	0.421379	1	2440	tags=21%, list=13%, signal=25%
KEGG_PPAR_SIGNALING_PATHWAY	KEGG_PPAR_SIGNALING_PATHWAY		68	0.309057	1.12344	0.290631	0.421447	1	4020	tags=32%, list=21%, signal=41%
SA_MMP_CYTOKINE_CONNECTION	SA_MMP_CYTOKINE_CONNECTION		15	0.471661	1.12326	0.374	0.421452	1	2473	tags=27%, list=13%, signal=31%
REACTOME_GAP_JUNCTION_TRAFFICKING	REACTOME_GAP_JUNCTION_TRAFFICKING		27	0.34262	1.12294	0.303605	0.421658	1	2850	tags=26%, list=15%, signal=31%
GUO_HEX_TARGETS_DN	GUO_HEX_TARGETS_DN		61	0.301322	1.12275	0.326772	0.421716	1	3233	tags=28%, list=17%, signal=34%
LEE_LIVER_CANCER_ACOX1_DN	LEE_LIVER_CANCER_ACOX1_DN		64	0.305572	1.12262	0.296875	0.421659	1	4738	tags=39%, list=25%, signal=52%
NAKAMURA_METASTASIS_MODEL_UP	NAKAMURA_METASTASIS_MODEL_UP		41	0.342784	1.12225	0.28972	0.421973	1	4461	tags=34%, list=24%, signal=45%
SIMBULAN_UV_RESPONSE_NORMAL_DN	SIMBULAN_UV_RESPONSE_NORMAL_DN		33	0.347248	1.12222	0.322896	0.421783	1	1913	tags=24%, list=10%, signal=27%
WANG_IMMORTALIZED_BY_HOXA9_AND_MEIS1_UP	WANG_IMMORTALIZED_BY_HOXA9_AND_MEIS1_UP		30	0.414428	1.121	0.308617	0.423279	1	3876	tags=37%, list=21%, signal=46%
KEGG_DORSO_VENTRAL_AXIS_FORMATION	KEGG_DORSO_VENTRAL_AXIS_FORMATION		24	0.335141	1.12058	0.298851	0.423618	1	4293	tags=33%, list=23%, signal=43%
BIOCARTA_MEF2D_PATHWAY	BIOCARTA_MEF2D_PATHWAY		18	0.377342	1.12032	0.323045	0.423743	1	2899	tags=39%, list=15%, signal=46%
GALLUZZI_PREVENT_MITOCHONDIAL_PERMEABILIZATION	GALLUZZI_PREVENT_MITOCHONDIAL_PERMEABILIZATION		22	0.377736	1.12014	0.321839	0.423742	1	3348	tags=27%, list=18%, signal=33%
REACTOME_DOWNREGULATION_OF_TGF_BETA_RECEPTOR_SIGNALING	REACTOME_DOWNREGULATION_OF_TGF_BETA_RECEPTOR_SIGNALING		21	0.35938	1.11957	0.326087	0.424295	1	4211	tags=43%, list=23%, signal=55%
HANSON_HRAS_SIGNALING_VIA_NFKB	HANSON_HRAS_SIGNALING_VIA_NFKB		22	0.375577	1.11914	0.319312	0.424653	1	4226	tags=41%, list=23%, signal=53%
GREGORY_SYNTHETIC_LETHAL_WITH_IMATINIB	GREGORY_SYNTHETIC_LETHAL_WITH_IMATINIB		141	0.250079	1.11892	0.232604	0.42475	1	4474	tags=30%, list=24%, signal=40%
BROWNE_HCMV_INFECTION_1HR_DN	BROWNE_HCMV_INFECTION_1HR_DN		208	0.222534	1.11783	0.212851	0.426035	1	4168	tags=28%, list=22%, signal=36%
REACTOME_NUCLEAR_EVENTS_KINASE_AND_TRANSCRIPTION_FACTOR_ACTIVATION	REACTOME_NUCLEAR_EVENTS_KINASE_AND_TRANSCRIPTION_FACTOR_ACTIVATION		24	0.360289	1.1166	0.315385	0.427542	1	688	tags=13%, list=4%, signal=13%
PID_IL1_PATHWAY	PID_IL1_PATHWAY		34	0.334871	1.11654	0.321905	0.4274	1	4385	tags=44%, list=23%, signal=58%
NIKOLSKY_BREAST_CANCER_19Q13.1_AMPLICON	NIKOLSKY_BREAST_CANCER_19Q13.1_AMPLICON		22	0.521191	1.11635	0.462185	0.427395	1	5352	tags=59%, list=29%, signal=83%
ZHAN_MULTIPLE_MYELOMA_UP	ZHAN_MULTIPLE_MYELOMA_UP		60	0.28537	1.11574	0.293542	0.427981	1	3999	tags=33%, list=21%, signal=42%
DORN_ADENOVIRUS_INFECTION_48HR_DN	DORN_ADENOVIRUS_INFECTION_48HR_DN		40	0.364483	1.11347	0.357977	0.430892	1	4912	tags=40%, list=26%, signal=54%
PID_AR_PATHWAY	PID_AR_PATHWAY		61	0.279217	1.1124	0.280464	0.4321	1	1240	tags=15%, list=7%, signal=16%
VALK_AML_CLUSTER_7	VALK_AML_CLUSTER_7		25	0.329025	1.11001	0.310277	0.435207	1	834	tags=12%, list=4%, signal=13%
IWANAGA_CARCINOGENESIS_BY_KRAS_PTEN_UP	IWANAGA_CARCINOGENESIS_BY_KRAS_PTEN_UP		165	0.239642	1.10924	0.259332	0.436137	1	3698	tags=24%, list=20%, signal=30%
KYNG_ENVIRONMENTAL_STRESS_RESPONSE_NOT_BY_GAMMA_IN_OLD	KYNG_ENVIRONMENTAL_STRESS_RESPONSE_NOT_BY_GAMMA_IN_OLD		30	0.302149	1.10803	0.299611	0.437554	1	4227	tags=37%, list=23%, signal=47%
ST_GA12_PATHWAY	ST_GA12_PATHWAY		23	0.351367	1.10793	0.305284	0.437428	1	5075	tags=43%, list=27%, signal=60%
CHIANG_LIVER_CANCER_SUBCLASS_INTERFERON_UP	CHIANG_LIVER_CANCER_SUBCLASS_INTERFERON_UP		25	0.402234	1.10637	0.345489	0.439391	1	5574	tags=52%, list=30%, signal=74%
FERRANDO_LYL1_NEIGHBORS	FERRANDO_LYL1_NEIGHBORS		15	0.421209	1.1053	0.355212	0.440619	1	6457	tags=67%, list=35%, signal=102%
IVANOVA_HEMATOPOIESIS_MATURE_CELL	IVANOVA_HEMATOPOIESIS_MATURE_CELL		263	0.233279	1.1053	0.283883	0.440379	1	3731	tags=24%, list=20%, signal=29%
GENTILE_UV_RESPONSE_CLUSTER_D9	GENTILE_UV_RESPONSE_CLUSTER_D9		27	0.322122	1.10486	0.30916	0.440814	1	2217	tags=19%, list=12%, signal=21%
VANLOO_SP3_TARGETS_DN	VANLOO_SP3_TARGETS_DN		82	0.29474	1.10472	0.329365	0.440782	1	3799	tags=26%, list=20%, signal=32%
WALLACE_PROSTATE_CANCER_RACE_UP	WALLACE_PROSTATE_CANCER_RACE_UP		268	0.362496	1.1047	0.402	0.44057	1	4441	tags=35%, list=24%, signal=46%
COULOUARN_TEMPORAL_TGFB1_SIGNATURE_UP	COULOUARN_TEMPORAL_TGFB1_SIGNATURE_UP		107	0.277608	1.10459	0.319767	0.440505	1	3858	tags=29%, list=21%, signal=36%
MATZUK_SPERMATID_DIFFERENTIATION	MATZUK_SPERMATID_DIFFERENTIATION		34	0.293635	1.10382	0.296146	0.441316	1	4040	tags=32%, list=22%, signal=41%
KIM_WT1_TARGETS_12HR_DN	KIM_WT1_TARGETS_12HR_DN		200	0.258723	1.10341	0.317121	0.441678	1	2904	tags=21%, list=16%, signal=25%
NIKOLSKY_MUTATED_AND_AMPLIFIED_IN_BREAST_CANCER	NIKOLSKY_MUTATED_AND_AMPLIFIED_IN_BREAST_CANCER		89	0.275118	1.10267	0.304703	0.442476	1	2890	tags=20%, list=15%, signal=24%
REACTOME_PLATELET_CALCIUM_HOMEOSTASIS	REACTOME_PLATELET_CALCIUM_HOMEOSTASIS		16	0.389697	1.10246	0.330171	0.442533	1	5118	tags=63%, list=27%, signal=86%
SCHEIDEREIT_IKK_TARGETS	SCHEIDEREIT_IKK_TARGETS		18	0.380307	1.10134	0.337187	0.443851	1	4912	tags=39%, list=26%, signal=53%
REACTOME_TGF_BETA_RECEPTOR_SIGNALING_ACTIVATES_SMADS	REACTOME_TGF_BETA_RECEPTOR_SIGNALING_ACTIVATES_SMADS		24	0.344498	1.10109	0.337891	0.443935	1	4856	tags=46%, list=26%, signal=62%
BIOCARTA_MPR_PATHWAY	BIOCARTA_MPR_PATHWAY		34	0.335887	1.09959	0.355042	0.445774	1	3306	tags=32%, list=18%, signal=39%
KRIEG_HYPOXIA_VIA_KDM3A	KRIEG_HYPOXIA_VIA_KDM3A		50	0.328397	1.09864	0.357282	0.446895	1	4566	tags=34%, list=24%, signal=45%
HADDAD_T_LYMPHOCYTE_AND_NK_PROGENITOR_DN	HADDAD_T_LYMPHOCYTE_AND_NK_PROGENITOR_DN		59	0.374987	1.09863	0.342685	0.446677	1	3876	tags=39%, list=21%, signal=49%
AMIT_EGF_RESPONSE_120_HELA	AMIT_EGF_RESPONSE_120_HELA		66	0.318063	1.09841	0.348697	0.446737	1	4179	tags=29%, list=22%, signal=37%
LI_PROSTATE_CANCER_EPIGENETIC	LI_PROSTATE_CANCER_EPIGENETIC		30	0.318514	1.09772	0.310621	0.447478	1	4849	tags=37%, list=26%, signal=49%
BILD_HRAS_ONCOGENIC_SIGNATURE	BILD_HRAS_ONCOGENIC_SIGNATURE		242	0.273943	1.0969	0.337079	0.448463	1	4794	tags=33%, list=26%, signal=43%
TAKEDA_TARGETS_OF_NUP98_HOXA9_FUSION_3D_DN	TAKEDA_TARGETS_OF_NUP98_HOXA9_FUSION_3D_DN		27	0.380286	1.09682	0.367816	0.448334	1	5586	tags=56%, list=30%, signal=79%
BLUM_RESPONSE_TO_SALIRASIB_UP	BLUM_RESPONSE_TO_SALIRASIB_UP		236	0.264653	1.09673	0.330059	0.448206	1	3967	tags=26%, list=21%, signal=33%
KOBAYASHI_RESPONSE_TO_ROMIDEPSIN	KOBAYASHI_RESPONSE_TO_ROMIDEPSIN		18	0.365738	1.09633	0.345703	0.448522	1	5442	tags=44%, list=29%, signal=63%
KIM_ALL_DISORDERS_CALB1_CORR_DN	KIM_ALL_DISORDERS_CALB1_CORR_DN		33	0.325455	1.09621	0.337121	0.448466	1	2942	tags=21%, list=16%, signal=25%
YAGI_AML_SURVIVAL	YAGI_AML_SURVIVAL		119	0.240683	1.09563	0.30297	0.44905	1	2448	tags=18%, list=13%, signal=21%
RAY_TARGETS_OF_P210_BCR_ABL_FUSION_DN	RAY_TARGETS_OF_P210_BCR_ABL_FUSION_DN		15	0.380798	1.09518	0.356	0.449455	1	2891	tags=33%, list=15%, signal=39%
GARGALOVIC_RESPONSE_TO_OXIDIZED_PHOSPHOLIPIDS_BLUE_DN	GARGALOVIC_RESPONSE_TO_OXIDIZED_PHOSPHOLIPIDS_BLUE_DN		57	0.28901	1.09252	0.313278	0.452963	1	2991	tags=23%, list=16%, signal=27%
ZHOU_INFLAMMATORY_RESPONSE_FIMA_DN	ZHOU_INFLAMMATORY_RESPONSE_FIMA_DN		249	0.229555	1.0922	0.299611	0.453186	1	3775	tags=25%, list=20%, signal=31%
LEE_LIVER_CANCER_MYC_E2F1_DN	LEE_LIVER_CANCER_MYC_E2F1_DN		61	0.292871	1.09165	0.310019	0.453746	1	4450	tags=38%, list=24%, signal=49%
DAZARD_UV_RESPONSE_CLUSTER_G24	DAZARD_UV_RESPONSE_CLUSTER_G24		27	0.377018	1.09165	0.348089	0.453504	1	3648	tags=33%, list=19%, signal=41%
SIG_PIP3_SIGNALING_IN_B_LYMPHOCYTES	SIG_PIP3_SIGNALING_IN_B_LYMPHOCYTES		36	0.344394	1.09161	0.370441	0.453316	1	1432	tags=17%, list=8%, signal=18%
KYNG_DNA_DAMAGE_BY_4NQO_OR_UV	KYNG_DNA_DAMAGE_BY_4NQO_OR_UV		63	0.272005	1.09043	0.31185	0.454769	1	2094	tags=16%, list=11%, signal=18%
SUZUKI_RESPONSE_TO_TSA_AND_DECITABINE_1B	SUZUKI_RESPONSE_TO_TSA_AND_DECITABINE_1B		21	0.324825	1.09038	0.328685	0.454587	1	5744	tags=43%, list=31%, signal=62%
TONKS_TARGETS_OF_RUNX1_RUNX1T1_FUSION_HSC_DN	TONKS_TARGETS_OF_RUNX1_RUNX1T1_FUSION_HSC_DN		178	0.284523	1.08958	0.335893	0.455539	1	2295	tags=16%, list=12%, signal=18%
BLALOCK_ALZHEIMERS_DISEASE_INCIPIENT_DN	BLALOCK_ALZHEIMERS_DISEASE_INCIPIENT_DN		161	0.254772	1.08944	0.30695	0.455492	1	2437	tags=17%, list=13%, signal=20%
HUTTMANN_B_CLL_POOR_SURVIVAL_DN	HUTTMANN_B_CLL_POOR_SURVIVAL_DN		56	0.315561	1.08638	0.37721	0.459612	1	4266	tags=34%, list=23%, signal=44%
REACTOME_PRE_NOTCH_EXPRESSION_AND_PROCESSING	REACTOME_PRE_NOTCH_EXPRESSION_AND_PROCESSING		38	0.30899	1.08607	0.344622	0.459841	1	3951	tags=37%, list=21%, signal=47%
BIOCARTA_GATA3_PATHWAY	BIOCARTA_GATA3_PATHWAY		16	0.37669	1.08528	0.341847	0.46075	1	5985	tags=63%, list=32%, signal=92%
ONO_FOXP3_TARGETS_UP	ONO_FOXP3_TARGETS_UP		21	0.399072	1.0846	0.386179	0.461483	1	3140	tags=33%, list=17%, signal=40%
MULLIGHAN_NPM1_MUTATED_SIGNATURE_2_DN	MULLIGHAN_NPM1_MUTATED_SIGNATURE_2_DN		72	0.290732	1.08421	0.367265	0.461797	1	2020	tags=17%, list=11%, signal=19%
KIM_MYC_AMPLIFICATION_TARGETS_DN	KIM_MYC_AMPLIFICATION_TARGETS_DN		88	0.272228	1.08361	0.323591	0.462402	1	3471	tags=30%, list=19%, signal=36%
PID_ECADHERIN_KERATINOCYTE_PATHWAY	PID_ECADHERIN_KERATINOCYTE_PATHWAY		20	0.352096	1.08313	0.332039	0.462863	1	4870	tags=40%, list=26%, signal=54%
REACTOME_PIP3_ACTIVATES_AKT_SIGNALING	REACTOME_PIP3_ACTIVATES_AKT_SIGNALING		27	0.33315	1.08273	0.372549	0.463192	1	5066	tags=44%, list=27%, signal=61%
ROVERSI_GLIOMA_COPY_NUMBER_UP	ROVERSI_GLIOMA_COPY_NUMBER_UP		92	0.283416	1.08193	0.338362	0.464121	1	4159	tags=28%, list=22%, signal=36%
PID_IL4_2PATHWAY	PID_IL4_2PATHWAY		62	0.329749	1.08143	0.351297	0.464595	1	2162	tags=21%, list=12%, signal=24%
KEGG_TRYPTOPHAN_METABOLISM	KEGG_TRYPTOPHAN_METABOLISM		39	0.29529	1.08135	0.339506	0.464454	1	792	tags=10%, list=4%, signal=11%
ZHOU_INFLAMMATORY_RESPONSE_LIVE_DN	ZHOU_INFLAMMATORY_RESPONSE_LIVE_DN		343	0.2177	1.08131	0.285714	0.464263	1	3778	tags=24%, list=20%, signal=29%
LEE_LIVER_CANCER_MYC_TGFA_UP	LEE_LIVER_CANCER_MYC_TGFA_UP		60	0.291189	1.08125	0.365714	0.464115	1	2592	tags=20%, list=14%, signal=23%
MIKKELSEN_MCV6_LCP_WITH_H3K27ME3	MIKKELSEN_MCV6_LCP_WITH_H3K27ME3		22	0.36134	1.08117	0.369261	0.463981	1	3920	tags=36%, list=21%, signal=46%
PETROVA_ENDOTHELIUM_LYMPHATIC_VS_BLOOD_UP	PETROVA_ENDOTHELIUM_LYMPHATIC_VS_BLOOD_UP		126	0.251278	1.0809	0.346899	0.464112	1	2768	tags=25%, list=15%, signal=29%
LEE_EARLY_T_LYMPHOCYTE_DN	LEE_EARLY_T_LYMPHOCYTE_DN		53	0.368333	1.0804	0.373225	0.464589	1	2895	tags=28%, list=15%, signal=33%
HELLER_SILENCED_BY_METHYLATION_UP	HELLER_SILENCED_BY_METHYLATION_UP		275	0.268861	1.07966	0.340551	0.465376	1	3432	tags=22%, list=18%, signal=26%
PID_ERBB_NETWORK_PATHWAY	PID_ERBB_NETWORK_PATHWAY		15	0.38871	1.07753	0.371648	0.468135	1	5530	tags=47%, list=30%, signal=66%
PID_TCR_CALCIUM_PATHWAY	PID_TCR_CALCIUM_PATHWAY		27	0.349441	1.07665	0.365079	0.469161	1	5406	tags=48%, list=29%, signal=68%
HUMMEL_BURKITTS_LYMPHOMA_UP	HUMMEL_BURKITTS_LYMPHOMA_UP		38	0.306212	1.07664	0.336484	0.468929	1	2321	tags=24%, list=12%, signal=27%
KEGG_REGULATION_OF_AUTOPHAGY	KEGG_REGULATION_OF_AUTOPHAGY		22	0.334171	1.07664	0.375969	0.468682	1	1175	tags=14%, list=6%, signal=15%
KOHOUTEK_CCNT1_TARGETS	KOHOUTEK_CCNT1_TARGETS		47	0.326301	1.07661	0.369352	0.468465	1	2232	tags=21%, list=12%, signal=24%
LUND_SILENCED_BY_METHYLATION	LUND_SILENCED_BY_METHYLATION		15	0.37192	1.07622	0.367387	0.46878	1	1715	tags=13%, list=9%, signal=15%
HOFMANN_CELL_LYMPHOMA_DN	HOFMANN_CELL_LYMPHOMA_DN		39	0.287594	1.07604	0.352227	0.468815	1	3485	tags=26%, list=19%, signal=31%
KEGG_VIBRIO_CHOLERAE_INFECTION	KEGG_VIBRIO_CHOLERAE_INFECTION		52	0.283532	1.07463	0.344086	0.470685	1	4650	tags=37%, list=25%, signal=48%
PID_HDAC_CLASSII_PATHWAY	PID_HDAC_CLASSII_PATHWAY		33	0.322528	1.07395	0.382766	0.47136	1	3650	tags=30%, list=20%, signal=38%
PID_IL8_CXCR1_PATHWAY	PID_IL8_CXCR1_PATHWAY		26	0.367699	1.07316	0.393411	0.472304	1	3820	tags=35%, list=20%, signal=43%
KOHOUTEK_CCNT2_TARGETS	KOHOUTEK_CCNT2_TARGETS		54	0.275122	1.07225	0.364008	0.473335	1	4147	tags=30%, list=22%, signal=38%
DACOSTA_UV_RESPONSE_VIA_ERCC3_COMMON_DN	DACOSTA_UV_RESPONSE_VIA_ERCC3_COMMON_DN		467	0.298362	1.07193	0.382178	0.473568	1	2882	tags=22%, list=15%, signal=26%
ASTIER_INTEGRIN_SIGNALING	ASTIER_INTEGRIN_SIGNALING		56	0.268633	1.07128	0.347573	0.474292	1	2603	tags=20%, list=14%, signal=23%
BERNARD_PPAPDC1B_TARGETS_UP	BERNARD_PPAPDC1B_TARGETS_UP		36	0.303549	1.06941	0.366667	0.476675	1	3226	tags=25%, list=17%, signal=30%
CROONQUIST_NRAS_SIGNALING_UP	CROONQUIST_NRAS_SIGNALING_UP		38	0.370481	1.06901	0.399621	0.476972	1	6139	tags=55%, list=33%, signal=82%
ZHONG_SECRETOME_OF_LUNG_CANCER_AND_FIBROBLAST	ZHONG_SECRETOME_OF_LUNG_CANCER_AND_FIBROBLAST		128	0.292644	1.06888	0.384921	0.476921	1	4761	tags=34%, list=25%, signal=45%
REACTOME_SIGNALING_BY_NOTCH	REACTOME_SIGNALING_BY_NOTCH		95	0.250099	1.06875	0.338491	0.476876	1	4236	tags=31%, list=23%, signal=39%
LEE_TARGETS_OF_PTCH1_AND_SUFU_UP	LEE_TARGETS_OF_PTCH1_AND_SUFU_UP		48	0.305312	1.06742	0.380282	0.478588	1	3222	tags=27%, list=17%, signal=33%
NIKOLSKY_BREAST_CANCER_16P13_AMPLICON	NIKOLSKY_BREAST_CANCER_16P13_AMPLICON		108	0.346759	1.06676	0.411067	0.479282	1	4208	tags=26%, list=22%, signal=33%
STEARMAN_LUNG_CANCER_EARLY_VS_LATE_UP	STEARMAN_LUNG_CANCER_EARLY_VS_LATE_UP		119	0.24881	1.06578	0.349609	0.480428	1	2799	tags=18%, list=15%, signal=22%
RAMPON_ENRICHED_LEARNING_ENVIRONMENT_LATE_UP	RAMPON_ENRICHED_LEARNING_ENVIRONMENT_LATE_UP		21	0.35266	1.06543	0.382591	0.480703	1	3496	tags=33%, list=19%, signal=41%
PACHER_TARGETS_OF_IGF1_AND_IGF2_UP	PACHER_TARGETS_OF_IGF1_AND_IGF2_UP		35	0.31268	1.06414	0.361493	0.482365	1	3982	tags=29%, list=21%, signal=36%
VANASSE_BCL2_TARGETS_DN	VANASSE_BCL2_TARGETS_DN		69	0.28067	1.064	0.353293	0.482301	1	3239	tags=26%, list=17%, signal=31%
DAZARD_UV_RESPONSE_CLUSTER_G4	DAZARD_UV_RESPONSE_CLUSTER_G4		20	0.404645	1.06344	0.415663	0.482858	1	1504	tags=15%, list=8%, signal=16%
LEE_LIVER_CANCER_MYC_E2F1_UP	LEE_LIVER_CANCER_MYC_E2F1_UP		56	0.294922	1.06322	0.358824	0.48294	1	4213	tags=32%, list=23%, signal=41%
KEGG_PANCREATIC_CANCER	KEGG_PANCREATIC_CANCER		69	0.275589	1.06098	0.378968	0.485953	1	2808	tags=20%, list=15%, signal=24%
KEGG_PURINE_METABOLISM	KEGG_PURINE_METABOLISM		154	0.238745	1.05944	0.365079	0.488021	1	1335	tags=12%, list=7%, signal=13%
LIANG_SILENCED_BY_METHYLATION_2	LIANG_SILENCED_BY_METHYLATION_2		52	0.340072	1.05924	0.401559	0.488073	1	6567	tags=50%, list=35%, signal=77%
ASGHARZADEH_NEUROBLASTOMA_POOR_SURVIVAL_DN	ASGHARZADEH_NEUROBLASTOMA_POOR_SURVIVAL_DN		40	0.305646	1.05919	0.3706	0.487899	1	4204	tags=38%, list=22%, signal=48%
REACTOME_GAB1_SIGNALOSOME	REACTOME_GAB1_SIGNALOSOME		36	0.307577	1.05891	0.402367	0.48805	1	5066	tags=44%, list=27%, signal=61%
REACTOME_SYNTHESIS_SECRETION_AND_INACTIVATION_OF_GLP1	REACTOME_SYNTHESIS_SECRETION_AND_INACTIVATION_OF_GLP1		17	0.382938	1.05862	0.391919	0.4882	1	3626	tags=29%, list=19%, signal=36%
REACTOME_LIGAND_GATED_ION_CHANNEL_TRANSPORT	REACTOME_LIGAND_GATED_ION_CHANNEL_TRANSPORT		21	0.387982	1.05596	0.423158	0.491932	1	4186	tags=24%, list=22%, signal=31%
ZUCCHI_METASTASIS_UP	ZUCCHI_METASTASIS_UP		38	0.307741	1.05537	0.392996	0.492525	1	612	tags=11%, list=3%, signal=11%
PID_CDC42_REG_PATHWAY	PID_CDC42_REG_PATHWAY		30	0.316	1.05518	0.38247	0.492554	1	2808	tags=23%, list=15%, signal=27%
NIELSEN_SYNOVIAL_SARCOMA_UP	NIELSEN_SYNOVIAL_SARCOMA_UP		18	0.366298	1.054	0.387755	0.494033	1	5476	tags=50%, list=29%, signal=71%
KEGG_LYSOSOME	KEGG_LYSOSOME		119	0.294121	1.05393	0.379518	0.493872	1	5521	tags=42%, list=30%, signal=59%
LEE_NAIVE_T_LYMPHOCYTE	LEE_NAIVE_T_LYMPHOCYTE		17	0.365656	1.05173	0.409962	0.496821	1	5738	tags=47%, list=31%, signal=68%
FONTAINE_PAPILLARY_THYROID_CARCINOMA_UP	FONTAINE_PAPILLARY_THYROID_CARCINOMA_UP		58	0.260983	1.05105	0.376923	0.497562	1	3712	tags=26%, list=20%, signal=32%
BHATI_G2M_ARREST_BY_2METHOXYESTRADIOL_UP	BHATI_G2M_ARREST_BY_2METHOXYESTRADIOL_UP		109	0.251437	1.05012	0.38	0.49869	1	2514	tags=18%, list=13%, signal=21%
HANN_RESISTANCE_TO_BCL2_INHIBITOR_DN	HANN_RESISTANCE_TO_BCL2_INHIBITOR_DN		47	0.288769	1.04824	0.367677	0.501209	1	4509	tags=32%, list=24%, signal=42%
PID_PRL_SIGNALING_EVENTS_PATHWAY	PID_PRL_SIGNALING_EVENTS_PATHWAY		23	0.345784	1.04779	0.390397	0.501619	1	3959	tags=35%, list=21%, signal=44%
DARWICHE_SQUAMOUS_CELL_CARCINOMA_DN	DARWICHE_SQUAMOUS_CELL_CARCINOMA_DN		164	0.217696	1.04738	0.350731	0.50194	1	3506	tags=21%, list=19%, signal=26%
PARK_HSC_VS_MULTIPOTENT_PROGENITORS_UP	PARK_HSC_VS_MULTIPOTENT_PROGENITORS_UP		18	0.336972	1.04694	0.388031	0.50232	1	2087	tags=22%, list=11%, signal=25%
REACTOME_POST_CHAPERONIN_TUBULIN_FOLDING_PATHWAY	REACTOME_POST_CHAPERONIN_TUBULIN_FOLDING_PATHWAY		18	0.373277	1.04681	0.416335	0.502265	1	3301	tags=28%, list=18%, signal=34%
SCIBETTA_KDM5B_TARGETS_UP	SCIBETTA_KDM5B_TARGETS_UP		17	0.361977	1.04327	0.374245	0.507307	1	5438	tags=41%, list=29%, signal=58%
BOYAULT_LIVER_CANCER_SUBCLASS_G12_UP	BOYAULT_LIVER_CANCER_SUBCLASS_G12_UP		37	0.332913	1.04325	0.412863	0.507076	1	5078	tags=35%, list=27%, signal=48%
PID_BETA_CATENIN_NUC_PATHWAY	PID_BETA_CATENIN_NUC_PATHWAY		75	0.263437	1.04315	0.382	0.506959	1	2812	tags=21%, list=15%, signal=25%
ZHENG_FOXP3_TARGETS_IN_THYMUS_UP	ZHENG_FOXP3_TARGETS_IN_THYMUS_UP		184	0.28513	1.0429	0.394687	0.507088	1	4302	tags=30%, list=23%, signal=39%
LIAO_METASTASIS	LIAO_METASTASIS		495	0.2237	1.04289	0.405242	0.506846	1	2208	tags=15%, list=12%, signal=17%
WAKABAYASHI_ADIPOGENESIS_PPARG_RXRA_BOUND_WITH_H4K20ME1_MARK	WAKABAYASHI_ADIPOGENESIS_PPARG_RXRA_BOUND_WITH_H4K20ME1_MARK		132	0.24328	1.04139	0.377246	0.508844	1	3658	tags=23%, list=20%, signal=29%
SARTIPY_NORMAL_AT_INSULIN_RESISTANCE_UP	SARTIPY_NORMAL_AT_INSULIN_RESISTANCE_UP		33	0.331757	1.04046	0.397177	0.510059	1	2162	tags=21%, list=12%, signal=24%
RICKMAN_TUMOR_DIFFERENTIATED_WELL_VS_POORLY_DN	RICKMAN_TUMOR_DIFFERENTIATED_WELL_VS_POORLY_DN		353	0.304225	1.04014	0.425094	0.510274	1	4236	tags=32%, list=23%, signal=41%
GRABARCZYK_BCL11B_TARGETS_UP	GRABARCZYK_BCL11B_TARGETS_UP		71	0.277519	1.03898	0.386905	0.51178	1	2231	tags=18%, list=12%, signal=21%
ZHAN_MULTIPLE_MYELOMA_CD1_AND_CD2_DN	ZHAN_MULTIPLE_MYELOMA_CD1_AND_CD2_DN		48	0.276295	1.03888	0.392354	0.511646	1	1522	tags=15%, list=8%, signal=16%
WANG_SMARCE1_TARGETS_DN	WANG_SMARCE1_TARGETS_DN		348	0.234396	1.03876	0.394477	0.51157	1	2502	tags=18%, list=13%, signal=20%
REACTOME_REGULATION_OF_HYPOXIA_INDUCIBLE_FACTOR_HIF_BY_OXYGEN	REACTOME_REGULATION_OF_HYPOXIA_INDUCIBLE_FACTOR_HIF_BY_OXYGEN		21	0.314832	1.03823	0.423828	0.512116	1	4884	tags=38%, list=26%, signal=51%
HOEBEKE_LYMPHOID_STEM_CELL_UP	HOEBEKE_LYMPHOID_STEM_CELL_UP		85	0.304612	1.03764	0.416327	0.512714	1	3347	tags=27%, list=18%, signal=33%
REACTOME_PRE_NOTCH_TRANSCRIPTION_AND_TRANSLATION	REACTOME_PRE_NOTCH_TRANSCRIPTION_AND_TRANSLATION		23	0.348744	1.03761	0.439175	0.512497	1	3951	tags=43%, list=21%, signal=55%
ABE_VEGFA_TARGETS_2HR	ABE_VEGFA_TARGETS_2HR		32	0.314153	1.03737	0.391039	0.512604	1	3337	tags=31%, list=18%, signal=38%
ELLWOOD_MYC_TARGETS_DN	ELLWOOD_MYC_TARGETS_DN		38	0.310801	1.0362	0.407332	0.514124	1	4189	tags=26%, list=22%, signal=34%
NUTT_GBM_VS_AO_GLIOMA_DN	NUTT_GBM_VS_AO_GLIOMA_DN		44	0.308177	1.03552	0.373166	0.514867	1	2936	tags=20%, list=16%, signal=24%
JACKSON_DNMT1_TARGETS_UP	JACKSON_DNMT1_TARGETS_UP		74	0.272124	1.03517	0.388	0.515128	1	5467	tags=42%, list=29%, signal=59%
ENGELMANN_CANCER_PROGENITORS_DN	ENGELMANN_CANCER_PROGENITORS_DN		65	0.277727	1.03395	0.390151	0.516675	1	3905	tags=26%, list=21%, signal=33%
HEDENFALK_BREAST_CANCER_BRACX_UP	HEDENFALK_BREAST_CANCER_BRACX_UP		20	0.347626	1.03262	0.418182	0.518415	1	2500	tags=20%, list=13%, signal=23%
HADDAD_B_LYMPHOCYTE_PROGENITOR	HADDAD_B_LYMPHOCYTE_PROGENITOR		267	0.245864	1.03213	0.395085	0.518935	1	2693	tags=18%, list=14%, signal=21%
WANG_TARGETS_OF_MLL_CBP_FUSION_UP	WANG_TARGETS_OF_MLL_CBP_FUSION_UP		43	0.267059	1.03163	0.392276	0.519428	1	3978	tags=30%, list=21%, signal=38%
BOGNI_TREATMENT_RELATED_MYELOID_LEUKEMIA_UP	BOGNI_TREATMENT_RELATED_MYELOID_LEUKEMIA_UP		29	0.308734	1.03042	0.402	0.521011	1	521	tags=10%, list=3%, signal=11%
AMIT_SERUM_RESPONSE_20_MCF10A	AMIT_SERUM_RESPONSE_20_MCF10A		20	0.324681	1.02973	0.409274	0.521833	1	4524	tags=45%, list=24%, signal=59%
BIOCARTA_MTA3_PATHWAY	BIOCARTA_MTA3_PATHWAY		19	0.353506	1.02969	0.419922	0.521607	1	1974	tags=21%, list=11%, signal=24%
KEGG_HEMATOPOIETIC_CELL_LINEAGE	KEGG_HEMATOPOIETIC_CELL_LINEAGE		83	0.333464	1.0277	0.438597	0.524378	1	5770	tags=41%, list=31%, signal=59%
REACTOME_PKB_MEDIATED_EVENTS	REACTOME_PKB_MEDIATED_EVENTS		28	0.311076	1.02684	0.409938	0.525428	1	5492	tags=50%, list=29%, signal=71%
KIM_GERMINAL_CENTER_T_HELPER_UP	KIM_GERMINAL_CENTER_T_HELPER_UP		62	0.304859	1.02512	0.387295	0.527838	1	3471	tags=27%, list=19%, signal=34%
REACTOME_GROWTH_HORMONE_RECEPTOR_SIGNALING	REACTOME_GROWTH_HORMONE_RECEPTOR_SIGNALING		24	0.348843	1.02498	0.404	0.527783	1	3577	tags=29%, list=19%, signal=36%
BIOCARTA_BCELLSURVIVAL_PATHWAY	BIOCARTA_BCELLSURVIVAL_PATHWAY		16	0.346212	1.0244	0.424242	0.528422	1	2591	tags=31%, list=14%, signal=36%
STEARMAN_LUNG_CANCER_EARLY_VS_LATE_DN	STEARMAN_LUNG_CANCER_EARLY_VS_LATE_DN		55	0.299819	1.02435	0.408829	0.528232	1	5650	tags=44%, list=30%, signal=62%
ST_G_ALPHA_I_PATHWAY	ST_G_ALPHA_I_PATHWAY		35	0.296219	1.02432	0.413726	0.528021	1	5961	tags=49%, list=32%, signal=71%
TURASHVILI_BREAST_NORMAL_DUCTAL_VS_LOBULAR_UP	TURASHVILI_BREAST_NORMAL_DUCTAL_VS_LOBULAR_UP		60	0.269797	1.02396	0.418033	0.528302	1	2689	tags=27%, list=14%, signal=31%
MURATA_VIRULENCE_OF_H_PILORI	MURATA_VIRULENCE_OF_H_PILORI		24	0.340805	1.02304	0.418692	0.529426	1	3840	tags=29%, list=21%, signal=37%
SHETH_LIVER_CANCER_VS_TXNIP_LOSS_PAM5	SHETH_LIVER_CANCER_VS_TXNIP_LOSS_PAM5		86	0.239307	1.02274	0.417495	0.529597	1	3037	tags=22%, list=16%, signal=26%
ZHAN_MULTIPLE_MYELOMA_LB_UP	ZHAN_MULTIPLE_MYELOMA_LB_UP		41	0.297395	1.02264	0.412331	0.529468	1	559	tags=10%, list=3%, signal=10%
NADLER_HYPERGLYCEMIA_AT_OBESITY	NADLER_HYPERGLYCEMIA_AT_OBESITY		56	0.274259	1.02213	0.429688	0.529963	1	2637	tags=20%, list=14%, signal=23%
ONGUSAHA_TP53_TARGETS	ONGUSAHA_TP53_TARGETS		36	0.304634	1.02125	0.411178	0.531056	1	4866	tags=39%, list=26%, signal=52%
ST_GRANULE_CELL_SURVIVAL_PATHWAY	ST_GRANULE_CELL_SURVIVAL_PATHWAY		27	0.315508	1.02096	0.415507	0.531228	1	4437	tags=37%, list=24%, signal=48%
HSIAO_LIVER_SPECIFIC_GENES	HSIAO_LIVER_SPECIFIC_GENES		237	0.309018	1.02089	0.448617	0.531076	1	5666	tags=43%, list=30%, signal=61%
SATO_SILENCED_EPIGENETICALLY_IN_PANCREATIC_CANCER	SATO_SILENCED_EPIGENETICALLY_IN_PANCREATIC_CANCER		44	0.284474	1.02072	0.414062	0.531061	1	1209	tags=11%, list=6%, signal=12%
WANG_TNF_TARGETS	WANG_TNF_TARGETS		22	0.364081	1.01854	0.44316	0.534152	1	6183	tags=55%, list=33%, signal=81%
WINTER_HYPOXIA_DN	WINTER_HYPOXIA_DN		46	0.429473	1.01852	0.492	0.533918	1	2922	tags=30%, list=16%, signal=36%
REACTOME_IRON_UPTAKE_AND_TRANSPORT	REACTOME_IRON_UPTAKE_AND_TRANSPORT		36	0.307147	1.01832	0.411429	0.533951	1	4422	tags=36%, list=24%, signal=47%
FLECHNER_PBL_KIDNEY_TRANSPLANT_OK_VS_DONOR_DN	FLECHNER_PBL_KIDNEY_TRANSPLANT_OK_VS_DONOR_DN		40	0.288591	1.01817	0.426641	0.533913	1	1084	tags=13%, list=6%, signal=13%
DORN_ADENOVIRUS_INFECTION_32HR_DN	DORN_ADENOVIRUS_INFECTION_32HR_DN		39	0.331802	1.01758	0.440644	0.534562	1	2500	tags=21%, list=13%, signal=24%
LIM_MAMMARY_LUMINAL_MATURE_UP	LIM_MAMMARY_LUMINAL_MATURE_UP		104	0.254058	1.01731	0.403226	0.534697	1	4915	tags=36%, list=26%, signal=48%
KEGG_CHRONIC_MYELOID_LEUKEMIA	KEGG_CHRONIC_MYELOID_LEUKEMIA		73	0.274145	1.01724	0.404472	0.53453	1	2702	tags=21%, list=14%, signal=24%
RASHI_RESPONSE_TO_IONIZING_RADIATION_3	RASHI_RESPONSE_TO_IONIZING_RADIATION_3		46	0.276403	1.0172	0.431493	0.534327	1	2802	tags=24%, list=15%, signal=28%
CARDOSO_RESPONSE_TO_GAMMA_RADIATION_AND_3AB	CARDOSO_RESPONSE_TO_GAMMA_RADIATION_AND_3AB		16	0.338379	1.01577	0.421053	0.536178	1	3651	tags=38%, list=20%, signal=47%
SENGUPTA_NASOPHARYNGEAL_CARCINOMA_WITH_LMP1_DN	SENGUPTA_NASOPHARYNGEAL_CARCINOMA_WITH_LMP1_DN		157	0.256537	1.01549	0.400387	0.536322	1	4999	tags=31%, list=27%, signal=42%
BECKER_TAMOXIFEN_RESISTANCE_UP	BECKER_TAMOXIFEN_RESISTANCE_UP		49	0.292715	1.01541	0.41517	0.536169	1	4605	tags=33%, list=25%, signal=43%
DUNNE_TARGETS_OF_AML1_MTG8_FUSION_UP	DUNNE_TARGETS_OF_AML1_MTG8_FUSION_UP		50	0.35338	1.01478	0.456914	0.536886	1	4626	tags=38%, list=25%, signal=50%
REACTOME_PPARA_ACTIVATES_GENE_EXPRESSION	REACTOME_PPARA_ACTIVATES_GENE_EXPRESSION		103	0.240608	1.01456	0.411765	0.536926	1	3172	tags=22%, list=17%, signal=27%
WANG_ADIPOGENIC_GENES_REPRESSED_BY_SIRT1	WANG_ADIPOGENIC_GENES_REPRESSED_BY_SIRT1		26	0.344961	1.0144	0.458498	0.536888	1	2104	tags=19%, list=11%, signal=22%
REACTOME_REGULATION_OF_GENE_EXPRESSION_IN_BETA_CELLS	REACTOME_REGULATION_OF_GENE_EXPRESSION_IN_BETA_CELLS		19	0.360422	1.0144	0.440083	0.536624	1	3174	tags=32%, list=17%, signal=38%
WANG_CLIM2_TARGETS_UP	WANG_CLIM2_TARGETS_UP		218	0.211445	1.01422	0.458824	0.53663	1	3160	tags=20%, list=17%, signal=23%
BRUECKNER_TARGETS_OF_MIRLET7A3_UP	BRUECKNER_TARGETS_OF_MIRLET7A3_UP		104	0.254815	1.01402	0.405512	0.536678	1	3926	tags=23%, list=21%, signal=29%
MOOTHA_GLYCOGEN_METABOLISM	MOOTHA_GLYCOGEN_METABOLISM		21	0.333273	1.01348	0.443359	0.537234	1	450	tags=10%, list=2%, signal=10%
KEGG_VIRAL_MYOCARDITIS	KEGG_VIRAL_MYOCARDITIS		68	0.306336	1.01328	0.429134	0.537296	1	1819	tags=15%, list=10%, signal=16%
MIKKELSEN_MCV6_ICP_WITH_H3K27ME3	MIKKELSEN_MCV6_ICP_WITH_H3K27ME3		70	0.29072	1.01219	0.453629	0.538707	1	4443	tags=31%, list=24%, signal=41%
WANG_RESPONSE_TO_GSK3_INHIBITOR_SB216763_UP	WANG_RESPONSE_TO_GSK3_INHIBITOR_SB216763_UP		322	0.245734	1.01216	0.431727	0.538464	1	3805	tags=23%, list=20%, signal=28%
MARIADASON_RESPONSE_TO_CURCUMIN_SULINDAC_5	MARIADASON_RESPONSE_TO_CURCUMIN_SULINDAC_5		21	0.323091	1.01152	0.467742	0.539163	1	3030	tags=29%, list=16%, signal=34%
ZHAN_MULTIPLE_MYELOMA_CD1_AND_CD2_UP	ZHAN_MULTIPLE_MYELOMA_CD1_AND_CD2_UP		79	0.259116	1.01055	0.442623	0.540391	1	1324	tags=10%, list=7%, signal=11%
KEGG_NICOTINATE_AND_NICOTINAMIDE_METABOLISM	KEGG_NICOTINATE_AND_NICOTINAMIDE_METABOLISM		22	0.304676	1.00903	0.431068	0.542438	1	2444	tags=18%, list=13%, signal=21%
CEBALLOS_TARGETS_OF_TP53_AND_MYC_DN	CEBALLOS_TARGETS_OF_TP53_AND_MYC_DN		37	0.27573	1.00849	0.477228	0.543022	1	1719	tags=16%, list=9%, signal=18%
WANG_BARRETTS_ESOPHAGUS_UP	WANG_BARRETTS_ESOPHAGUS_UP		51	0.308946	1.00804	0.424951	0.543444	1	3843	tags=29%, list=21%, signal=37%
GREENBAUM_E2A_TARGETS_DN	GREENBAUM_E2A_TARGETS_DN		20	0.362212	1.00763	0.443787	0.543801	1	5367	tags=40%, list=29%, signal=56%
LAMB_CCND1_TARGETS	LAMB_CCND1_TARGETS		19	0.337653	1.00619	0.444882	0.545699	1	4585	tags=42%, list=25%, signal=56%
BIOCARTA_IL10_PATHWAY	BIOCARTA_IL10_PATHWAY		17	0.396638	1.00552	0.448141	0.546447	1	3264	tags=24%, list=17%, signal=28%
AMIT_EGF_RESPONSE_120_MCF10A	AMIT_EGF_RESPONSE_120_MCF10A		41	0.315938	1.00537	0.426923	0.546415	1	3540	tags=22%, list=19%, signal=27%
CAIRO_LIVER_DEVELOPMENT_DN	CAIRO_LIVER_DEVELOPMENT_DN		211	0.259915	1.00343	0.449219	0.549099	1	5486	tags=43%, list=29%, signal=60%
LIANG_HEMATOPOIESIS_STEM_CELL_NUMBER_LARGE_VS_TINY_UP	LIANG_HEMATOPOIESIS_STEM_CELL_NUMBER_LARGE_VS_TINY_UP		41	0.291323	1.00304	0.426587	0.549452	1	4654	tags=39%, list=25%, signal=52%
UEDA_PERIFERAL_CLOCK	UEDA_PERIFERAL_CLOCK		162	0.227386	1.00287	0.413174	0.549439	1	3391	tags=21%, list=18%, signal=25%
REACTOME_MEMBRANE_TRAFFICKING	REACTOME_MEMBRANE_TRAFFICKING		124	0.252417	1.0027	0.449187	0.549413	1	4102	tags=27%, list=22%, signal=35%
[truncated: 553 more rows]

## Sheet: Table S4
Table S4. Showed the GSEA results of c5 (c5.all.v6.1.symbols) reference gene sets for higher risk groups in those patients suffering from STAD.
NAME	GS<br> follow link to MSigDB	GS DETAILS	SIZE	ES	NES	NOM p-val	FDR q-val	FWER p-val	RANK AT MAX	LEADING EDGE
GO_EXTRACELLULAR_MATRIX_COMPONENT	GO_EXTRACELLULAR_MATRIX_COMPONENT	Details ...	122	0.746987	2.4629	<0.0001	<0.0001	<0.0001	1697	tags=53%, list=9%, signal=58%
GO_BASEMENT_MEMBRANE	GO_BASEMENT_MEMBRANE	Details ...	90	0.745304	2.44274	<0.0001	<0.0001	<0.0001	2437	tags=58%, list=13%, signal=66%
GO_PROTEINACEOUS_EXTRACELLULAR_MATRIX	GO_PROTEINACEOUS_EXTRACELLULAR_MATRIX	Details ...	344	0.658933	2.39187	<0.0001	<0.0001	<0.0001	2703	tags=48%, list=14%, signal=55%
GO_EXTRACELLULAR_MATRIX	GO_EXTRACELLULAR_MATRIX	Details ...	411	0.647303	2.38471	<0.0001	<0.0001	<0.0001	3153	tags=50%, list=17%, signal=59%
GO_NEGATIVE_REGULATION_OF_CELLULAR_RESPONSE_TO_GROWTH_FACTOR_STIMULUS	GO_NEGATIVE_REGULATION_OF_CELLULAR_RESPONSE_TO_GROWTH_FACTOR_STIMULUS	Details ...	119	0.594008	2.36075	<0.0001	0.00103008	0.004	2787	tags=42%, list=15%, signal=49%
GO_COLLAGEN_BINDING	GO_COLLAGEN_BINDING	Details ...	60	0.728788	2.33902	<0.0001	0.000858403	0.004	1059	tags=45%, list=6%, signal=48%
GO_EXTRACELLULAR_STRUCTURE_ORGANIZATION	GO_EXTRACELLULAR_STRUCTURE_ORGANIZATION	Details ...	295	0.631294	2.325	<0.0001	0.000951944	0.005	2592	tags=44%, list=14%, signal=50%
GO_INTEGRIN_BINDING	GO_INTEGRIN_BINDING	Details ...	101	0.651088	2.31551	<0.0001	0.00121305	0.007	2531	tags=50%, list=14%, signal=58%
GO_NEGATIVE_REGULATION_OF_TRANSMEMBRANE_RECEPTOR_PROTEIN_SERINE_THREONINE_KINASE_SIGNALING_PATHWAY	GO_NEGATIVE_REGULATION_OF_TRANSMEMBRANE_RECEPTOR_PROTEIN_SERINE_THREONINE_KINASE_SIGNALING_PATHWAY	Details ...	101	0.600861	2.31506	<0.0001	0.00107826	0.007	3552	tags=48%, list=19%, signal=58%
GO_REGULATION_OF_CELLULAR_RESPONSE_TO_GROWTH_FACTOR_STIMULUS	GO_REGULATION_OF_CELLULAR_RESPONSE_TO_GROWTH_FACTOR_STIMULUS	Details ...	223	0.551973	2.30254	<0.0001	0.00116926	0.007	4236	tags=49%, list=23%, signal=62%
GO_GROWTH_FACTOR_BINDING	GO_GROWTH_FACTOR_BINDING	Details ...	122	0.635193	2.29604	<0.0001	0.00132516	0.008	2437	tags=43%, list=13%, signal=49%
GO_EXTRACELLULAR_MATRIX_STRUCTURAL_CONSTITUENT	GO_EXTRACELLULAR_MATRIX_STRUCTURAL_CONSTITUENT	Details ...	73	0.713327	2.28253	<0.0001	0.00138042	0.008	1937	tags=48%, list=10%, signal=53%
GO_PROTEOGLYCAN_METABOLIC_PROCESS	GO_PROTEOGLYCAN_METABOLIC_PROCESS	Details ...	81	0.624791	2.26843	<0.0001	0.0020247	0.01	4344	tags=54%, list=23%, signal=70%
GO_CELL_ADHESION_MOLECULE_BINDING	GO_CELL_ADHESION_MOLECULE_BINDING	Details ...	176	0.587881	2.26709	<0.0001	0.00188008	0.01	2538	tags=43%, list=14%, signal=49%
GO_SARCOLEMMA	GO_SARCOLEMMA	Details ...	124	0.628228	2.26698	<0.0001	0.00175474	0.01	1623	tags=38%, list=9%, signal=41%
GO_COLLAGEN_TRIMER	GO_COLLAGEN_TRIMER	Details ...	86	0.696775	2.26687	<0.0001	0.00164507	0.01	2908	tags=57%, list=16%, signal=67%
GO_CELL_SUBSTRATE_ADHESION	GO_CELL_SUBSTRATE_ADHESION	Details ...	161	0.581994	2.26074	<0.0001	0.0015483	0.01	2520	tags=41%, list=13%, signal=47%
GO_ENDOTHELIUM_DEVELOPMENT	GO_ENDOTHELIUM_DEVELOPMENT	Details ...	88	0.604963	2.25819	<0.0001	0.00146228	0.01	2347	tags=42%, list=13%, signal=48%
GO_HEPARIN_BINDING	GO_HEPARIN_BINDING	Details ...	151	0.616469	2.25173	<0.0001	0.00190658	0.012	2961	tags=44%, list=16%, signal=52%
GO_OSSIFICATION	GO_OSSIFICATION	Details ...	245	0.511982	2.24915	<0.0001	0.0018568	0.013	3356	tags=40%, list=18%, signal=49%
GO_DENDRITE_DEVELOPMENT	GO_DENDRITE_DEVELOPMENT	Details ...	79	0.578996	2.23282	<0.0001	0.00234459	0.016	2793	tags=38%, list=15%, signal=44%
GO_NEGATIVE_REGULATION_OF_TRANSFORMING_GROWTH_FACTOR_BETA_RECEPTOR_SIGNALING_PATHWAY	GO_NEGATIVE_REGULATION_OF_TRANSFORMING_GROWTH_FACTOR_BETA_RECEPTOR_SIGNALING_PATHWAY	Details ...	65	0.585167	2.2319	<0.0001	0.00223802	0.016	2946	tags=40%, list=16%, signal=47%
GO_POSITIVE_REGULATION_OF_OSSIFICATION	GO_POSITIVE_REGULATION_OF_OSSIFICATION	Details ...	81	0.613731	2.2087	<0.0001	0.00305278	0.023	3728	tags=52%, list=20%, signal=64%
GO_NEGATIVE_REGULATION_OF_RECEPTOR_ACTIVITY	GO_NEGATIVE_REGULATION_OF_RECEPTOR_ACTIVITY	Details ...	29	0.630484	2.20563	<0.0001	0.0029985	0.023	3822	tags=52%, list=20%, signal=65%
GO_TRANSMEMBRANE_RECEPTOR_PROTEIN_KINASE_ACTIVITY	GO_TRANSMEMBRANE_RECEPTOR_PROTEIN_KINASE_ACTIVITY	Details ...	81	0.615189	2.19924	<0.0001	0.00327833	0.026	2520	tags=43%, list=13%, signal=50%
GO_NEGATIVE_REGULATION_OF_BMP_SIGNALING_PATHWAY	GO_NEGATIVE_REGULATION_OF_BMP_SIGNALING_PATHWAY	Details ...	42	0.681504	2.19557	<0.0001	0.00342347	0.027	1723	tags=48%, list=9%, signal=52%
GO_MULTICELLULAR_ORGANISMAL_MACROMOLECULE_METABOLIC_PROCESS	GO_MULTICELLULAR_ORGANISMAL_MACROMOLECULE_METABOLIC_PROCESS	Details ...	73	0.702649	2.19463	<0.0001	0.00329667	0.027	1603	tags=42%, list=9%, signal=46%
GO_REGULATION_OF_TRANSMEMBRANE_RECEPTOR_PROTEIN_SERINE_THREONINE_KINASE_SIGNALING_PATHWAY	GO_REGULATION_OF_TRANSMEMBRANE_RECEPTOR_PROTEIN_SERINE_THREONINE_KINASE_SIGNALING_PATHWAY	Details ...	200	0.520211	2.1934	<0.0001	0.00321495	0.027	2946	tags=36%, list=16%, signal=42%
GO_MULTICELLULAR_ORGANISM_METABOLIC_PROCESS	GO_MULTICELLULAR_ORGANISM_METABOLIC_PROCESS	Details ...	87	0.659526	2.1915	<0.0001	0.00328666	0.029	1603	tags=38%, list=9%, signal=41%
GO_CONTRACTILE_FIBER	GO_CONTRACTILE_FIBER	Details ...	205	0.572436	2.18993	<0.0001	0.0033648	0.031	2443	tags=38%, list=13%, signal=43%
GO_I_BAND	GO_I_BAND	Details ...	118	0.612721	2.18887	<0.0001	0.00341188	0.032	3219	tags=47%, list=17%, signal=57%
GO_REGULATION_OF_RECEPTOR_ACTIVITY	GO_REGULATION_OF_RECEPTOR_ACTIVITY	Details ...	115	0.514071	2.18882	<0.0001	0.00330526	0.032	4185	tags=46%, list=22%, signal=59%
GO_AMINOGLYCAN_BIOSYNTHETIC_PROCESS	GO_AMINOGLYCAN_BIOSYNTHETIC_PROCESS	Details ...	104	0.572563	2.18783	<0.0001	0.0032051	0.032	4344	tags=51%, list=23%, signal=66%
GO_GLYCOSAMINOGLYCAN_BINDING	GO_GLYCOSAMINOGLYCAN_BINDING	Details ...	194	0.583373	2.18735	<0.0001	0.00314176	0.033	2961	tags=43%, list=16%, signal=51%
GO_MUSCLE_STRUCTURE_DEVELOPMENT	GO_MUSCLE_STRUCTURE_DEVELOPMENT	Details ...	411	0.506289	2.17484	<0.0001	0.00400438	0.043	3693	tags=42%, list=20%, signal=51%
GO_REGULATION_OF_CARTILAGE_DEVELOPMENT	GO_REGULATION_OF_CARTILAGE_DEVELOPMENT	Details ...	56	0.664582	2.17326	0.00204499	0.00397117	0.044	2703	tags=55%, list=14%, signal=65%
GO_SYNAPSE_ORGANIZATION	GO_SYNAPSE_ORGANIZATION	Details ...	143	0.580277	2.17159	<0.0001	0.00391858	0.045	4627	tags=59%, list=25%, signal=77%
GO_ENDOTHELIAL_CELL_DIFFERENTIATION	GO_ENDOTHELIAL_CELL_DIFFERENTIATION	Details ...	70	0.595843	2.17068	<0.0001	0.00381546	0.045	3225	tags=47%, list=17%, signal=57%
GO_MUCOPOLYSACCHARIDE_METABOLIC_PROCESS	GO_MUCOPOLYSACCHARIDE_METABOLIC_PROCESS	Details ...	105	0.566197	2.16856	<0.0001	0.00383755	0.049	3682	tags=46%, list=20%, signal=57%
GO_CHONDROITIN_SULFATE_PROTEOGLYCAN_METABOLIC_PROCESS	GO_CHONDROITIN_SULFATE_PROTEOGLYCAN_METABOLIC_PROCESS	Details ...	42	0.648269	2.16821	<0.0001	0.00380576	0.051	4018	tags=55%, list=21%, signal=70%
GO_PLATELET_DEGRANULATION	GO_PLATELET_DEGRANULATION	Details ...	103	0.617663	2.16653	<0.0001	0.00385296	0.054	4804	tags=65%, list=26%, signal=87%
GO_COLLAGEN_FIBRIL_ORGANIZATION	GO_COLLAGEN_FIBRIL_ORGANIZATION	Details ...	36	0.791152	2.16576	<0.0001	0.00383328	0.054	1614	tags=64%, list=9%, signal=70%
GO_FIBRONECTIN_BINDING	GO_FIBRONECTIN_BINDING	Details ...	26	0.779801	2.16553	<0.0001	0.00374413	0.054	2157	tags=62%, list=12%, signal=69%
GO_PROTEOGLYCAN_BIOSYNTHETIC_PROCESS	GO_PROTEOGLYCAN_BIOSYNTHETIC_PROCESS	Details ...	57	0.633989	2.1645	<0.0001	0.00377515	0.057	4344	tags=54%, list=23%, signal=71%
GO_VASCULATURE_DEVELOPMENT	GO_VASCULATURE_DEVELOPMENT	Details ...	457	0.526456	2.16363	<0.0001	0.00369126	0.057	2619	tags=37%, list=14%, signal=41%
GO_REGULATION_OF_CELL_SUBSTRATE_ADHESION	GO_REGULATION_OF_CELL_SUBSTRATE_ADHESION	Details ...	165	0.533333	2.16007	<0.0001	0.00376717	0.06	2946	tags=39%, list=16%, signal=46%
GO_ENDODERMAL_CELL_DIFFERENTIATION	GO_ENDODERMAL_CELL_DIFFERENTIATION	Details ...	40	0.644927	2.15645	<0.0001	0.00382037	0.063	1742	tags=38%, list=9%, signal=41%
GO_ENDODERM_FORMATION	GO_ENDODERM_FORMATION	Details ...	50	0.612856	2.15435	<0.0001	0.00379366	0.063	1742	tags=34%, list=9%, signal=37%
GO_SUBSTRATE_ADHESION_DEPENDENT_CELL_SPREADING	GO_SUBSTRATE_ADHESION_DEPENDENT_CELL_SPREADING	Details ...	38	0.669621	2.15147	<0.0001	0.00376582	0.063	2520	tags=55%, list=13%, signal=64%
GO_MUSCLE_SYSTEM_PROCESS	GO_MUSCLE_SYSTEM_PROCESS	Details ...	277	0.532586	2.14801	<0.0001	0.00393324	0.065	2621	tags=38%, list=14%, signal=43%
GO_REGULATION_OF_OSTEOBLAST_DIFFERENTIATION	GO_REGULATION_OF_OSTEOBLAST_DIFFERENTIATION	Details ...	107	0.568877	2.14564	<0.0001	0.00398101	0.07	2533	tags=38%, list=14%, signal=44%
GO_REGULATION_OF_OSSIFICATION	GO_REGULATION_OF_OSSIFICATION	Details ...	170	0.547622	2.14436	<0.0001	0.00398455	0.072	4620	tags=54%, list=25%, signal=70%
GO_POSITIVE_REGULATION_OF_OSTEOBLAST_DIFFERENTIATION	GO_POSITIVE_REGULATION_OF_OSTEOBLAST_DIFFERENTIATION	Details ...	57	0.619243	2.14422	<0.0001	0.00390937	0.072	3728	tags=51%, list=20%, signal=63%
GO_REGULATION_OF_HEART_CONTRACTION	GO_REGULATION_OF_HEART_CONTRACTION	Details ...	216	0.524179	2.1415	<0.0001	0.00401422	0.074	2836	tags=38%, list=15%, signal=44%
GO_MUSCLE_ORGAN_DEVELOPMENT	GO_MUSCLE_ORGAN_DEVELOPMENT	Details ...	259	0.519267	2.14142	<0.0001	0.00394124	0.074	3693	tags=41%, list=20%, signal=50%
GO_PLASMA_MEMBRANE_RAFT	GO_PLASMA_MEMBRANE_RAFT	Details ...	83	0.544678	2.14084	<0.0001	0.00387086	0.074	1886	tags=33%, list=10%, signal=36%
GO_MUSCLE_TISSUE_DEVELOPMENT	GO_MUSCLE_TISSUE_DEVELOPMENT	Details ...	261	0.488163	2.14008	<0.0001	0.00387522	0.075	3693	tags=40%, list=20%, signal=49%
GO_REGULATION_OF_CHONDROCYTE_DIFFERENTIATION	GO_REGULATION_OF_CHONDROCYTE_DIFFERENTIATION	Details ...	42	0.66218	2.14006	0.00200803	0.00380841	0.075	2973	tags=57%, list=16%, signal=68%
GO_MUSCLE_CONTRACTION	GO_MUSCLE_CONTRACTION	Details ...	228	0.54022	2.13965	<0.0001	0.00377037	0.075	2836	tags=39%, list=15%, signal=45%
GO_CELL_MATRIX_ADHESION	GO_CELL_MATRIX_ADHESION	Details ...	116	0.575582	2.13893	<0.0001	0.00377601	0.075	2481	tags=39%, list=13%, signal=44%
GO_NEGATIVE_REGULATION_OF_LOCOMOTION	GO_NEGATIVE_REGULATION_OF_LOCOMOTION	Details ...	249	0.508183	2.13775	<0.0001	0.00373394	0.076	3552	tags=41%, list=19%, signal=50%
GO_ACTIN_FILAMENT_BUNDLE	GO_ACTIN_FILAMENT_BUNDLE	Details ...	50	0.649269	2.13683	<0.0001	0.00377295	0.076	1416	tags=38%, list=8%, signal=41%
GO_ION_CHANNEL_BINDING	GO_ION_CHANNEL_BINDING	Details ...	107	0.512972	2.1352	<0.0001	0.00377422	0.079	3467	tags=43%, list=19%, signal=52%
GO_INSULIN_LIKE_GROWTH_FACTOR_BINDING	GO_INSULIN_LIKE_GROWTH_FACTOR_BINDING	Details ...	25	0.764577	2.13424	<0.0001	0.00376521	0.079	1391	tags=48%, list=7%, signal=52%
GO_RESPONSE_TO_BMP	GO_RESPONSE_TO_BMP	Details ...	88	0.589234	2.13074	<0.0001	0.00385889	0.084	3515	tags=48%, list=19%, signal=58%
GO_BONE_DEVELOPMENT	GO_BONE_DEVELOPMENT	Details ...	150	0.526599	2.12819	<0.0001	0.00391031	0.088	3466	tags=43%, list=19%, signal=53%
GO_CONNECTIVE_TISSUE_DEVELOPMENT	GO_CONNECTIVE_TISSUE_DEVELOPMENT	Details ...	188	0.543382	2.12681	<0.0001	0.00388773	0.09	4443	tags=53%, list=24%, signal=69%
GO_CARTILAGE_DEVELOPMENT	GO_CARTILAGE_DEVELOPMENT	Details ...	143	0.558624	2.1246	<0.0001	0.0039398	0.091	4443	tags=56%, list=24%, signal=73%
GO_ANGIOGENESIS	GO_ANGIOGENESIS	Details ...	284	0.540323	2.12378	<0.0001	0.00398326	0.094	2437	tags=37%, list=13%, signal=41%
GO_SULFUR_COMPOUND_BINDING	GO_SULFUR_COMPOUND_BINDING	Details ...	227	0.501072	2.12309	<0.0001	0.00397194	0.094	4474	tags=46%, list=24%, signal=60%
GO_REGULATION_OF_RYANODINE_SENSITIVE_CALCIUM_RELEASE_CHANNEL_ACTIVITY	GO_REGULATION_OF_RYANODINE_SENSITIVE_CALCIUM_RELEASE_CHANNEL_ACTIVITY	Details ...	26	0.715258	2.11917	<0.0001	0.00413337	0.098	3667	tags=73%, list=20%, signal=91%
GO_POSITIVE_REGULATION_OF_AXON_EXTENSION	GO_POSITIVE_REGULATION_OF_AXON_EXTENSION	Details ...	35	0.670709	2.11831	<0.0001	0.00413019	0.101	2774	tags=57%, list=15%, signal=67%
GO_CELL_GROWTH	GO_CELL_GROWTH	Details ...	130	0.510651	2.11683	<0.0001	0.0041241	0.103	2774	tags=36%, list=15%, signal=42%
GO_NEURON_PROJECTION_MORPHOGENESIS	GO_NEURON_PROJECTION_MORPHOGENESIS	Details ...	391	0.507299	2.11657	<0.0001	0.00408612	0.103	2923	tags=35%, list=16%, signal=41%
GO_BLOOD_VESSEL_MORPHOGENESIS	GO_BLOOD_VESSEL_MORPHOGENESIS	Details ...	355	0.522022	2.11414	<0.0001	0.00417979	0.105	2660	tags=36%, list=14%, signal=42%
GO_PLATELET_ALPHA_GRANULE	GO_PLATELET_ALPHA_GRANULE	Details ...	74	0.643172	2.11151	<0.0001	0.00428313	0.11	4544	tags=64%, list=24%, signal=84%
GO_POSTSYNAPSE	GO_POSTSYNAPSE	Details ...	366	0.473711	2.10981	<0.0001	0.00430593	0.113	4589	tags=45%, list=25%, signal=59%
GO_REGULATION_OF_RELEASE_OF_SEQUESTERED_CALCIUM_ION_INTO_CYTOSOL_BY_SARCOPLASMIC_RETICULUM	GO_REGULATION_OF_RELEASE_OF_SEQUESTERED_CALCIUM_ION_INTO_CYTOSOL_BY_SARCOPLASMIC_RETICULUM	Details ...	25	0.769947	2.10571	<0.0001	0.00448857	0.117	3667	tags=80%, list=20%, signal=99%
GO_REGULATION_OF_CELLULAR_RESPONSE_TO_TRANSFORMING_GROWTH_FACTOR_BETA_STIMULUS	GO_REGULATION_OF_CELLULAR_RESPONSE_TO_TRANSFORMING_GROWTH_FACTOR_BETA_STIMULUS	Details ...	97	0.512551	2.10313	<0.0001	0.00467509	0.123	2946	tags=34%, list=16%, signal=40%
GO_NEGATIVE_REGULATION_OF_SMOOTH_MUSCLE_CELL_MIGRATION	GO_NEGATIVE_REGULATION_OF_SMOOTH_MUSCLE_CELL_MIGRATION	Details ...	16	0.76195	2.10178	<0.0001	0.00471212	0.124	1596	tags=50%, list=9%, signal=55%
GO_POSITIVE_REGULATION_OF_SYNAPSE_ASSEMBLY	GO_POSITIVE_REGULATION_OF_SYNAPSE_ASSEMBLY	Details ...	55	0.6202	2.10113	<0.0001	0.00468933	0.126	4306	tags=60%, list=23%, signal=78%
GO_POSITIVE_REGULATION_OF_CELL_SUBSTRATE_ADHESION	GO_POSITIVE_REGULATION_OF_CELL_SUBSTRATE_ADHESION	Details ...	95	0.557441	2.09836	<0.0001	0.00486469	0.134	2943	tags=40%, list=16%, signal=47%
GO_NEGATIVE_REGULATION_OF_CELL_SUBSTRATE_ADHESION	GO_NEGATIVE_REGULATION_OF_CELL_SUBSTRATE_ADHESION	Details ...	50	0.57181	2.09543	<0.0001	0.00496614	0.137	2148	tags=42%, list=11%, signal=47%
GO_REGULATION_OF_SYNAPSE_ASSEMBLY	GO_REGULATION_OF_SYNAPSE_ASSEMBLY	Details ...	72	0.58853	2.09519	<0.0001	0.00490702	0.137	4306	tags=61%, list=23%, signal=79%
GO_DEVELOPMENTAL_CELL_GROWTH	GO_DEVELOPMENTAL_CELL_GROWTH	Details ...	75	0.568769	2.0932	<0.0001	0.00518185	0.143	2774	tags=41%, list=15%, signal=48%
GO_T_TUBULE	GO_T_TUBULE	Details ...	45	0.65715	2.09267	<0.0001	0.00513697	0.143	3025	tags=53%, list=16%, signal=63%
GO_REGULATION_OF_EPITHELIAL_TO_MESENCHYMAL_TRANSITION	GO_REGULATION_OF_EPITHELIAL_TO_MESENCHYMAL_TRANSITION	Details ...	64	0.54943	2.08704	<0.0001	0.00564668	0.159	2065	tags=38%, list=11%, signal=42%
GO_POSITIVE_REGULATION_OF_NEURON_DIFFERENTIATION	GO_POSITIVE_REGULATION_OF_NEURON_DIFFERENTIATION	Details ...	295	0.487531	2.08543	<0.0001	0.00571967	0.163	3870	tags=43%, list=21%, signal=53%
GO_REGULATION_OF_SYNAPSE_ORGANIZATION	GO_REGULATION_OF_SYNAPSE_ORGANIZATION	Details ...	105	0.549743	2.08495	<0.0001	0.00568744	0.165	4349	tags=58%, list=23%, signal=75%
GO_RESPONSE_TO_TRANSFORMING_GROWTH_FACTOR_BETA	GO_RESPONSE_TO_TRANSFORMING_GROWTH_FACTOR_BETA	Details ...	142	0.503448	2.08476	0.00199203	0.00562424	0.165	4639	tags=49%, list=25%, signal=64%
GO_REGULATION_OF_ENDOTHELIAL_CELL_MIGRATION	GO_REGULATION_OF_ENDOTHELIAL_CELL_MIGRATION	Details ...	108	0.538676	2.08409	<0.0001	0.00557677	0.166	2885	tags=37%, list=15%, signal=44%
GO_MEMBRANE_BIOGENESIS	GO_MEMBRANE_BIOGENESIS	Details ...	30	0.644198	2.08336	<0.0001	0.00553986	0.167	3149	tags=47%, list=17%, signal=56%
GO_SECRETORY_GRANULE_LUMEN	GO_SECRETORY_GRANULE_LUMEN	Details ...	80	0.635895	2.08268	<0.0001	0.00552921	0.169	4761	tags=63%, list=25%, signal=83%
GO_POSITIVE_REGULATION_OF_NEURON_PROJECTION_DEVELOPMENT	GO_POSITIVE_REGULATION_OF_NEURON_PROJECTION_DEVELOPMENT	Details ...	225	0.491366	2.08262	<0.0001	0.00547039	0.169	3870	tags=44%, list=21%, signal=54%
GO_TRANSMEMBRANE_RECEPTOR_PROTEIN_TYROSINE_KINASE_ACTIVITY	GO_TRANSMEMBRANE_RECEPTOR_PROTEIN_TYROSINE_KINASE_ACTIVITY	Details ...	64	0.588102	2.08237	<0.0001	0.0054386	0.17	2520	tags=39%, list=13%, signal=45%
GO_REGULATED_EXOCYTOSIS	GO_REGULATED_EXOCYTOSIS	Details ...	213	0.49414	2.08158	<0.0001	0.00543322	0.17	5090	tags=50%, list=27%, signal=68%
GO_SECOND_MESSENGER_MEDIATED_SIGNALING	GO_SECOND_MESSENGER_MEDIATED_SIGNALING	Details ...	153	0.538475	2.08102	<0.0001	0.00540504	0.17	3348	tags=43%, list=18%, signal=52%
GO_GOLGI_LUMEN	GO_GOLGI_LUMEN	Details ...	84	0.536384	2.08019	<0.0001	0.00546555	0.173	791	tags=21%, list=4%, signal=22%
GO_MEMBRANE_ASSEMBLY	GO_MEMBRANE_ASSEMBLY	Details ...	25	0.691558	2.07763	<0.0001	0.00556759	0.176	3149	tags=52%, list=17%, signal=62%
GO_GLOMERULUS_DEVELOPMENT	GO_GLOMERULUS_DEVELOPMENT	Details ...	49	0.6468	2.07727	<0.0001	0.00552541	0.176	2347	tags=43%, list=13%, signal=49%
GO_FORMATION_OF_PRIMARY_GERM_LAYER	GO_FORMATION_OF_PRIMARY_GERM_LAYER	Details ...	109	0.524296	2.07714	<0.0001	0.0054707	0.176	2511	tags=33%, list=13%, signal=38%
GO_POSITIVE_REGULATION_OF_RELEASE_OF_SEQUESTERED_CALCIUM_ION_INTO_CYTOSOL	GO_POSITIVE_REGULATION_OF_RELEASE_OF_SEQUESTERED_CALCIUM_ION_INTO_CYTOSOL	Details ...	36	0.614915	2.07567	<0.0001	0.00555451	0.18	4090	tags=47%, list=22%, signal=60%
GO_ENDOCARDIAL_CUSHION_DEVELOPMENT	GO_ENDOCARDIAL_CUSHION_DEVELOPMENT	Details ...	32	0.652013	2.07554	<0.0001	0.00553469	0.181	2469	tags=50%, list=13%, signal=58%
GO_NEGATIVE_REGULATION_OF_ION_TRANSPORT	GO_NEGATIVE_REGULATION_OF_ION_TRANSPORT	Details ...	121	0.482853	2.07503	<0.0001	0.00551701	0.184	3025	tags=38%, list=16%, signal=45%
GO_SYNAPSE_ASSEMBLY	GO_SYNAPSE_ASSEMBLY	Details ...	68	0.599309	2.0726	<0.0001	0.00564342	0.188	4627	tags=60%, list=25%, signal=80%
GO_POSITIVE_REGULATION_OF_CALCIUM_ION_TRANSMEMBRANE_TRANSPORT	GO_POSITIVE_REGULATION_OF_CALCIUM_ION_TRANSMEMBRANE_TRANSPORT	Details ...	55	0.567494	2.07255	<0.0001	0.00561216	0.19	3308	tags=38%, list=18%, signal=46%
GO_POSTSYNAPTIC_MEMBRANE	GO_POSTSYNAPTIC_MEMBRANE	Details ...	199	0.503789	2.07206	<0.0001	0.00560067	0.192	4473	tags=45%, list=24%, signal=59%
GO_BASAL_LAMINA	GO_BASAL_LAMINA	Details ...	21	0.741042	2.07081	<0.0001	0.00567606	0.196	2327	tags=52%, list=12%, signal=60%
GO_REGULATION_OF_SMOOTH_MUSCLE_CELL_MIGRATION	GO_REGULATION_OF_SMOOTH_MUSCLE_CELL_MIGRATION	Details ...	49	0.611937	2.06596	<0.0001	0.00615259	0.205	3828	tags=53%, list=20%, signal=67%
GO_CEREBRAL_CORTEX_CELL_MIGRATION	GO_CEREBRAL_CORTEX_CELL_MIGRATION	Details ...	41	0.591595	2.06544	<0.0001	0.00615322	0.207	2564	tags=41%, list=14%, signal=48%
GO_POTASSIUM_CHANNEL_COMPLEX	GO_POTASSIUM_CHANNEL_COMPLEX	Details ...	88	0.577796	2.06481	<0.0001	0.00616295	0.209	3257	tags=43%, list=17%, signal=52%
GO_REGULATION_OF_CELL_MORPHOGENESIS_INVOLVED_IN_DIFFERENTIATION	GO_REGULATION_OF_CELL_MORPHOGENESIS_INVOLVED_IN_DIFFERENTIATION	Details ...	325	0.463239	2.06386	<0.0001	0.00616978	0.212	4635	tags=47%, list=25%, signal=61%
GO_ENDOPLASMIC_RETICULUM_LUMEN	GO_ENDOPLASMIC_RETICULUM_LUMEN	Details ...	190	0.524577	2.06364	<0.0001	0.00615327	0.214	2437	tags=32%, list=13%, signal=37%
GO_PLATELET_ALPHA_GRANULE_LUMEN	GO_PLATELET_ALPHA_GRANULE_LUMEN	Details ...	54	0.680527	2.06336	<0.0001	0.00610959	0.214	4544	tags=67%, list=24%, signal=88%
GO_REGULATION_OF_PROTEIN_AUTOPHOSPHORYLATION	GO_REGULATION_OF_PROTEIN_AUTOPHOSPHORYLATION	Details ...	34	0.600207	2.06286	<0.0001	0.00612245	0.218	3395	tags=53%, list=18%, signal=65%
GO_MUSCLE_CELL_DEVELOPMENT	GO_MUSCLE_CELL_DEVELOPMENT	Details ...	119	0.533372	2.06198	<0.0001	0.00612211	0.219	2297	tags=35%, list=12%, signal=40%
GO_REGULATION_OF_RELEASE_OF_SEQUESTERED_CALCIUM_ION_INTO_CYTOSOL	GO_REGULATION_OF_RELEASE_OF_SEQUESTERED_CALCIUM_ION_INTO_CYTOSOL	Details ...	71	0.587138	2.06057	<0.0001	0.00619174	0.222	3672	tags=51%, list=20%, signal=63%
GO_REGULATION_OF_CARDIAC_CONDUCTION	GO_REGULATION_OF_CARDIAC_CONDUCTION	Details ...	66	0.604343	2.05965	0.002	0.00627081	0.225	3025	tags=50%, list=16%, signal=59%
GO_NEPHRON_DEVELOPMENT	GO_NEPHRON_DEVELOPMENT	Details ...	115	0.544778	2.05959	<0.0001	0.00622901	0.226	2347	tags=34%, list=13%, signal=39%
GO_REGULATION_OF_NEURON_PROJECTION_DEVELOPMENT	GO_REGULATION_OF_NEURON_PROJECTION_DEVELOPMENT	Details ...	395	0.464821	2.05952	<0.0001	0.00618527	0.226	3870	tags=40%, list=21%, signal=50%
GO_POSTSYNAPTIC_MEMBRANE_ORGANIZATION	GO_POSTSYNAPTIC_MEMBRANE_ORGANIZATION	Details ...	25	0.670495	2.05873	<0.0001	0.00622159	0.227	2965	tags=56%, list=16%, signal=66%
GO_REGULATION_OF_CATION_TRANSMEMBRANE_TRANSPORT	GO_REGULATION_OF_CATION_TRANSMEMBRANE_TRANSPORT	Details ...	199	0.482221	2.056	<0.0001	0.00645214	0.237	3802	tags=42%, list=20%, signal=52%
GO_DENDRITE	GO_DENDRITE	Details ...	436	0.437626	2.05525	<0.0001	0.0064779	0.239	3496	tags=34%, list=19%, signal=41%
GO_CELL_MORPHOGENESIS_INVOLVED_IN_NEURON_DIFFERENTIATION	GO_CELL_MORPHOGENESIS_INVOLVED_IN_NEURON_DIFFERENTIATION	Details ...	359	0.497384	2.05461	<0.0001	0.00644809	0.239	3251	tags=36%, list=17%, signal=43%
GO_SYNAPTIC_MEMBRANE	GO_SYNAPTIC_MEMBRANE	Details ...	251	0.493163	2.05455	<0.0001	0.00639651	0.239	4473	tags=45%, list=24%, signal=58%
GO_PROTEIN_LOCALIZATION_TO_CELL_SURFACE	GO_PROTEIN_LOCALIZATION_TO_CELL_SURFACE	Details ...	22	0.700782	2.05408	<0.0001	0.00642705	0.24	2665	tags=50%, list=14%, signal=58%
GO_SKELETAL_SYSTEM_DEVELOPMENT	GO_SKELETAL_SYSTEM_DEVELOPMENT	Details ...	441	0.462062	2.05346	<0.0001	0.00642766	0.241	3716	tags=37%, list=20%, signal=45%
GO_ENDOTHELIAL_CELL_DEVELOPMENT	GO_ENDOTHELIAL_CELL_DEVELOPMENT	Details ...	44	0.585747	2.05212	0.00201613	0.00652488	0.244	3225	tags=48%, list=17%, signal=58%
GO_FOREBRAIN_CELL_MIGRATION	GO_FOREBRAIN_CELL_MIGRATION	Details ...	60	0.568089	2.05095	<0.0001	0.00661329	0.247	4246	tags=53%, list=23%, signal=69%
GO_REGULATION_OF_CELL_JUNCTION_ASSEMBLY	GO_REGULATION_OF_CELL_JUNCTION_ASSEMBLY	Details ...	67	0.586391	2.05077	<0.0001	0.00657253	0.247	3348	tags=49%, list=18%, signal=60%
GO_RECEPTOR_CLUSTERING	GO_RECEPTOR_CLUSTERING	Details ...	41	0.577804	2.05009	<0.0001	0.0065953	0.247	2965	tags=44%, list=16%, signal=52%
GO_HEART_DEVELOPMENT	GO_HEART_DEVELOPMENT	Details ...	449	0.470881	2.04862	<0.0001	0.00672953	0.254	4585	tags=45%, list=25%, signal=58%
GO_REGULATION_OF_SYSTEM_PROCESS	GO_REGULATION_OF_SYSTEM_PROCESS	Details ...	490	0.475006	2.04828	<0.0001	0.00669655	0.254	4648	tags=47%, list=25%, signal=60%
GO_RESPIRATORY_SYSTEM_DEVELOPMENT	GO_RESPIRATORY_SYSTEM_DEVELOPMENT	Details ...	194	0.46522	2.04794	<0.0001	0.00664658	0.254	4532	tags=43%, list=24%, signal=56%
GO_REGULATION_OF_EPITHELIAL_CELL_MIGRATION	GO_REGULATION_OF_EPITHELIAL_CELL_MIGRATION	Details ...	160	0.495904	2.04772	<0.0001	0.00661552	0.255	2943	tags=36%, list=16%, signal=43%
GO_CELL_CELL_CONTACT_ZONE	GO_CELL_CELL_CONTACT_ZONE	Details ...	64	0.551686	2.04701	0.00198413	0.00664897	0.256	3149	tags=45%, list=17%, signal=54%
GO_CENTRAL_NERVOUS_SYSTEM_NEURON_DEVELOPMENT	GO_CENTRAL_NERVOUS_SYSTEM_NEURON_DEVELOPMENT	Details ...	70	0.549906	2.04671	<0.0001	0.00662258	0.257	4131	tags=50%, list=22%, signal=64%
GO_FIBRIL_ORGANIZATION	GO_FIBRIL_ORGANIZATION	Details ...	19	0.751224	2.04581	0.00195312	0.00666191	0.258	1369	tags=53%, list=7%, signal=57%
GO_POSITIVE_REGULATION_OF_AXONOGENESIS	GO_POSITIVE_REGULATION_OF_AXONOGENESIS	Details ...	68	0.555525	2.04527	<0.0001	0.00666642	0.26	2774	tags=43%, list=15%, signal=50%
GO_EXTRACELLULAR_MATRIX_BINDING	GO_EXTRACELLULAR_MATRIX_BINDING	Details ...	48	0.637186	2.0423	0.00400802	0.00686077	0.269	4360	tags=69%, list=23%, signal=89%
GO_MYOFIBRIL_ASSEMBLY	GO_MYOFIBRIL_ASSEMBLY	Details ...	45	0.647911	2.04218	<0.0001	0.00684645	0.27	3133	tags=56%, list=17%, signal=67%
GO_POSITIVE_REGULATION_OF_CELL_PROJECTION_ORGANIZATION	GO_POSITIVE_REGULATION_OF_CELL_PROJECTION_ORGANIZATION	Details ...	288	0.45927	2.04193	<0.0001	0.00682309	0.271	3870	tags=39%, list=21%, signal=49%
GO_REGULATION_OF_BLOOD_CIRCULATION	GO_REGULATION_OF_BLOOD_CIRCULATION	Details ...	285	0.482726	2.04048	<0.0001	0.00689741	0.272	2836	tags=34%, list=15%, signal=40%
GO_NEGATIVE_REGULATION_OF_EMBRYONIC_DEVELOPMENT	GO_NEGATIVE_REGULATION_OF_EMBRYONIC_DEVELOPMENT	Details ...	26	0.674583	2.04003	<0.0001	0.00688595	0.273	3737	tags=69%, list=20%, signal=86%
GO_CARDIAC_CONDUCTION	GO_CARDIAC_CONDUCTION	Details ...	81	0.552468	2.03982	<0.0001	0.00685291	0.274	2749	tags=42%, list=15%, signal=49%
GO_SULFUR_COMPOUND_CATABOLIC_PROCESS	GO_SULFUR_COMPOUND_CATABOLIC_PROCESS	Details ...	39	0.60812	2.0396	<0.0001	0.00683184	0.275	672	tags=28%, list=4%, signal=29%
GO_REGULATION_OF_ENDOTHELIAL_CELL_PROLIFERATION	GO_REGULATION_OF_ENDOTHELIAL_CELL_PROLIFERATION	Details ...	95	0.547796	2.03897	<0.0001	0.00682755	0.276	4520	tags=54%, list=24%, signal=70%
GO_ACTIN_FILAMENT_BASED_PROCESS	GO_ACTIN_FILAMENT_BASED_PROCESS	Details ...	430	0.443952	2.03819	<0.0001	0.00685733	0.277	3536	tags=35%, list=19%, signal=42%
GO_AMINOGLYCAN_METABOLIC_PROCESS	GO_AMINOGLYCAN_METABOLIC_PROCESS	Details ...	162	0.49379	2.03788	<0.0001	0.0068647	0.279	4344	tags=45%, list=23%, signal=58%
GO_REGULATION_OF_BMP_SIGNALING_PATHWAY	GO_REGULATION_OF_BMP_SIGNALING_PATHWAY	Details ...	75	0.56136	2.03748	<0.0001	0.00683313	0.279	2023	tags=36%, list=11%, signal=40%
GO_REGULATION_OF_PATHWAY_RESTRICTED_SMAD_PROTEIN_PHOSPHORYLATION	GO_REGULATION_OF_PATHWAY_RESTRICTED_SMAD_PROTEIN_PHOSPHORYLATION	Details ...	55	0.575688	2.03661	<0.0001	0.00684294	0.28	3716	tags=49%, list=20%, signal=61%
GO_CELL_SUBSTRATE_JUNCTION	GO_CELL_SUBSTRATE_JUNCTION	Details ...	388	0.47569	2.03624	<0.0001	0.00683525	0.28	2055	tags=29%, list=11%, signal=32%
GO_REGULATION_OF_SYNAPSE_STRUCTURE_OR_ACTIVITY	GO_REGULATION_OF_SYNAPSE_STRUCTURE_OR_ACTIVITY	Details ...	222	0.487853	2.03615	<0.0001	0.00679927	0.28	4488	tags=50%, list=24%, signal=66%
GO_CELLULAR_RESPONSE_TO_AMINO_ACID_STIMULUS	GO_CELLULAR_RESPONSE_TO_AMINO_ACID_STIMULUS	Details ...	48	0.564316	2.03521	<0.0001	0.00684996	0.283	1927	tags=31%, list=10%, signal=35%
GO_NEURON_SPINE	GO_NEURON_SPINE	Details ...	116	0.489498	2.03412	<0.0001	0.00692209	0.286	4717	tags=53%, list=25%, signal=71%
GO_ALPHA_ACTININ_BINDING	GO_ALPHA_ACTININ_BINDING	Details ...	21	0.710786	2.03248	<0.0001	0.00702964	0.292	1314	tags=38%, list=7%, signal=41%
GO_REGULATION_OF_MUSCLE_SYSTEM_PROCESS	GO_REGULATION_OF_MUSCLE_SYSTEM_PROCESS	Details ...	191	0.49442	2.03176	<0.0001	0.00705806	0.294	4539	tags=50%, list=24%, signal=66%
GO_POSITIVE_REGULATION_OF_ENDOTHELIAL_CELL_MIGRATION	GO_POSITIVE_REGULATION_OF_ENDOTHELIAL_CELL_MIGRATION	Details ...	65	0.566531	2.03145	<0.0001	0.00703204	0.295	3787	tags=48%, list=20%, signal=60%
GO_AXON_EXTENSION	GO_AXON_EXTENSION	Details ...	36	0.667059	2.03116	<0.0001	0.00701855	0.297	2255	tags=47%, list=12%, signal=54%
GO_REGULATION_OF_MEMBRANE_POTENTIAL	GO_REGULATION_OF_MEMBRANE_POTENTIAL	Details ...	329	0.45606	2.02897	<0.0001	0.00720047	0.309	3804	tags=38%, list=20%, signal=46%
GO_REGULATION_OF_CALCIUM_ION_IMPORT	GO_REGULATION_OF_CALCIUM_ION_IMPORT	Details ...	97	0.51786	2.02856	<0.0001	0.00716236	0.309	4254	tags=48%, list=23%, signal=62%
GO_MUSCLE_CELL_DIFFERENTIATION	GO_MUSCLE_CELL_DIFFERENTIATION	Details ...	226	0.485808	2.02624	<0.0001	0.00737186	0.316	3686	tags=41%, list=20%, signal=51%
GO_ACTIVATION_OF_ADENYLATE_CYCLASE_ACTIVITY	GO_ACTIVATION_OF_ADENYLATE_CYCLASE_ACTIVITY	Details ...	39	0.61749	2.02488	0.00200803	0.00747596	0.323	2851	tags=46%, list=15%, signal=54%
GO_RESPONSE_TO_GROWTH_FACTOR	GO_RESPONSE_TO_GROWTH_FACTOR	Details ...	461	0.434375	2.02406	<0.0001	0.00753119	0.325	2936	tags=30%, list=16%, signal=34%
GO_MEMBRANE_MICRODOMAIN	GO_MEMBRANE_MICRODOMAIN	Details ...	283	0.45297	2.02397	<0.0001	0.00748555	0.325	2292	tags=27%, list=12%, signal=30%
GO_REGULATION_OF_MUSCLE_CONTRACTION	GO_REGULATION_OF_MUSCLE_CONTRACTION	Details ...	144	0.511255	2.02132	<0.0001	0.00773065	0.336	4539	tags=52%, list=24%, signal=68%
GO_ACTOMYOSIN_STRUCTURE_ORGANIZATION	GO_ACTOMYOSIN_STRUCTURE_ORGANIZATION	Details ...	73	0.552143	2.01865	0.00408998	0.00801166	0.349	2937	tags=45%, list=16%, signal=53%
GO_NEGATIVE_REGULATION_OF_ACTIN_FILAMENT_BUNDLE_ASSEMBLY	GO_NEGATIVE_REGULATION_OF_ACTIN_FILAMENT_BUNDLE_ASSEMBLY	Details ...	18	0.746565	2.01798	<0.0001	0.00810394	0.354	2719	tags=61%, list=15%, signal=71%
GO_MESENCHYME_DEVELOPMENT	GO_MESENCHYME_DEVELOPMENT	Details ...	183	0.518586	2.01772	0.00200803	0.00808524	0.354	2524	tags=36%, list=13%, signal=41%
GO_ATRIAL_SEPTUM_DEVELOPMENT	GO_ATRIAL_SEPTUM_DEVELOPMENT	Details ...	17	0.717885	2.01756	0.00196078	0.00806933	0.355	2122	tags=47%, list=11%, signal=53%
GO_REGULATION_OF_BIOMINERAL_TISSUE_DEVELOPMENT	GO_REGULATION_OF_BIOMINERAL_TISSUE_DEVELOPMENT	Details ...	71	0.542517	2.01595	<0.0001	0.00820125	0.364	4620	tags=54%, list=25%, signal=71%
GO_POSITIVE_REGULATION_OF_CATION_TRANSMEMBRANE_TRANSPORT	GO_POSITIVE_REGULATION_OF_CATION_TRANSMEMBRANE_TRANSPORT	Details ...	91	0.510858	2.01526	<0.0001	0.00826023	0.366	3380	tags=37%, list=18%, signal=45%
GO_SUBSTRATE_DEPENDENT_CELL_MIGRATION	GO_SUBSTRATE_DEPENDENT_CELL_MIGRATION	Details ...	26	0.639169	2.01417	0.00203666	0.00833207	0.37	1879	tags=42%, list=10%, signal=47%
GO_REGULATION_OF_STEM_CELL_DIFFERENTIATION	GO_REGULATION_OF_STEM_CELL_DIFFERENTIATION	Details ...	108	0.491887	2.01301	<0.0001	0.00840897	0.372	2074	tags=30%, list=11%, signal=33%
GO_CARDIAC_MUSCLE_TISSUE_DEVELOPMENT	GO_CARDIAC_MUSCLE_TISSUE_DEVELOPMENT	Details ...	136	0.480594	2.01234	<0.0001	0.00841458	0.376	3693	tags=42%, list=20%, signal=52%
GO_WNT_PROTEIN_BINDING	GO_WNT_PROTEIN_BINDING	Details ...	29	0.67007	2.01206	0.00202429	0.00838056	0.376	2098	tags=45%, list=11%, signal=50%
GO_CALCIUM_MEDIATED_SIGNALING	GO_CALCIUM_MEDIATED_SIGNALING	Details ...	84	0.549778	2.01097	<0.0001	0.00842735	0.38	4466	tags=54%, list=24%, signal=70%
GO_NEUROMUSCULAR_JUNCTION	GO_NEUROMUSCULAR_JUNCTION	Details ...	54	0.555453	2.00981	<0.0001	0.00851953	0.384	3348	tags=48%, list=18%, signal=58%
GO_CATION_CHANNEL_COMPLEX	GO_CATION_CHANNEL_COMPLEX	Details ...	159	0.537261	2.00927	<0.0001	0.00850578	0.384	3794	tags=42%, list=20%, signal=52%
GO_MODULATION_OF_SYNAPTIC_TRANSMISSION	GO_MODULATION_OF_SYNAPTIC_TRANSMISSION	Details ...	291	0.476127	2.00806	<0.0001	0.00860559	0.391	4657	tags=49%, list=25%, signal=64%
GO_ACTIN_FILAMENT_ORGANIZATION	GO_ACTIN_FILAMENT_ORGANIZATION	Details ...	161	0.449074	2.0074	<0.0001	0.00860822	0.394	3126	tags=31%, list=17%, signal=37%
GO_GLIOGENESIS	GO_GLIOGENESIS	Details ...	168	0.47738	2.0059	<0.0001	0.00871879	0.402	3985	tags=38%, list=21%, signal=48%
GO_EMBRYONIC_DIGESTIVE_TRACT_DEVELOPMENT	GO_EMBRYONIC_DIGESTIVE_TRACT_DEVELOPMENT	Details ...	32	0.629538	2.00542	0.00193798	0.008716	0.404	2276	tags=44%, list=12%, signal=50%
GO_ENERGY_RESERVE_METABOLIC_PROCESS	GO_ENERGY_RESERVE_METABOLIC_PROCESS	Details ...	70	0.526437	2.00526	<0.0001	0.00869217	0.406	3359	tags=41%, list=18%, signal=50%
GO_CHANNEL_REGULATOR_ACTIVITY	GO_CHANNEL_REGULATOR_ACTIVITY	Details ...	125	0.480646	2.00279	<0.0001	0.00893952	0.413	4657	tags=49%, list=25%, signal=65%
GO_GLIAL_CELL_MIGRATION	GO_GLIAL_CELL_MIGRATION	Details ...	35	0.621386	2.00261	<0.0001	0.00890192	0.413	2545	tags=43%, list=14%, signal=50%
GO_MULTICELLULAR_ORGANISMAL_SIGNALING	GO_MULTICELLULAR_ORGANISMAL_SIGNALING	Details ...	121	0.525961	2.00255	<0.0001	0.00885432	0.413	2749	tags=36%, list=15%, signal=41%
GO_REGULATION_OF_SMOOTH_MUSCLE_CONTRACTION	GO_REGULATION_OF_SMOOTH_MUSCLE_CONTRACTION	Details ...	59	0.584393	2.0021	<0.0001	0.00887251	0.414	4539	tags=58%, list=24%, signal=76%
GO_ACTOMYOSIN	GO_ACTOMYOSIN	Details ...	57	0.606358	2.00168	0.00206612	0.00886831	0.415	2624	tags=40%, list=14%, signal=47%
GO_REGULATION_OF_METAL_ION_TRANSPORT	GO_REGULATION_OF_METAL_ION_TRANSPORT	Details ...	312	0.465621	2.0016	<0.0001	0.00883084	0.415	4654	tags=47%, list=25%, signal=62%
GO_POSITIVE_REGULATION_OF_NERVOUS_SYSTEM_DEVELOPMENT	GO_POSITIVE_REGULATION_OF_NERVOUS_SYSTEM_DEVELOPMENT	Details ...	413	0.452357	2.00055	<0.0001	0.00892932	0.421	4395	tags=43%, list=23%, signal=55%
GO_POSITIVE_REGULATION_OF_NUCLEOTIDE_METABOLIC_PROCESS	GO_POSITIVE_REGULATION_OF_NUCLEOTIDE_METABOLIC_PROCESS	Details ...	128	0.516951	1.99963	<0.0001	0.00901664	0.425	3971	tags=44%, list=21%, signal=55%
GO_TRANSMEMBRANE_RECEPTOR_PROTEIN_SERINE_THREONINE_KINASE_SIGNALING_PATHWAY	GO_TRANSMEMBRANE_RECEPTOR_PROTEIN_SERINE_THREONINE_KINASE_SIGNALING_PATHWAY	Details ...	183	0.479152	1.99929	0.00205761	0.00899446	0.426	3515	tags=36%, list=19%, signal=44%
GO_LEARNING	GO_LEARNING	Details ...	125	0.504226	1.99916	<0.0001	0.00896737	0.427	4762	tags=53%, list=25%, signal=70%
GO_CELLULAR_RESPONSE_TO_PROSTAGLANDIN_E_STIMULUS	GO_CELLULAR_RESPONSE_TO_PROSTAGLANDIN_E_STIMULUS	Details ...	18	0.686591	1.999	0.00207039	0.00892803	0.428	3293	tags=50%, list=18%, signal=61%
GO_PEPTIDE_HORMONE_PROCESSING	GO_PEPTIDE_HORMONE_PROCESSING	Details ...	29	0.645419	1.99872	<0.0001	0.00892588	0.429	4330	tags=62%, list=23%, signal=81%
GO_NEGATIVE_REGULATION_OF_SMOOTH_MUSCLE_CELL_PROLIFERATION	GO_NEGATIVE_REGULATION_OF_SMOOTH_MUSCLE_CELL_PROLIFERATION	Details ...	35	0.607694	1.99755	<0.0001	0.00901711	0.435	1816	tags=37%, list=10%, signal=41%
GO_CHONDROITIN_SULFATE_PROTEOGLYCAN_BIOSYNTHETIC_PROCESS	GO_CHONDROITIN_SULFATE_PROTEOGLYCAN_BIOSYNTHETIC_PROCESS	Details ...	29	0.657066	1.99749	<0.0001	0.00897667	0.436	1953	tags=41%, list=10%, signal=46%
GO_NEGATIVE_REGULATION_OF_CARTILAGE_DEVELOPMENT	GO_NEGATIVE_REGULATION_OF_CARTILAGE_DEVELOPMENT	Details ...	23	0.713677	1.99664	<0.0001	0.00904466	0.438	2131	tags=57%, list=11%, signal=64%
GO_REGULATION_OF_BLOOD_VESSEL_ENDOTHELIAL_CELL_MIGRATION	GO_REGULATION_OF_BLOOD_VESSEL_ENDOTHELIAL_CELL_MIGRATION	Details ...	49	0.56949	1.99604	<0.0001	0.00906432	0.438	2591	tags=39%, list=14%, signal=45%
GO_POSITIVE_REGULATION_OF_ENDOTHELIAL_CELL_PROLIFERATION	GO_POSITIVE_REGULATION_OF_ENDOTHELIAL_CELL_PROLIFERATION	Details ...	66	0.555303	1.9948	<0.0001	0.00913994	0.44	4520	tags=53%, list=24%, signal=70%
GO_POSITIVE_REGULATION_OF_CELL_DEVELOPMENT	GO_POSITIVE_REGULATION_OF_CELL_DEVELOPMENT	Details ...	451	0.428425	1.99438	<0.0001	0.0091482	0.442	4817	tags=45%, list=26%, signal=59%
GO_SMAD_BINDING	GO_SMAD_BINDING	Details ...	70	0.527363	1.9939	<0.0001	0.00914186	0.444	3268	tags=39%, list=17%, signal=47%
GO_ARTERY_DEVELOPMENT	GO_ARTERY_DEVELOPMENT	Details ...	75	0.568509	1.99389	<0.0001	0.00909705	0.444	2570	tags=39%, list=14%, signal=45%
GO_REGULATION_OF_ADHERENS_JUNCTION_ORGANIZATION	GO_REGULATION_OF_ADHERENS_JUNCTION_ORGANIZATION	Details ...	49	0.601444	1.99118	<0.0001	0.00943064	0.45	2148	tags=43%, list=11%, signal=48%
GO_GLUTAMATE_RECEPTOR_BINDING	GO_GLUTAMATE_RECEPTOR_BINDING	Details ...	37	0.553458	1.99073	<0.0001	0.00941582	0.45	4627	tags=54%, list=25%, signal=72%
GO_POSITIVE_REGULATION_OF_CELL_MORPHOGENESIS_INVOLVED_IN_DIFFERENTIATION	GO_POSITIVE_REGULATION_OF_CELL_MORPHOGENESIS_INVOLVED_IN_DIFFERENTIATION	Details ...	158	0.467997	1.99072	<0.0001	0.00937033	0.45	2566	tags=33%, list=14%, signal=38%
GO_REGULATION_OF_CARDIAC_MUSCLE_CONTRACTION	GO_REGULATION_OF_CARDIAC_MUSCLE_CONTRACTION	Details ...	65	0.520739	1.99036	<0.0001	0.00937422	0.454	3616	tags=51%, list=19%, signal=63%
GO_NEURONAL_POSTSYNAPTIC_DENSITY	GO_NEURONAL_POSTSYNAPTIC_DENSITY	Details ...	51	0.605827	1.98968	<0.0001	0.00939773	0.455	3080	tags=41%, list=16%, signal=49%
GO_DENDRITIC_SHAFT	GO_DENDRITIC_SHAFT	Details ...	36	0.604082	1.98869	<0.0001	0.00944579	0.455	3216	tags=53%, list=17%, signal=64%
GO_FIBROBLAST_GROWTH_FACTOR_RECEPTOR_BINDING	GO_FIBROBLAST_GROWTH_FACTOR_RECEPTOR_BINDING	Details ...	28	0.656469	1.98741	<0.0001	0.00951507	0.461	1292	tags=36%, list=7%, signal=38%
GO_REGULATION_OF_TRANSMEMBRANE_TRANSPORT	GO_REGULATION_OF_TRANSMEMBRANE_TRANSPORT	Details ...	408	0.439563	1.98736	<0.0001	0.00947519	0.462	4724	tags=44%, list=25%, signal=58%
GO_REGULATION_OF_CARDIAC_MUSCLE_CONTRACTION_BY_CALCIUM_ION_SIGNALING	GO_REGULATION_OF_CARDIAC_MUSCLE_CONTRACTION_BY_CALCIUM_ION_SIGNALING	Details ...	23	0.708795	1.98736	0.0019305	0.0094307	0.462	3348	tags=70%, list=18%, signal=85%
GO_REGULATION_OF_CELL_MATRIX_ADHESION	GO_REGULATION_OF_CELL_MATRIX_ADHESION	Details ...	87	0.525881	1.98733	0.00198807	0.00938663	0.462	2946	tags=40%, list=16%, signal=48%
GO_REGULATION_OF_AMINE_TRANSPORT	GO_REGULATION_OF_AMINE_TRANSPORT	Details ...	69	0.560535	1.9857	0.00201613	0.00953489	0.465	4781	tags=54%, list=26%, signal=72%
GO_OSTEOBLAST_DIFFERENTIATION	GO_OSTEOBLAST_DIFFERENTIATION	Details ...	123	0.476285	1.98559	<0.0001	0.00949751	0.465	2998	tags=39%, list=16%, signal=46%
GO_NEGATIVE_REGULATION_OF_CATION_TRANSMEMBRANE_TRANSPORT	GO_NEGATIVE_REGULATION_OF_CATION_TRANSMEMBRANE_TRANSPORT	Details ...	58	0.498589	1.98519	<0.0001	0.0095126	0.465	3721	tags=43%, list=20%, signal=54%
GO_NEURON_PROJECTION_EXTENSION	GO_NEURON_PROJECTION_EXTENSION	Details ...	52	0.566111	1.98463	<0.0001	0.00953453	0.466	2427	tags=38%, list=13%, signal=44%
GO_NEGATIVE_REGULATION_OF_EPITHELIAL_CELL_MIGRATION	GO_NEGATIVE_REGULATION_OF_EPITHELIAL_CELL_MIGRATION	Details ...	49	0.554241	1.98447	0.0020284	0.00951073	0.467	2885	tags=43%, list=15%, signal=51%
GO_REGULATION_OF_HEART_RATE	GO_REGULATION_OF_HEART_RATE	Details ...	83	0.523053	1.98326	<0.0001	0.00963281	0.471	3094	tags=42%, list=17%, signal=50%
GO_DIGESTIVE_SYSTEM_DEVELOPMENT	GO_DIGESTIVE_SYSTEM_DEVELOPMENT	Details ...	142	0.483644	1.98242	<0.0001	0.00970861	0.474	4864	tags=45%, list=26%, signal=60%
GO_CIRCULATORY_SYSTEM_PROCESS	GO_CIRCULATORY_SYSTEM_PROCESS	Details ...	354	0.45646	1.98119	<0.0001	0.00981126	0.476	4547	tags=44%, list=24%, signal=57%
GO_DEVELOPMENTAL_GROWTH_INVOLVED_IN_MORPHOGENESIS	GO_DEVELOPMENTAL_GROWTH_INVOLVED_IN_MORPHOGENESIS	Details ...	103	0.523205	1.97958	<0.0001	0.00994659	0.482	2592	tags=35%, list=14%, signal=40%
GO_NEURON_RECOGNITION	GO_NEURON_RECOGNITION	Details ...	33	0.625806	1.97828	<0.0001	0.0100543	0.483	3824	tags=64%, list=20%, signal=80%
GO_POSITIVE_REGULATION_OF_BLOOD_VESSEL_ENDOTHELIAL_CELL_MIGRATION	GO_POSITIVE_REGULATION_OF_BLOOD_VESSEL_ENDOTHELIAL_CELL_MIGRATION	Details ...	25	0.668005	1.97802	0.002	0.0100391	0.485	2591	tags=52%, list=14%, signal=60%
GO_SMOOTH_MUSCLE_CONTRACTION	GO_SMOOTH_MUSCLE_CONTRACTION	Details ...	45	0.627147	1.97607	<0.0001	0.0102235	0.489	3076	tags=49%, list=16%, signal=58%
GO_CHONDROITIN_SULFATE_BIOSYNTHETIC_PROCESS	GO_CHONDROITIN_SULFATE_BIOSYNTHETIC_PROCESS	Details ...	25	0.682011	1.97521	<0.0001	0.0102619	0.491	1953	tags=44%, list=10%, signal=49%
GO_POLYSACCHARIDE_METABOLIC_PROCESS	GO_POLYSACCHARIDE_METABOLIC_PROCESS	Details ...	78	0.499037	1.97403	<0.0001	0.0104197	0.495	3359	tags=40%, list=18%, signal=48%
GO_EXCITATORY_SYNAPSE	GO_EXCITATORY_SYNAPSE	Details ...	191	0.472815	1.97383	<0.0001	0.0103976	0.495	4167	tags=44%, list=22%, signal=56%
GO_REGULATION_OF_EXTENT_OF_CELL_GROWTH	GO_REGULATION_OF_EXTENT_OF_CELL_GROWTH	Details ...	99	0.519541	1.9733	<0.0001	0.0104116	0.496	3806	tags=46%, list=20%, signal=58%
GO_INTERCALATED_DISC	GO_INTERCALATED_DISC	Details ...	51	0.561266	1.97299	0.00607287	0.0103962	0.496	2965	tags=47%, list=16%, signal=56%
GO_REGULATION_OF_ACTIN_FILAMENT_BASED_PROCESS	GO_REGULATION_OF_ACTIN_FILAMENT_BASED_PROCESS	Details ...	297	0.433271	1.97272	<0.0001	0.0103909	0.499	2943	tags=31%, list=16%, signal=36%
GO_NEGATIVE_REGULATION_OF_CELL_MATRIX_ADHESION	GO_NEGATIVE_REGULATION_OF_CELL_MATRIX_ADHESION	Details ...	28	0.634209	1.97222	0.00206612	0.010415	0.5	2148	tags=50%, list=11%, signal=56%
GO_DENDRITE_MORPHOGENESIS	GO_DENDRITE_MORPHOGENESIS	Details ...	42	0.596314	1.97185	<0.0001	0.0104137	0.501	2719	tags=43%, list=15%, signal=50%
GO_HEART_PROCESS	GO_HEART_PROCESS	Details ...	83	0.512773	1.97029	0.0040568	0.0105931	0.511	3693	tags=42%, list=20%, signal=52%
GO_ACTION_POTENTIAL	GO_ACTION_POTENTIAL	Details ...	92	0.526777	1.96928	<0.0001	0.0106823	0.516	3676	tags=40%, list=20%, signal=50%
GO_WNT_ACTIVATED_RECEPTOR_ACTIVITY	GO_WNT_ACTIVATED_RECEPTOR_ACTIVITY	Details ...	22	0.674972	1.96855	0.00582524	0.0107396	0.52	2098	tags=41%, list=11%, signal=46%
GO_REGULATION_OF_GLUCOSE_IMPORT	GO_REGULATION_OF_GLUCOSE_IMPORT	Details ...	56	0.515122	1.96761	<0.0001	0.0107683	0.521	3273	tags=41%, list=17%, signal=50%
GO_REGULATION_OF_CARDIAC_MUSCLE_CONTRACTION_BY_REGULATION_OF_THE_RELEASE_OF_SEQUESTERED_CALCIUM_ION	GO_REGULATION_OF_CARDIAC_MUSCLE_CONTRACTION_BY_REGULATION_OF_THE_RELEASE_OF_SEQUESTERED_CALCIUM_ION	Details ...	19	0.777715	1.96743	<0.0001	0.0107475	0.522	3348	tags=79%, list=18%, signal=96%
GO_REGULATION_OF_CALCIUM_ION_TRANSPORT_INTO_CYTOSOL	GO_REGULATION_OF_CALCIUM_ION_TRANSPORT_INTO_CYTOSOL	Details ...	88	0.548599	1.96697	<0.0001	0.0107351	0.524	3721	tags=48%, list=20%, signal=59%
GO_RESPONSE_TO_MECHANICAL_STIMULUS	GO_RESPONSE_TO_MECHANICAL_STIMULUS	Details ...	206	0.434805	1.96646	<0.0001	0.0107347	0.526	3331	tags=33%, list=18%, signal=40%
GO_BASAL_PART_OF_CELL	GO_BASAL_PART_OF_CELL	Details ...	49	0.560577	1.96438	<0.0001	0.0109889	0.534	2667	tags=39%, list=14%, signal=45%
GO_BONE_MORPHOGENESIS	GO_BONE_MORPHOGENESIS	Details ...	78	0.525018	1.96414	<0.0001	0.010991	0.536	4459	tags=54%, list=24%, signal=70%
GO_CELLULAR_RESPONSE_TO_PROSTAGLANDIN_STIMULUS	GO_CELLULAR_RESPONSE_TO_PROSTAGLANDIN_STIMULUS	Details ...	24	0.645105	1.96372	<0.0001	0.0110153	0.538	3293	tags=46%, list=18%, signal=56%
GO_REGULATION_OF_NEUROTRANSMITTER_TRANSPORT	GO_REGULATION_OF_NEUROTRANSMITTER_TRANSPORT	Details ...	58	0.569771	1.96372	<0.0001	0.0109704	0.538	4102	tags=48%, list=22%, signal=62%
GO_HOMOPHILIC_CELL_ADHESION_VIA_PLASMA_MEMBRANE_ADHESION_MOLECULES	GO_HOMOPHILIC_CELL_ADHESION_VIA_PLASMA_MEMBRANE_ADHESION_MOLECULES	Details ...	147	0.560968	1.96367	0.00205761	0.0109315	0.538	3233	tags=47%, list=17%, signal=56%
GO_SKELETAL_SYSTEM_MORPHOGENESIS	GO_SKELETAL_SYSTEM_MORPHOGENESIS	Details ...	196	0.476999	1.96323	<0.0001	0.0109554	0.54	4459	tags=45%, list=24%, signal=58%
GO_SMOOTHENED_SIGNALING_PATHWAY	GO_SMOOTHENED_SIGNALING_PATHWAY	Details ...	69	0.529223	1.96286	<0.0001	0.0109446	0.541	3391	tags=36%, list=18%, signal=44%
GO_GLYCOPROTEIN_BINDING	GO_GLYCOPROTEIN_BINDING	Details ...	98	0.492081	1.96247	<0.0001	0.0109815	0.543	4347	tags=47%, list=23%, signal=61%
GO_RHO_PROTEIN_SIGNAL_TRANSDUCTION	GO_RHO_PROTEIN_SIGNAL_TRANSDUCTION	Details ...	47	0.541707	1.96241	0.00399202	0.0109555	0.543	2089	tags=28%, list=11%, signal=31%
GO_NEGATIVE_CHEMOTAXIS	GO_NEGATIVE_CHEMOTAXIS	Details ...	39	0.599735	1.96235	0.0020202	0.010916	0.543	3552	tags=56%, list=19%, signal=69%
GO_POSITIVE_REGULATION_OF_LOCOMOTION	GO_POSITIVE_REGULATION_OF_LOCOMOTION	Details ...	397	0.443908	1.96172	<0.0001	0.0109641	0.545	3287	tags=33%, list=18%, signal=39%
GO_GLIAL_CELL_DEVELOPMENT	GO_GLIAL_CELL_DEVELOPMENT	Details ...	73	0.494766	1.96097	<0.0001	0.011028	0.547	3562	tags=37%, list=19%, signal=46%
GO_AORTA_DEVELOPMENT	GO_AORTA_DEVELOPMENT	Details ...	41	0.582883	1.9599	0.00406504	0.0111325	0.547	2469	tags=39%, list=13%, signal=45%
GO_SKELETAL_MUSCLE_ORGAN_DEVELOPMENT	GO_SKELETAL_MUSCLE_ORGAN_DEVELOPMENT	Details ...	126	0.483135	1.95983	<0.0001	0.0111011	0.547	2937	tags=32%, list=16%, signal=37%
GO_MESENCHYMAL_CELL_DIFFERENTIATION	GO_MESENCHYMAL_CELL_DIFFERENTIATION	Details ...	131	0.507206	1.95881	0.00201613	0.0111804	0.55	2347	tags=35%, list=13%, signal=40%
GO_REGULATION_OF_FAT_CELL_DIFFERENTIATION	GO_REGULATION_OF_FAT_CELL_DIFFERENTIATION	Details ...	98	0.481567	1.95861	0.00204082	0.0111518	0.552	4488	tags=43%, list=24%, signal=56%
GO_NEGATIVE_REGULATION_OF_CALCIUM_ION_TRANSPORT_INTO_CYTOSOL	GO_NEGATIVE_REGULATION_OF_CALCIUM_ION_TRANSPORT_INTO_CYTOSOL	Details ...	19	0.666278	1.95858	0.00195695	0.0111132	0.552	3721	tags=68%, list=20%, signal=85%
GO_NEGATIVE_REGULATION_OF_STAT_CASCADE	GO_NEGATIVE_REGULATION_OF_STAT_CASCADE	Details ...	44	0.53152	1.9585	<0.0001	0.0110828	0.552	2677	tags=36%, list=14%, signal=42%
GO_REGULATION_OF_SMAD_PROTEIN_IMPORT_INTO_NUCLEUS	GO_REGULATION_OF_SMAD_PROTEIN_IMPORT_INTO_NUCLEUS	Details ...	16	0.712525	1.95839	0.0019802	0.0110449	0.552	2533	tags=56%, list=14%, signal=65%
GO_COMPLEX_OF_COLLAGEN_TRIMERS	GO_COMPLEX_OF_COLLAGEN_TRIMERS	Details ...	23	0.826462	1.95551	<0.0001	0.0114708	0.561	1603	tags=74%, list=9%, signal=81%
GO_GASTRULATION	GO_GASTRULATION	Details ...	147	0.457738	1.95402	<0.0001	0.0116638	0.566	4211	tags=41%, list=23%, signal=52%
GO_NEGATIVE_REGULATION_OF_CALCIUM_MEDIATED_SIGNALING	GO_NEGATIVE_REGULATION_OF_CALCIUM_MEDIATED_SIGNALING	Details ...	18	0.699299	1.95301	0.00194553	0.0117176	0.567	3025	tags=61%, list=16%, signal=73%
GO_TRABECULA_FORMATION	GO_TRABECULA_FORMATION	Details ...	22	0.645156	1.95297	<0.0001	0.0116776	0.567	1767	tags=45%, list=9%, signal=50%
GO_NEURON_PROJECTION_GUIDANCE	GO_NEURON_PROJECTION_GUIDANCE	Details ...	199	0.480198	1.95093	<0.0001	0.0119566	0.575	3251	tags=36%, list=17%, signal=43%
GO_POSITIVE_REGULATION_OF_SYNAPTIC_TRANSMISSION	GO_POSITIVE_REGULATION_OF_SYNAPTIC_TRANSMISSION	Details ...	107	0.501737	1.9508	<0.0001	0.0119312	0.575	4905	tags=56%, list=26%, signal=76%
GO_NEGATIVE_REGULATION_OF_STRESS_FIBER_ASSEMBLY	GO_NEGATIVE_REGULATION_OF_STRESS_FIBER_ASSEMBLY	Details ...	16	0.733337	1.95016	<0.0001	0.0119587	0.576	2713	tags=56%, list=15%, signal=66%
GO_REGULATION_OF_NEUROTRANSMITTER_SECRETION	GO_REGULATION_OF_NEUROTRANSMITTER_SECRETION	Details ...	45	0.561277	1.9496	<0.0001	0.0120031	0.576	4102	tags=49%, list=22%, signal=62%
GO_REGULATION_OF_SYNAPTIC_TRANSMISSION_GLUTAMATERGIC	GO_REGULATION_OF_SYNAPTIC_TRANSMISSION_GLUTAMATERGIC	Details ...	49	0.583401	1.94957	<0.0001	0.0119585	0.576	4657	tags=67%, list=25%, signal=89%
GO_POSITIVE_REGULATION_OF_BIOMINERAL_TISSUE_DEVELOPMENT	GO_POSITIVE_REGULATION_OF_BIOMINERAL_TISSUE_DEVELOPMENT	Details ...	37	0.592885	1.94835	0.00201613	0.0120918	0.581	4620	tags=62%, list=25%, signal=82%
GO_STRIATED_MUSCLE_CELL_DIFFERENTIATION	GO_STRIATED_MUSCLE_CELL_DIFFERENTIATION	Details ...	163	0.478305	1.94813	<0.0001	0.0120981	0.583	3686	tags=40%, list=20%, signal=49%
GO_CARDIOCYTE_DIFFERENTIATION	GO_CARDIOCYTE_DIFFERENTIATION	Details ...	93	0.48754	1.94754	<0.0001	0.0121622	0.586	2572	tags=32%, list=14%, signal=37%
GO_ACTIN_MEDIATED_CELL_CONTRACTION	GO_ACTIN_MEDIATED_CELL_CONTRACTION	Details ...	72	0.542097	1.94738	0.00409836	0.012138	0.586	2096	tags=35%, list=11%, signal=39%
GO_LAMELLIPODIUM	GO_LAMELLIPODIUM	Details ...	166	0.468137	1.94727	<0.0001	0.0121031	0.586	3149	tags=36%, list=17%, signal=43%
GO_NEGATIVE_REGULATION_OF_OSTEOBLAST_DIFFERENTIATION	GO_NEGATIVE_REGULATION_OF_OSTEOBLAST_DIFFERENTIATION	Details ...	38	0.580182	1.94649	<0.0001	0.0122382	0.587	2443	tags=42%, list=13%, signal=48%
GO_SARCOPLASM	GO_SARCOPLASM	Details ...	66	0.531591	1.9435	0.00400802	0.0125656	0.596	3216	tags=44%, list=17%, signal=53%
GO_CELL_LEADING_EDGE	GO_CELL_LEADING_EDGE	Details ...	337	0.434406	1.94343	<0.0001	0.0125202	0.596	2965	tags=32%, list=16%, signal=37%
GO_PROTEIN_LOCALIZATION_TO_SYNAPSE	GO_PROTEIN_LOCALIZATION_TO_SYNAPSE	Details ...	15	0.724386	1.94275	0.00382409	0.0125822	0.598	2569	tags=67%, list=14%, signal=77%
GO_NEGATIVE_REGULATION_OF_PHOSPHORYLATION	GO_NEGATIVE_REGULATION_OF_PHOSPHORYLATION	Details ...	409	0.379898	1.94267	<0.0001	0.0125563	0.598	4283	tags=36%, list=23%, signal=45%
GO_POSITIVE_REGULATION_OF_NUCLEOSIDE_METABOLIC_PROCESS	GO_POSITIVE_REGULATION_OF_NUCLEOSIDE_METABOLIC_PROCESS	Details ...	22	0.598211	1.94256	<0.0001	0.0125183	0.598	4236	tags=50%, list=23%, signal=65%
GO_ENSHEATHMENT_OF_NEURONS	GO_ENSHEATHMENT_OF_NEURONS	Details ...	87	0.496239	1.9411	<0.0001	0.012657	0.6	2670	tags=31%, list=14%, signal=36%
GO_REGULATION_OF_GASTRULATION	GO_REGULATION_OF_GASTRULATION	Details ...	32	0.599282	1.94094	0.00200401	0.0126731	0.601	2098	tags=38%, list=11%, signal=42%
GO_MEMBRANE_DEPOLARIZATION_DURING_ACTION_POTENTIAL	GO_MEMBRANE_DEPOLARIZATION_DURING_ACTION_POTENTIAL	Details ...	39	0.634569	1.94035	0.00203252	0.0127083	0.605	3094	tags=44%, list=17%, signal=52%
GO_POSITIVE_REGULATION_OF_EPITHELIAL_CELL_MIGRATION	GO_POSITIVE_REGULATION_OF_EPITHELIAL_CELL_MIGRATION	Details ...	101	0.4942	1.9403	<0.0001	0.01267	0.605	4520	tags=50%, list=24%, signal=65%
GO_ENDODERM_DEVELOPMENT	GO_ENDODERM_DEVELOPMENT	Details ...	70	0.511531	1.94018	<0.0001	0.0126464	0.607	1296	tags=26%, list=7%, signal=28%
GO_NEGATIVE_REGULATION_OF_ENDOTHELIAL_CELL_MIGRATION	GO_NEGATIVE_REGULATION_OF_ENDOTHELIAL_CELL_MIGRATION	Details ...	35	0.606102	1.93996	0.00200401	0.0126238	0.608	2885	tags=46%, list=15%, signal=54%
GO_NEGATIVE_REGULATION_OF_GLUCOSE_TRANSPORT	GO_NEGATIVE_REGULATION_OF_GLUCOSE_TRANSPORT	Details ...	16	0.67227	1.93868	0.00627615	0.0127514	0.61	2998	tags=50%, list=16%, signal=59%
GO_POTASSIUM_CHANNEL_REGULATOR_ACTIVITY	GO_POTASSIUM_CHANNEL_REGULATOR_ACTIVITY	Details ...	44	0.539492	1.938	<0.0001	0.0128651	0.613	1768	tags=30%, list=9%, signal=33%
GO_TISSUE_REMODELING	GO_TISSUE_REMODELING	Details ...	87	0.487848	1.93796	<0.0001	0.0128374	0.613	4601	tags=46%, list=25%, signal=61%
GO_REGULATION_OF_POTASSIUM_ION_TRANSMEMBRANE_TRANSPORT	GO_REGULATION_OF_POTASSIUM_ION_TRANSMEMBRANE_TRANSPORT	Details ...	59	0.527931	1.93701	<0.0001	0.0128838	0.615	2436	tags=37%, list=13%, signal=43%
GO_REGULATION_OF_POSTSYNAPTIC_MEMBRANE_POTENTIAL	GO_REGULATION_OF_POSTSYNAPTIC_MEMBRANE_POTENTIAL	Details ...	54	0.604854	1.93647	<0.0001	0.0129216	0.62	4648	tags=61%, list=25%, signal=81%
GO_NEURON_MIGRATION	GO_NEURON_MIGRATION	Details ...	106	0.489055	1.93625	0.00201613	0.0129085	0.622	2755	tags=34%, list=15%, signal=40%
GO_POSITIVE_REGULATION_OF_CARTILAGE_DEVELOPMENT	GO_POSITIVE_REGULATION_OF_CARTILAGE_DEVELOPMENT	Details ...	26	0.620559	1.93494	0.0020202	0.0130375	0.628	4359	tags=62%, list=23%, signal=80%
GO_PLASMA_MEMBRANE_ORGANIZATION	GO_PLASMA_MEMBRANE_ORGANIZATION	Details ...	201	0.415038	1.93458	0.00207469	0.0130685	0.629	4030	tags=36%, list=22%, signal=46%
GO_RESPONSE_TO_PROSTAGLANDIN_E	GO_RESPONSE_TO_PROSTAGLANDIN_E	Details ...	25	0.605723	1.93435	0.00400802	0.0130588	0.629	3293	tags=40%, list=18%, signal=48%
GO_REGULATION_OF_SYNAPTIC_TRANSMISSION_GABAERGIC	GO_REGULATION_OF_SYNAPTIC_TRANSMISSION_GABAERGIC	Details ...	28	0.607452	1.93433	0.00402414	0.0130147	0.629	4641	tags=54%, list=25%, signal=71%
GO_REGULATION_OF_SMOOTHENED_SIGNALING_PATHWAY	GO_REGULATION_OF_SMOOTHENED_SIGNALING_PATHWAY	Details ...	62	0.584407	1.93273	<0.0001	0.0132999	0.633	4861	tags=61%, list=26%, signal=83%
GO_CARDIAC_CHAMBER_MORPHOGENESIS	GO_CARDIAC_CHAMBER_MORPHOGENESIS	Details ...	101	0.47779	1.9327	<0.0001	0.0132635	0.633	3693	tags=41%, list=20%, signal=50%
GO_EXTRACELLULAR_MATRIX_ASSEMBLY	GO_EXTRACELLULAR_MATRIX_ASSEMBLY	Details ...	16	0.749736	1.93241	0.00208768	0.0132693	0.636	2755	tags=69%, list=15%, signal=81%
GO_REGULATION_OF_VASCULAR_ENDOTHELIAL_GROWTH_FACTOR_RECEPTOR_SIGNALING_PATHWAY	GO_REGULATION_OF_VASCULAR_ENDOTHELIAL_GROWTH_FACTOR_RECEPTOR_SIGNALING_PATHWAY	Details ...	26	0.645141	1.93211	<0.0001	0.0132625	0.636	3705	tags=58%, list=20%, signal=72%
GO_REGULATION_OF_STRIATED_MUSCLE_CONTRACTION	GO_REGULATION_OF_STRIATED_MUSCLE_CONTRACTION	Details ...	77	0.498705	1.93208	0.00199203	0.0132249	0.636	3616	tags=48%, list=19%, signal=59%
GO_GLIAL_CELL_DIFFERENTIATION	GO_GLIAL_CELL_DIFFERENTIATION	Details ...	131	0.458433	1.93179	<0.0001	0.0132502	0.638	3985	tags=36%, list=21%, signal=45%
GO_CARDIAC_CELL_DEVELOPMENT	GO_CARDIAC_CELL_DEVELOPMENT	Details ...	47	0.554971	1.93099	<0.0001	0.0133226	0.638	2877	tags=43%, list=15%, signal=50%
GO_REGULATION_OF_CATION_CHANNEL_ACTIVITY	GO_REGULATION_OF_CATION_CHANNEL_ACTIVITY	Details ...	83	0.498535	1.93038	<0.0001	0.0133691	0.64	3721	tags=45%, list=20%, signal=55%
GO_NEGATIVE_REGULATION_OF_CELL_DEVELOPMENT	GO_NEGATIVE_REGULATION_OF_CELL_DEVELOPMENT	Details ...	290	0.427895	1.93035	<0.0001	0.0133351	0.641	3552	tags=34%, list=19%, signal=41%
GO_REGULATION_OF_CALCIUM_ION_TRANSMEMBRANE_TRANSPORT	GO_REGULATION_OF_CALCIUM_ION_TRANSMEMBRANE_TRANSPORT	Details ...	110	0.500208	1.92981	<0.0001	0.0134084	0.643	3672	tags=41%, list=20%, signal=51%
GO_NEGATIVE_REGULATION_OF_CALCIUM_ION_TRANSPORT	GO_NEGATIVE_REGULATION_OF_CALCIUM_ION_TRANSPORT	Details ...	48	0.533857	1.92975	<0.0001	0.0133778	0.643	4627	tags=56%, list=25%, signal=75%
GO_VESICLE_LUMEN	GO_VESICLE_LUMEN	Details ...	101	0.573543	1.92943	<0.0001	0.0134164	0.646	4801	tags=56%, list=26%, signal=76%
GO_STEM_CELL_DIFFERENTIATION	GO_STEM_CELL_DIFFERENTIATION	Details ...	186	0.466882	1.9284	<0.0001	0.0135068	0.647	2611	tags=33%, list=14%, signal=38%
GO_POSITIVE_REGULATION_OF_TRANSMEMBRANE_RECEPTOR_PROTEIN_SERINE_THREONINE_KINASE_SIGNALING_PATHWAY	GO_POSITIVE_REGULATION_OF_TRANSMEMBRANE_RECEPTOR_PROTEIN_SERINE_THREONINE_KINASE_SIGNALING_PATHWAY	Details ...	95	0.484623	1.92772	<0.0001	0.013582	0.649	3188	tags=34%, list=17%, signal=40%
GO_STEM_CELL_DIVISION	GO_STEM_CELL_DIVISION	Details ...	29	0.592692	1.92767	0.00196078	0.0135493	0.649	2387	tags=45%, list=13%, signal=51%
GO_POSITIVE_REGULATION_OF_TRANSMEMBRANE_TRANSPORT	GO_POSITIVE_REGULATION_OF_TRANSMEMBRANE_TRANSPORT	Details ...	123	0.459825	1.92495	<0.0001	0.0139356	0.657	4717	tags=45%, list=25%, signal=59%
GO_POSITIVE_REGULATION_OF_CALCIUM_ION_IMPORT	GO_POSITIVE_REGULATION_OF_CALCIUM_ION_IMPORT	Details ...	51	0.546928	1.92452	<0.0001	0.0139576	0.659	4654	tags=51%, list=25%, signal=68%
GO_REGULATION_OF_AXONOGENESIS	GO_REGULATION_OF_AXONOGENESIS	Details ...	165	0.4707	1.92366	<0.0001	0.0141075	0.664	3870	tags=42%, list=21%, signal=52%
GO_POSITIVE_REGULATION_OF_CAMP_METABOLIC_PROCESS	GO_POSITIVE_REGULATION_OF_CAMP_METABOLIC_PROCESS	Details ...	86	0.526582	1.92345	0.0020284	0.0141192	0.664	3345	tags=41%, list=18%, signal=49%
GO_REGULATION_OF_PHOSPHOLIPASE_ACTIVITY	GO_REGULATION_OF_PHOSPHOLIPASE_ACTIVITY	Details ...	64	0.571524	1.92317	<0.0001	0.0141259	0.665	4441	tags=59%, list=24%, signal=78%
GO_LYSOSOMAL_LUMEN	GO_LYSOSOMAL_LUMEN	Details ...	86	0.561954	1.9227	0.00795229	0.0141352	0.667	1140	tags=23%, list=6%, signal=25%
GO_EXTRACELLULAR_MATRIX_DISASSEMBLY	GO_EXTRACELLULAR_MATRIX_DISASSEMBLY	Details ...	73	0.570266	1.92247	<0.0001	0.01412	0.667	1478	tags=30%, list=8%, signal=33%
GO_CYCLIC_NUCLEOTIDE_MEDIATED_SIGNALING	GO_CYCLIC_NUCLEOTIDE_MEDIATED_SIGNALING	Details ...	45	0.58321	1.92169	<0.0001	0.0141864	0.669	2977	tags=44%, list=16%, signal=53%
GO_POSITIVE_REGULATION_OF_FAT_CELL_DIFFERENTIATION	GO_POSITIVE_REGULATION_OF_FAT_CELL_DIFFERENTIATION	Details ...	44	0.529807	1.92111	0.00402414	0.0142291	0.67	4488	tags=48%, list=24%, signal=63%
GO_CELL_CELL_ADHESION_VIA_PLASMA_MEMBRANE_ADHESION_MOLECULES	GO_CELL_CELL_ADHESION_VIA_PLASMA_MEMBRANE_ADHESION_MOLECULES	Details ...	193	0.498205	1.92052	0.00200803	0.0142907	0.673	3233	tags=39%, list=17%, signal=47%
GO_CARDIAC_MUSCLE_CELL_ACTION_POTENTIAL	GO_CARDIAC_MUSCLE_CELL_ACTION_POTENTIAL	Details ...	36	0.605444	1.91978	0.00607287	0.0143814	0.68	2096	tags=44%, list=11%, signal=50%
GO_NEGATIVE_REGULATION_OF_SYNAPTIC_TRANSMISSION	GO_NEGATIVE_REGULATION_OF_SYNAPTIC_TRANSMISSION	Details ...	59	0.526488	1.91765	<0.0001	0.0146519	0.687	5401	tags=63%, list=29%, signal=88%
GO_LEADING_EDGE_MEMBRANE	GO_LEADING_EDGE_MEMBRANE	Details ...	129	0.441621	1.91737	<0.0001	0.0146561	0.688	2891	tags=30%, list=15%, signal=36%
GO_POSITIVE_REGULATION_OF_PHOSPHOLIPASE_ACTIVITY	GO_POSITIVE_REGULATION_OF_PHOSPHOLIPASE_ACTIVITY	Details ...	53	0.58738	1.91733	<0.0001	0.014611	0.688	2998	tags=47%, list=16%, signal=56%
GO_RECEPTOR_MEDIATED_ENDOCYTOSIS	GO_RECEPTOR_MEDIATED_ENDOCYTOSIS	Details ...	202	0.455554	1.91722	<0.0001	0.0145897	0.688	4952	tags=47%, list=26%, signal=63%
GO_POSITIVE_REGULATION_OF_SEQUESTERING_OF_CALCIUM_ION	GO_POSITIVE_REGULATION_OF_SEQUESTERING_OF_CALCIUM_ION	Details ...	16	0.685005	1.91669	0.00396825	0.0146252	0.689	3667	tags=69%, list=20%, signal=85%
GO_REGULATION_OF_VASCULATURE_DEVELOPMENT	GO_REGULATION_OF_VASCULATURE_DEVELOPMENT	Details ...	223	0.483237	1.9162	<0.0001	0.0146813	0.689	3692	tags=37%, list=20%, signal=46%
GO_DIGESTIVE_TRACT_MORPHOGENESIS	GO_DIGESTIVE_TRACT_MORPHOGENESIS	Details ...	47	0.557392	1.91586	0.00196464	0.0146983	0.691	2276	tags=32%, list=12%, signal=36%
GO_NEGATIVE_REGULATION_OF_CALCIUM_ION_TRANSMEMBRANE_TRANSPORT	GO_NEGATIVE_REGULATION_OF_CALCIUM_ION_TRANSMEMBRANE_TRANSPORT	Details ...	28	0.597285	1.91529	<0.0001	0.0147158	0.692	3025	tags=50%, list=16%, signal=60%
GO_POSITIVE_REGULATION_OF_ADENYLATE_CYCLASE_ACTIVITY	GO_POSITIVE_REGULATION_OF_ADENYLATE_CYCLASE_ACTIVITY	Details ...	46	0.592969	1.91466	0.00209205	0.0147793	0.695	2851	tags=43%, list=15%, signal=51%
GO_REGULATION_OF_SEQUESTERING_OF_CALCIUM_ION	GO_REGULATION_OF_SEQUESTERING_OF_CALCIUM_ION	Details ...	102	0.519617	1.91402	<0.0001	0.0148555	0.699	3672	tags=43%, list=20%, signal=53%
GO_PLASMA_MEMBRANE_PROTEIN_COMPLEX	GO_PLASMA_MEMBRANE_PROTEIN_COMPLEX	Details ...	499	0.425158	1.91359	0.00200401	0.0149051	0.699	4369	tags=37%, list=23%, signal=48%
GO_POSITIVE_REGULATION_OF_LIPASE_ACTIVITY	GO_POSITIVE_REGULATION_OF_LIPASE_ACTIVITY	Details ...	66	0.563029	1.9124	<0.0001	0.0150329	0.702	2998	tags=44%, list=16%, signal=52%
GO_CYCLIC_NUCLEOTIDE_METABOLIC_PROCESS	GO_CYCLIC_NUCLEOTIDE_METABOLIC_PROCESS	Details ...	57	0.581394	1.91192	0.00204499	0.0150882	0.704	3013	tags=46%, list=16%, signal=54%
GO_REGULATION_OF_TRANSPORTER_ACTIVITY	GO_REGULATION_OF_TRANSPORTER_ACTIVITY	Details ...	188	0.434571	1.91134	<0.0001	0.0151197	0.704	4244	tags=44%, list=23%, signal=56%
GO_REGULATION_OF_CALCIUM_ION_TRANSMEMBRANE_TRANSPORTER_ACTIVITY	GO_REGULATION_OF_CALCIUM_ION_TRANSMEMBRANE_TRANSPORTER_ACTIVITY	Details ...	67	0.522095	1.90992	<0.0001	0.015297	0.709	3672	tags=46%, list=20%, signal=57%
GO_BROWN_FAT_CELL_DIFFERENTIATION	GO_BROWN_FAT_CELL_DIFFERENTIATION	Details ...	28	0.58056	1.90978	<0.0001	0.0152796	0.71	1730	tags=32%, list=9%, signal=35%
GO_SPROUTING_ANGIOGENESIS	GO_SPROUTING_ANGIOGENESIS	Details ...	43	0.608379	1.90882	0.00400802	0.0154758	0.713	2128	tags=44%, list=11%, signal=50%
[truncated: 2,701 more rows]
